# Supplementary material for: A phosphorylated transcription factor regulates sterol biosynthesis in Fusarium graminearum
Source: Nat Commun. 2019 Mar 15;10:1228. doi: 10.1038/s41467-019-09145-6 (PMC6420630; doi:10.1038/s41467-019-09145-6)
Supplement: Supplementary file 6 — Supplementary Data 3 [file 41467_2019_9145_MOESM6_ESM.xls]

## Sheet: Table S4
Supplementary Data 3.The differentially expressed genes in the FgSR deletion mutant with RNA-seq analysis.
GeneID	Gene_length	wild type-RPKM	wild type-Expression	ΔFgSR-RPKM	FgSR mutant	log2 Ratio(teb_8CKA/teb_WTA)	Up-Down-Regulation(teb_8CKA/teb_WTA)	P-value	FDR	GO Component	GO Function	GO Process	KEGG	Blast nr
FGSG_07802	1686	0	1318	0.01	90.6392	13.1459	Up	0	0	GO:0031224//intrinsic to membrane	GO:0008493//tetracycline transporter activity	GO:0015850//organic hydroxy compound transport;GO:0042221//response to chemical stimulus	K10866//DNA repair protein RAD50 [EC:3.6.-.-];K13095//splicing factor 1;K01952//phosphoribosylformylglycinamidine synthase [EC:6.3.5.3];K08197//MFS transporter, SIT family, siderophore-iron:H+ symporter	gi|46126849|ref|XP_387978.1|/0/hypothetical protein FG07802.1 [Gibberella zeae PH-1]
FGSG_07805	1032	0	606	0.01	68.085	12.7331	Up	2.36e-194	1.19e-192	-	-	-	-	gi|46126855|ref|XP_387981.1|/0/hypothetical protein FG07805.1 [Gibberella zeae PH-1]
FGSG_00049	1506	0	689	0.01	53.046	12.373	Up	7.17e-221	3.9e-219	-	GO:0016740//transferase activity	-	K00826//branched-chain amino acid aminotransferase [EC:2.6.1.42]	gi|408392615|gb|EKJ71966.1|/1.47472e-179/hypothetical protein FPSE_07820 [Fusarium pseudograminearum CS3096]
FGSG_07804	1700	1	3570	0.062755	243.488	11.9218	Up	0	0	-	GO:0016491//oxidoreductase activity;GO:0005506//iron ion binding	GO:0008152//metabolic process	K00517//[EC:1.14.-.-]	gi|46126853|ref|XP_387980.1|/0/hypothetical protein FG07804.1 [Gibberella zeae PH-1]
FGSG_07803	1806	0	492	0.01	31.5868	11.6251	Up	6.23e-158	2.6e-156	-	-	-	K00135//succinate-semialdehyde dehydrogenase (NADP+) [EC:1.2.1.16];K00128//aldehyde dehydrogenase (NAD+) [EC:1.2.1.3]	gi|408392564|gb|EKJ71917.1|/0/hypothetical protein FPSE_07920 [Fusarium pseudograminearum CS3096]
FGSG_05866	431	0	68	0.01	18.2932	10.8371	Up	1.8e-22	1.42e-21	-	-	-	-	gi|46122977|ref|XP_386042.1|/6.84621e-58/hypothetical protein FG05866.1 [Gibberella zeae PH-1]
FGSG_07801	702	1	825	0.151971	136.262	9.80837	Up	1.1e-261	6.95e-260	-	-	-	K00287//dihydrofolate reductase [EC:1.5.1.3]	gi|46126847|ref|XP_387977.1|/4.00181e-134/hypothetical protein FG07801.1 [Gibberella zeae PH-1]
FGSG_12214	573	2	1613	0.372369	326.391	9.77565	Up	0	0	-	-	-	-	gi|408392278|gb|EKJ71635.1|/5.07787e-42/hypothetical protein FPSE_08081 [Fusarium pseudograminearum CS3096]
FGSG_00047	1834	0	92	0.01	5.8163	9.18396	Up	3.88e-30	3.77e-29	-	-	-	-	gi|46102686|ref|XP_380223.1|/7.51438e-142/hypothetical protein FG00047.1 [Gibberella zeae PH-1]
FGSG_13222	1260	1	504	0.0846695	46.3787	9.0974	Up	2.41e-159	1.02e-157	-	-	-	-	gi|408392559|gb|EKJ71912.1|/0/hypothetical protein FPSE_07915 [Fusarium pseudograminearum CS3096]
FGSG_06559	846	0	38	0.01	5.20801	9.02459	Up	6.94e-13	3.76e-12	GO:0044464//cell part	GO:0046914//transition metal ion binding	-	-	gi|46124363|ref|XP_386735.1|/6.17822e-165/hypothetical protein FG06559.1 [Gibberella zeae PH-1]
FGSG_07798	11859	9	4258	0.080964	41.6309	9.00616	Up	0	0	-	GO:0003824//catalytic activity;GO:0005488//binding	GO:0008152//metabolic process	K15394//hybrid polyketide synthase / nonribosomal peptide synthetase ACE1;K15384//aspyridone synthetase, hybrid polyketide synthase / nonribosomal peptide synthetase	gi|408392558|gb|EKJ71911.1|/0/PKS10 [Fusarium pseudograminearum CS3096]
FGSG_00048	1261	2	663	0.169205	60.9616	8.49299	Up	8.75e-208	4.57e-206	-	-	-	K06892//	gi|46102688|ref|XP_380224.1|/0/hypothetical protein FG00048.1 [Gibberella zeae PH-1]
FGSG_03776	636	0	19	0.01	3.46382	8.43622	Up	8.15e-07	2.97e-06	-	-	-	-	gi|46115868|ref|XP_383952.1|/3.44072e-56/hypothetical protein FG03776.1 [Gibberella zeae PH-1]
FGSG_03471	1162	0	32	0.01	3.19302	8.31878	Up	5.73e-11	2.83e-10	-	-	-	K08803//death-associated protein kinase [EC:2.7.11.1];K06867//;K06653//CDK inhibitor PHO81	gi|46115258|ref|XP_383647.1|/0/hypothetical protein FG03471.1 [Gibberella zeae PH-1]
FGSG_13572	659	0	17	0.01	2.99104	8.2245	Up	3.55e-06	1.22e-05	-	-	-	-	-
FGSG_06728	583	2	526	0.365981	104.611	8.15904	Up	3.25e-164	1.42e-162	-	-	-	-	gi|46124701|ref|XP_386904.1|/5.31391e-79/hypothetical protein FG06728.1 [Gibberella zeae PH-1]
FGSG_09174	885	0	21	0.01	2.75128	8.10396	Up	1.87e-07	7.22e-07	-	-	-	-	gi|46134069|ref|XP_389350.1|/3.80136e-128/hypothetical protein FG09174.1 [Gibberella zeae PH-1]
FGSG_13518	888	0	20	0.01	2.61141	8.02869	Up	3.91e-07	1.47e-06	-	-	-	-	gi|46133981|ref|XP_389306.1|/2.5472e-148/hypothetical protein FG09130.1 [Gibberella zeae PH-1]
FGSG_02892	1043	0	21	0.01	2.3345	7.86697	Up	1.87e-07	7.22e-07	-	-	-	K16066//malonic semialdehyde reductase [EC:1.1.1.-];K00540//[EC:1.-.-.-]	gi|46112781|ref|XP_383068.1|/7.20175e-157/hypothetical protein FG02892.1 [Gibberella zeae PH-1]
FGSG_07772	1225	0	24	0.01	2.27161	7.82757	Up	2.06e-08	8.64e-08	-	-	-	K01180//endo-1,3(4)-beta-glucanase [EC:3.2.1.6];K01238//[EC:3.2.1.-]	gi|46126789|ref|XP_387948.1|/0/hypothetical protein FG07772.1 [Gibberella zeae PH-1]
FGSG_13223	722	4	826	0.591045	132.648	7.81012	Up	1.78e-255	1.1e-253	-	-	-	K03233//elongation factor 1-gamma	gi|408392560|gb|EKJ71913.1|/1.45167e-113/hypothetical protein FPSE_07916 [Fusarium pseudograminearum CS3096]
FGSG_11399	1748	0	32	0.01	2.12259	7.72968	Up	5.73e-11	2.83e-10	-	GO:0003824//catalytic activity	-	K15454//tRNA pseudouridine synthase 9 [EC:5.4.99.-];K00309//[EC:1.5.3.-]	gi|46139769|ref|XP_391575.1|/0/hypothetical protein FG11399.1 [Gibberella zeae PH-1]
FGSG_08208	7772	0	130	0.01	1.93941	7.59947	Up	2.81e-42	3.63e-41	-	GO:0016747//transferase activity, transferring acyl groups other than amino-acyl groups;GO:0005488//binding	GO:0008152//metabolic process	K15419//emericellamide biosynthesis, highly reducing iterative type I polyketide synthase	gi|46127661|ref|XP_388384.1|/0/hypothetical protein FG08208.1 [Gibberella zeae PH-1]
FGSG_00044	969	1	171	0.110097	20.4612	7.53798	Up	2.02e-53	3.07e-52	-	-	-	K01567//[EC:3.-.-.-]	gi|408392620|gb|EKJ71971.1|/3.43695e-173/hypothetical protein FPSE_07825 [Fusarium pseudograminearum CS3096]
FGSG_04828	1337	0	20	0.01	1.73443	7.43832	Up	3.91e-07	1.47e-06	-	GO:0005506//iron ion binding	-	K00463//indoleamine 2,3-dioxygenase [EC:1.13.11.52]	gi|46120362|ref|XP_385004.1|/0/hypothetical protein FG04828.1 [Gibberella zeae PH-1]
FGSG_04870	1111	0	15	0.01	1.56544	7.29042	Up	1.55e-05	4.97e-05	-	-	-	-	gi|46120446|ref|XP_385046.1|/3.4021e-122/hypothetical protein FG04870.1 [Gibberella zeae PH-1]
FGSG_02310	1077	0	14	0.01	1.5072	7.23573	Up	3.23e-05	0.000100499	-	-	-	-	gi|46110857|ref|XP_382486.1|/0/hypothetical protein FG02310.1 [Gibberella zeae PH-1]
FGSG_10555	746	7	935	1.00105	145.322	7.18159	Up	2.46e-284	1.69e-282	-	-	-	-	gi|46138081|ref|XP_390731.1|/3.22452e-128/hypothetical protein FG10555.1 [Gibberella zeae PH-1]
FGSG_01728	975	0	11	0.01	1.30812	7.03135	Up	0.000293218	0.000814662	-	-	-	K00540//[EC:1.-.-.-];K01238//[EC:3.2.1.-]	gi|46109692|ref|XP_381904.1|/0/hypothetical protein FG01728.1 [Gibberella zeae PH-1]
FGSG_11656	6441	5	541	0.082816	9.73873	6.87768	Up	2.13e-163	9.17e-162	-	GO:0003824//catalytic activity	-	K00668//fatty acid synthase subunit beta, fungi type [EC:2.3.1.86]	gi|46102666|ref|XP_380213.1|/0/hypothetical protein FG00037.1 [Gibberella zeae PH-1]
FGSG_13552	1001	87	8316	9.2722	963.249	6.69885	Up	0	0	GO:0044424//intracellular part	GO:0051287//NAD binding;GO:0016810//hydrolase activity, acting on carbon-nitrogen (but not peptide) bonds;GO:0046914//transition metal ion binding	GO:0016458//gene silencing;GO:0035601//protein deacylation	K13115//coiled-coil domain-containing protein 130	gi|46134931|ref|XP_389490.1|/3.62284e-160/hypothetical protein FG09314.1 [Gibberella zeae PH-1]
FGSG_00046	5067	3	277	0.0631638	6.33851	6.6489	Up	1.59e-83	3.58e-82	-	GO:0003824//catalytic activity	-	K05663//mitochondrial ABC transporter ATM	gi|46102684|ref|XP_380222.1|/0/hypothetical protein FG00046.1 [Gibberella zeae PH-1]
FGSG_04346	1532	3	272	0.20891	20.5858	6.62262	Up	5.96e-82	1.3e-80	-	GO:0016757//transferase activity, transferring glycosyl groups	-	-	gi|46117008|ref|XP_384522.1|/0/hypothetical protein FG04346.1 [Gibberella zeae PH-1]
FGSG_01484	1789	1	90	0.0596331	5.83298	6.61198	Up	8.18e-28	7.52e-27	GO:0031224//intrinsic to membrane	GO:0022857//transmembrane transporter activity	GO:0006810//transport	K05841//sterol 3beta-glucosyltransferase [EC:2.4.1.173];K08139//MFS transporter, SP family, sugar:H+ symporter	gi|46109204|ref|XP_381660.1|/0/hypothetical protein FG01484.1 [Gibberella zeae PH-1]
FGSG_00036	5040	10	846	0.211674	19.4625	6.52271	Up	4.12e-251	2.49e-249	-	GO:0016740//transferase activity	GO:0008152//metabolic process	K00667//fatty acid synthase subunit alpha, fungi type [EC:2.3.1.86]	gi|46102664|ref|XP_380212.1|/0/hypothetical protein FG00036.1 [Gibberella zeae PH-1]
FGSG_03790	946	3	253	0.33832	31.009	6.51815	Up	5.66e-76	1.16e-74	-	GO:0008233//peptidase activity	-	K07762//pappalysin-1 [EC:3.4.24.79]	gi|408389188|gb|EKJ68662.1|/9.38184e-141/hypothetical protein FPSE_11150 [Fusarium pseudograminearum CS3096]
FGSG_11391	2307	0	18	0.01	0.904655	6.4993	Up	1.7e-06	6.03e-06	-	-	-	-	gi|46139753|ref|XP_391567.1|/0/hypothetical protein FG11391.1 [Gibberella zeae PH-1]
FGSG_11655	1527	3	249	0.209594	18.9068	6.49516	Up	1.02e-74	2.06e-73	-	-	-	K00517//[EC:1.14.-.-];K07824//benzoate 4-monooxygenase [EC:1.14.13.12]	gi|46102666|ref|XP_380213.1|/0/hypothetical protein FG00037.1 [Gibberella zeae PH-1]
FGSG_02748	2194	21	1623	1.02113	85.7709	6.39225	Up	0	0	-	-	-	K01415//endothelin-converting enzyme [EC:3.4.24.71]	gi|46111733|ref|XP_382924.1|/0/hypothetical protein FG02748.1 [Gibberella zeae PH-1]
FGSG_11660	2855	1	77	0.0373673	3.12711	6.38691	Up	1e-23	8.17e-23	-	-	-	K01932//[EC:6.3.2.-]	gi|46102676|ref|XP_380218.1|/0/hypothetical protein FG00042.1 [Gibberella zeae PH-1]
FGSG_07800	1110	2	150	0.192223	15.6685	6.34894	Up	3.65e-45	4.95e-44	-	-	-	-	gi|46126845|ref|XP_387976.1|/0/hypothetical protein FG07800.1 [Gibberella zeae PH-1]
FGSG_04465	2294	1	67	0.0465055	3.38641	6.18621	Up	1.37e-20	1.01e-19	-	-	-	K08150//MFS transporter, SP family, solute carrier family 2 (myo-inositol transporter), member 13	gi|46117246|ref|XP_384641.1|/0/hypothetical protein FG04465.1 [Gibberella zeae PH-1]
FGSG_04871	3115	1	65	0.0342483	2.41943	6.14249	Up	5.8e-20	4.2e-19	-	-	-	-	gi|46120448|ref|XP_385047.1|/0/hypothetical protein FG04871.1 [Gibberella zeae PH-1]
FGSG_07598	1548	12	766	0.827004	57.3741	6.11636	Up	6.96e-223	3.84e-221	-	-	-	-	gi|46126441|ref|XP_387774.1|/0/hypothetical protein FG07598.1 [Gibberella zeae PH-1]
FGSG_11659	13448	16	987	0.126929	8.50977	6.06703	Up	5.98e-286	4.17e-284	-	-	-	K01932//[EC:6.3.2.-]	gi|46102676|ref|XP_380218.1|/0/hypothetical protein FG00042.1 [Gibberella zeae PH-1]
FGSG_03274	2709	1	58	0.0393812	2.48243	5.9781	Up	8.97e-18	6.02e-17	-	-	-	K01178//glucoamylase [EC:3.2.1.3];K01183//chitinase [EC:3.2.1.14]	gi|46114864|ref|XP_383450.1|/0/hypothetical protein FG03274.1 [Gibberella zeae PH-1]
FGSG_00043	1035	7	396	0.721531	44.3622	5.94212	Up	1.02e-114	3.14e-113	-	-	-	K00540//[EC:1.-.-.-]	gi|46102678|ref|XP_380219.1|/3.84249e-157/hypothetical protein FG00043.1 [Gibberella zeae PH-1]
FGSG_08151	2083	16	903	0.819461	50.264	5.93871	Up	1e-259	6.3e-258	-	GO:0005506//iron ion binding;GO:0016209//antioxidant activity	GO:0008152//metabolic process;GO:0006950//response to stress	-	gi|46127547|ref|XP_388327.1|/0/hypothetical protein FG08151.1 [Gibberella zeae PH-1]
FGSG_01780	1438	1	56	0.0741889	4.51531	5.92748	Up	3.78e-17	2.47e-16	-	-	-	-	gi|46109796|ref|XP_381956.1|/0/hypothetical protein FG01780.1 [Gibberella zeae PH-1]
FGSG_00963	988	2	103	0.215959	12.0876	5.80662	Up	1.82e-30	1.79e-29	-	-	-	-	gi|408399227|gb|EKJ78350.1|/7.73823e-98/hypothetical protein FPSE_01455 [Fusarium pseudograminearum CS3096]
FGSG_08207	1715	4	198	0.248825	13.3863	5.74948	Up	2.72e-57	4.35e-56	-	-	-	K00489//cytochrome P450, family 7, subfamily A (cholesterol 7alpha-monooxygenase) [EC:1.14.13.17];K14338//cytochrome P450 / NADPH-cytochrome P450 reductase [EC:1.14.14.1 1.6.2.4];K00517//[EC:1.14.-.-]	gi|347828710|emb|CCD44407.1|/0/similar to cytochrome P450 [Botryotinia fuckeliana]
FGSG_03035	450	84	4086	19.9143	1052.8	5.72428	Up	0	0	-	-	-	-	gi|46114386|ref|XP_383211.1|/1.92526e-74/hypothetical protein FG03035.1 [Gibberella zeae PH-1]
FGSG_03593	1750	2	95	0.121924	6.29425	5.68998	Up	5.61e-28	5.19e-27	-	GO:0050662//coenzyme binding;GO:0003824//catalytic activity	GO:0008152//metabolic process	K00309//[EC:1.5.3.-];K00102//D-lactate dehydrogenase (cytochrome) [EC:1.1.2.4]	gi|46115502|ref|XP_383769.1|/0/hypothetical protein FG03593.1 [Gibberella zeae PH-1]
FGSG_05470	633	21	972	3.53927	178.041	5.65262	Up	4.4e-274	2.84e-272	GO:0016469//proton-transporting two-sector ATPase complex	-	GO:0015992//proton transport	K02155//V-type H+-transporting ATPase 16kDa proteolipid subunit [EC:3.6.3.14]	gi|46122185|ref|XP_385646.1|/9.33158e-73/hypothetical protein FG05470.1 [Gibberella zeae PH-1]
FGSG_08138	2155	266	12249	13.1684	659.04	5.64522	Up	0	0	-	-	-	-	gi|408395205|gb|EKJ74390.1|/0/hypothetical protein FPSE_05461 [Fusarium pseudograminearum CS3096]
FGSG_04656	1908	55	2483	3.07526	150.889	5.61663	Up	0	0	-	-	-	-	gi|408392337|gb|EKJ71694.1|/0/hypothetical protein FPSE_08140 [Fusarium pseudograminearum CS3096]
FGSG_05719	3462	5	207	0.154078	6.93269	5.49168	Up	9.62e-59	1.59e-57	-	-	-	K01178//glucoamylase [EC:3.2.1.3]	gi|46122683|ref|XP_385895.1|/0/hypothetical protein FG05719.1 [Gibberella zeae PH-1]
FGSG_13797	1429	1	39	0.0746561	3.16439	5.40553	Up	7.26e-12	3.75e-11	-	GO:0016491//oxidoreductase activity;GO:0005506//iron ion binding	-	K03782//catalase-peroxidase [EC:1.11.1.21]	gi|46138191|ref|XP_390786.1|/0/hypothetical protein FG10610.1 [Gibberella zeae PH-1]
FGSG_07843	2970	31	1190	1.11353	46.4567	5.38267	Up	0	0	-	-	-	-	gi|46126931|ref|XP_388019.1|/0/hypothetical protein FG07843.1 [Gibberella zeae PH-1]
FGSG_13829	917	1	38	0.11634	4.80477	5.36805	Up	1.48e-11	7.52e-11	-	GO:0016702//oxidoreductase activity, acting on single donors with incorporation of molecular oxygen, incorporation of two atoms of oxygen	GO:0008152//metabolic process	K00456//cysteine dioxygenase [EC:1.13.11.20]	gi|46139413|ref|XP_391397.1|/4.64336e-96/hypothetical protein FG11221.1 [Gibberella zeae PH-1]
FGSG_13519	3472	0	12	0.01	0.400737	5.32458	Up	0.000140509	0.000407374	-	-	-	-	gi|46133981|ref|XP_389306.1|/0/hypothetical protein FG09130.1 [Gibberella zeae PH-1]
FGSG_02309	565	10	367	1.8882	75.314	5.31783	Up	1.18e-101	3.18e-100	-	-	-	-	gi|46110855|ref|XP_382485.1|/5.93532e-77/hypothetical protein FG02309.1 [Gibberella zeae PH-1]
FGSG_06149	1855	46	1680	2.64552	105.008	5.31081	Up	0	0	GO:0015630//microtubule cytoskeleton	GO:0003774//motor activity;GO:0032559	GO:0007017//microtubule-based process	K10393//kinesin family member 2/24	gi|46123543|ref|XP_386325.1|/0/hypothetical protein FG06149.1 [Gibberella zeae PH-1]
FGSG_07761	827	4	133	0.516003	18.6468	5.17541	Up	3.38e-37	3.92e-36	-	-	-	-	gi|46126767|ref|XP_387937.1|/1.30015e-87/hypothetical protein FG07761.1 [Gibberella zeae PH-1]
FGSG_02275	564	1	33	0.189155	6.78411	5.16452	Up	5.13e-10	2.39e-09	-	-	-	-	gi|46110787|ref|XP_382451.1|/5.25882e-108/hypothetical protein FG02275.1 [Gibberella zeae PH-1]
FGSG_03883	3304	1	32	0.0322892	1.12297	5.12012	Up	1.04e-09	4.76e-09	-	-	-	-	gi|46116082|ref|XP_384059.1|/0/hypothetical protein FG03883.1 [Gibberella zeae PH-1]
FGSG_11564	463	21	637	4.83878	159.521	5.04296	Up	7.59e-171	3.44e-169	-	-	-	-	gi|46140099|ref|XP_391740.1|/9.72545e-46/hypothetical protein FG11564.1 [Gibberella zeae PH-1]
FGSG_01459	684	14	420	2.18358	71.1953	5.02701	Up	5.63e-113	1.7e-111	-	-	-	-	gi|46109154|ref|XP_381635.1|/8.83369e-131/hypothetical protein FG01459.1 [Gibberella zeae PH-1]
FGSG_02111	1605	1	29	0.0664695	2.09499	4.9781	Up	8.65e-09	3.73e-08	-	-	-	K00517//[EC:1.14.-.-];K00489//cytochrome P450, family 7, subfamily A (cholesterol 7alpha-monooxygenase) [EC:1.14.13.17]	gi|46110459|ref|XP_382287.1|/0/hypothetical protein FG02111.1 [Gibberella zeae PH-1]
FGSG_06536	1344	2	58	0.158755	5.00365	4.9781	Up	1.45e-16	9.26e-16	-	GO:0003824//catalytic activity	-	K00309//[EC:1.5.3.-];K00301//sarcosine oxidase [EC:1.5.3.1];K15443//tRNA (guanine-N(7)-)-methyltransferase subunit TRM82	gi|46124317|ref|XP_386712.1|/0/hypothetical protein FG06536.1 [Gibberella zeae PH-1]
FGSG_02118	1769	2	58	0.120615	3.80153	4.9781	Up	1.45e-16	9.26e-16	-	GO:0046872//metal ion binding	-	K00517//[EC:1.14.-.-]	gi|408400148|gb|EKJ79233.1|/0/hypothetical protein FPSE_00544 [Fusarium pseudograminearum CS3096]
FGSG_05811	1224	11	304	0.958758	28.7972	4.90862	Up	3.75e-81	8.17e-80	-	-	-	-	gi|46122867|ref|XP_385987.1|/0/hypothetical protein FG05811.1 [Gibberella zeae PH-1]
FGSG_03407	4582	9	237	0.209549	5.99724	4.83894	Up	4.36e-63	7.71e-62	-	-	-	-	gi|46115130|ref|XP_383583.1|/0/hypothetical protein FG03407.1 [Gibberella zeae PH-1]
FGSG_00038	669	3	79	0.478402	13.6918	4.83894	Up	7.42e-22	5.7e-21	-	-	-	-	gi|46102668|ref|XP_380214.1|/1.07417e-93/hypothetical protein FG00038.1 [Gibberella zeae PH-1]
FGSG_09293	1104	7	182	0.676436	19.1144	4.82056	Up	1.17e-48	1.66e-47	-	-	-	-	gi|46134307|ref|XP_389469.1|/2.16166e-161/hypothetical protein FG09293.1 [Gibberella zeae PH-1]
FGSG_08209	13626	14	349	0.109612	2.96972	4.75985	Up	2.16e-91	5.29e-90	-	-	-	K01932//[EC:6.3.2.-]	gi|46127663|ref|XP_388385.1|/0/hypothetical protein FG08209.1 [Gibberella zeae PH-1]
FGSG_09050	1017	4	99	0.419601	11.2868	4.74948	Up	7.9e-27	7.07e-26	-	-	-	-	gi|46133821|ref|XP_389226.1|/0/hypothetical protein FG09050.1 [Gibberella zeae PH-1]
FGSG_02119	879	2	49	0.242739	6.46347	4.73483	Up	7.91e-14	4.49e-13	-	-	-	-	gi|46110475|ref|XP_382295.1|/3.85107e-157/hypothetical protein FG02119.1 [Gibberella zeae PH-1]
FGSG_05807	1190	1	24	0.0896501	2.33842	4.70509	Up	2.89e-07	1.1e-06	-	-	-	K01175//[EC:3.1.-.-]	gi|46122859|ref|XP_385983.1|/0/hypothetical protein FG05807.1 [Gibberella zeae PH-1]
FGSG_08139	4935	1	23	0.0216177	0.54038	4.64369	Up	5.8e-07	2.15e-06	-	-	-	-	gi|46127523|ref|XP_388315.1|/0/hypothetical protein FG08139.1 [Gibberella zeae PH-1]
FGSG_01669	758	10	230	1.40744	35.1817	4.64369	Up	7.28e-60	1.22e-58	-	-	-	-	gi|46109574|ref|XP_381845.1|/2.04478e-57/hypothetical protein FG01669.1 [Gibberella zeae PH-1]
FGSG_13977	777	6	137	0.823811	20.4436	4.63319	Up	3.77e-36	4.28e-35	-	-	-	-	gi|46139711|ref|XP_391546.1|/1.27298e-150/hypothetical protein FG11370.1 [Gibberella zeae PH-1]
FGSG_08264	1226	5	109	0.435088	10.3085	4.56638	Up	8.81e-29	8.25e-28	-	-	-	-	gi|408390944|gb|EKJ70329.1|/0/hypothetical protein FPSE_09546 [Fusarium pseudograminearum CS3096]
FGSG_09268	1041	4	86	0.409927	9.57869	4.54639	Up	6.57e-23	5.21e-22	-	-	-	-	gi|46134257|ref|XP_389444.1|/2.26767e-24/hypothetical protein FG09268.1 [Gibberella zeae PH-1]
FGSG_03275	1404	2	43	0.151971	3.55107	4.54639	Up	5.12e-12	2.68e-11	-	-	-	-	gi|46114866|ref|XP_383451.1|/0/hypothetical protein FG03275.1 [Gibberella zeae PH-1]
FGSG_07026	492	1	21	0.216837	4.94894	4.51244	Up	2.33e-06	8.16e-06	-	-	-	-	gi|46125297|ref|XP_387202.1|/2.52873e-17/hypothetical protein FG07026.1 [Gibberella zeae PH-1]
FGSG_09682	490	14	282	3.0481	66.7285	4.45232	Up	3.04e-71	5.92e-70	-	-	-	-	gi|46136333|ref|XP_389858.1|/7.20356e-61/hypothetical protein FG09682.1 [Gibberella zeae PH-1]
FGSG_04162	970	1	20	0.109983	2.39065	4.44205	Up	4.66e-06	1.58e-05	-	-	-	-	gi|46116640|ref|XP_384338.1|/1.99278e-96/hypothetical protein FG04162.1 [Gibberella zeae PH-1]
FGSG_00126	2566	1	20	0.0415758	0.903715	4.44205	Up	4.66e-06	1.58e-05	-	-	-	K11702//beta-1,2-xylosyltransferase [EC:2.4.2.-]	gi|46104376|ref|XP_380302.1|/0/hypothetical protein FG00126.1 [Gibberella zeae PH-1]
FGSG_08205	2474	15	297	0.646828	13.9192	4.42755	Up	1.08e-74	2.17e-73	-	-	-	K00843//[EC:2.6.-.-];K00833//adenosylmethionine-8-amino-7-oxononanoate aminotransferase [EC:2.6.1.62]	gi|46127655|ref|XP_388381.1|/0/hypothetical protein FG08205.1 [Gibberella zeae PH-1]
FGSG_05042	1770	26	509	1.5671	33.3429	4.41121	Up	1.27e-126	4.32e-125	GO:0031224//intrinsic to membrane	GO:0022857//transmembrane transporter activity	GO:0006810//transport	K08139//MFS transporter, SP family, sugar:H+ symporter	gi|408395721|gb|EKJ74897.1|/0/hypothetical protein FPSE_04933 [Fusarium pseudograminearum CS3096]
FGSG_12503	524	2	39	0.407189	8.62962	4.40553	Up	8.12e-11	3.97e-10	-	-	-	-	gi|408398464|gb|EKJ77594.1|/2.23225e-40/hypothetical protein FPSE_02092 [Fusarium pseudograminearum CS3096]
FGSG_13952	609	1	19	0.175178	3.61738	4.36805	Up	9.31e-06	3.06e-05	-	-	-	-	gi|408397368|gb|EKJ76512.1|/6.90967e-51/NLS2 [Fusarium pseudograminearum CS3096]
FGSG_03045	1231	1	19	0.0866642	1.78959	4.36805	Up	9.31e-06	3.06e-05	-	-	-	-	gi|46114406|ref|XP_383221.1|/1.43064e-151/hypothetical protein FG03045.1 [Gibberella zeae PH-1]
FGSG_07596	3598	316	5943	9.36965	191.515	4.35332	Up	0	0	-	GO:0016491//oxidoreductase activity	-	K14338//cytochrome P450 / NADPH-cytochrome P450 reductase [EC:1.14.14.1 1.6.2.4]	gi|46126437|ref|XP_387772.1|/0/hypothetical protein FG07596.1 [Gibberella zeae PH-1]
FGSG_03339	786	20	368	2.71459	54.2855	4.32176	Up	9.19e-91	2.22e-89	-	-	-	-	gi|46114994|ref|XP_383515.1|/1.04999e-59/hypothetical protein FG03339.1 [Gibberella zeae PH-1]
FGSG_02557	3473	8	143	0.245744	4.77408	4.27999	Up	6.59e-36	7.4e-35	-	-	-	K00777//[EC:2.4.2.-]	gi|46111351|ref|XP_382733.1|/0/hypothetical protein FG02557.1 [Gibberella zeae PH-1]
FGSG_03489	1602	22	385	1.46507	27.8648	4.24941	Up	7.99e-94	2.03e-92	-	-	-	-	gi|46115294|ref|XP_383665.1|/0/hypothetical protein FG03489.1 [Gibberella zeae PH-1]
FGSG_08206	465	5	87	1.14714	21.6932	4.24114	Up	3.22e-22	2.51e-21	-	-	-	-	gi|46127657|ref|XP_388382.1|/9.27829e-73/hypothetical protein FG08206.1 [Gibberella zeae PH-1]
FGSG_10614	826	4	68	0.516627	9.54525	4.20759	Up	1.52e-17	1.02e-16	-	-	-	-	gi|46138199|ref|XP_390790.1|/3.0531e-122/hypothetical protein FG10614.1 [Gibberella zeae PH-1]
FGSG_10612	1403	3	50	0.228119	4.1321	4.17902	Up	3.76e-13	2.07e-12	-	-	-	K00480//salicylate hydroxylase [EC:1.14.13.1]	gi|46138195|ref|XP_390788.1|/0/hypothetical protein FG10612.1 [Gibberella zeae PH-1]
FGSG_05945	1983	5	80	0.268995	4.67763	4.12012	Up	3.74e-20	2.71e-19	-	-	-	-	gi|46123135|ref|XP_386121.1|/0/hypothetical protein FG05945.1 [Gibberella zeae PH-1]
FGSG_08140	1989	1	16	0.0536368	0.932703	4.12012	Up	7.3e-05	0.000218666	-	-	-	K02320//DNA polymerase alpha subunit A [EC:2.7.7.7]	gi|46127525|ref|XP_388316.1|/0/hypothetical protein FG08140.1 [Gibberella zeae PH-1]
FGSG_09224	1162	1	16	0.0918103	1.59651	4.12012	Up	7.3e-05	0.000218722	GO:0031224//intrinsic to membrane	-	GO:0050896//response to stimulus	-	gi|408392949|gb|EKJ72225.1|/0/hypothetical protein FPSE_07574 [Fusarium pseudograminearum CS3096]
FGSG_12815	849	1	16	0.125658	2.1851	4.12012	Up	7.3e-05	0.000218611	-	-	-	-	gi|46122865|ref|XP_385986.1|/1.13842e-150/hypothetical protein FG05810.1 [Gibberella zeae PH-1]
FGSG_09172	803	1	16	0.132856	2.31027	4.12012	Up	7.3e-05	0.000218777	-	-	-	-	gi|46134065|ref|XP_389348.1|/3.84593e-105/hypothetical protein FG09172.1 [Gibberella zeae PH-1]
FGSG_07708	924	1	16	0.115458	2.00773	4.12012	Up	7.3e-05	0.000218556	-	-	-	-	gi|46126661|ref|XP_387884.1|/3.31172e-170/hypothetical protein FG07708.1 [Gibberella zeae PH-1]
FGSG_11371	2724	9	139	0.352479	5.91651	4.06914	Up	8.73e-34	9.3e-33	-	-	-	-	gi|46139713|ref|XP_391547.1|/0/hypothetical protein FG11371.1 [Gibberella zeae PH-1]
FGSG_03220	1193	23	352	2.05677	34.2106	4.05599	Up	3.56e-83	7.97e-82	-	-	-	-	gi|46114756|ref|XP_383396.1|/0/hypothetical protein FG03220.1 [Gibberella zeae PH-1]
FGSG_10393	576	1	15	0.185215	3.01944	4.02701	Up	0.000144298	0.000417439	-	-	-	-	gi|46137755|ref|XP_390569.1|/2.64358e-86/hypothetical protein FG10393.1 [Gibberella zeae PH-1]
FGSG_06993	950	1	15	0.112299	1.83074	4.02701	Up	0.000144298	0.000417236	-	-	-	K01057//6-phosphogluconolactonase [EC:3.1.1.31]	gi|46125231|ref|XP_387169.1|/1.45316e-68/hypothetical protein FG06993.1 [Gibberella zeae PH-1]
FGSG_03036	1019	1	15	0.104694	1.70677	4.02701	Up	0.000144298	0.000417541	-	-	-	-	gi|46114388|ref|XP_383212.1|/1.41822e-108/hypothetical protein FG03036.1 [Gibberella zeae PH-1]
FGSG_04519	2669	1	15	0.0399714	0.65163	4.02701	Up	0.000144298	0.000417032	-	-	-	-	gi|46117354|ref|XP_384695.1|/0/hypothetical protein FG04519.1 [Gibberella zeae PH-1]
FGSG_11298	1470	1	15	0.0725739	1.18313	4.02701	Up	0.000144298	0.000417337	-	GO:0016709//oxidoreductase activity, acting on paired donors, with incorporation or reduction of molecular oxygen, NAD(P)H as one donor, and incorporation of one atom of oxygen;GO:0050662//coenzyme binding;GO:0000166//nucleotide binding	GO:0008152//metabolic process	K03379//cyclohexanone monooxygenase [EC:1.14.13.22];K00540//[EC:1.-.-.-];K00485//dimethylaniline monooxygenase (N-oxide forming) [EC:1.14.13.8]	gi|46139567|ref|XP_391474.1|/0/hypothetical protein FG11298.1 [Gibberella zeae PH-1]
FGSG_07835	974	3	45	0.328594	5.35688	4.02701	Up	1.11e-11	5.69e-11	-	-	-	-	gi|408390538|gb|EKJ69932.1|/6.4039e-154/hypothetical protein FPSE_09882 [Fusarium pseudograminearum CS3096]
FGSG_12720	1491	1	15	0.0715517	1.16647	4.02701	Up	0.000144298	0.000417134	-	-	-	-	-
FGSG_10279	431	9	134	2.22773	36.0484	4.01629	Up	2.52e-32	2.6e-31	-	-	-	-	gi|46137527|ref|XP_390455.1|/1.33073e-65/hypothetical protein FG10279.1 [Gibberella zeae PH-1]
FGSG_10081	1608	7	103	0.464419	7.42693	3.99927	Up	4.46e-25	3.79e-24	-	GO:0016746//transferase activity, transferring acyl groups	-	K03135//transcription initiation factor TFIID subunit 11	gi|46137131|ref|XP_390257.1|/0/hypothetical protein FG10081.1 [Gibberella zeae PH-1]
FGSG_02185	2118	10	146	0.5037	7.99255	3.98802	Up	6.35e-35	6.98e-34	-	-	-	-	gi|46110607|ref|XP_382361.1|/0/hypothetical protein FG02185.1 [Gibberella zeae PH-1]
FGSG_00680	2679	526	7653	20.9465	331.221	3.98301	Up	0	0	-	-	-	K01529//[EC:3.6.1.-]	gi|46107594|ref|XP_380856.1|/0/hypothetical protein FG00680.1 [Gibberella zeae PH-1]
FGSG_10263	1007	6	86	0.635652	9.9021	3.96143	Up	5.2e-21	3.88e-20	-	-	-	-	gi|46137495|ref|XP_390439.1|/9.55498e-116/hypothetical protein FG10263.1 [Gibberella zeae PH-1]
FGSG_10350	772	11	156	1.5201	23.4296	3.94609	Up	6.1e-37	7.04e-36	-	-	-	-	gi|46137669|ref|XP_390526.1|/2.62401e-105/hypothetical protein FG10350.1 [Gibberella zeae PH-1]
FGSG_12424	834	6	85	0.767508	11.8171	3.94455	Up	1.02e-20	7.5e-20	-	-	-	-	gi|46115254|ref|XP_383645.1|/2.01328e-144/hypothetical protein FG03469.1 [Gibberella zeae PH-1]
FGSG_13232	1814	3	42	0.176434	2.68454	3.92748	Up	8.35e-11	4.09e-10	GO:0031224//intrinsic to membrane	GO:0022857//transmembrane transporter activity	GO:0006810//transport	K05841//sterol 3beta-glucosyltransferase [EC:2.4.1.173];K15196//transcription factor IIIB 90 kDa subunit	gi|46126945|ref|XP_388026.1|/0/hypothetical protein FG07850.1 [Gibberella zeae PH-1]
FGSG_03653	650	18	249	2.95431	44.4165	3.9102	Up	1.01e-57	1.64e-56	-	-	-	-	gi|46115622|ref|XP_383829.1|/2.44351e-116/hypothetical protein FG03653.1 [Gibberella zeae PH-1]
FGSG_12816	630	12	164	2.03207	30.1829	3.89271	Up	2.21e-38	2.64e-37	-	-	-	-	gi|46122865|ref|XP_385986.1|/8.87485e-92/hypothetical protein FG05810.1 [Gibberella zeae PH-1]
FGSG_01798	778	76	1003	10.4215	149.479	3.8423	Up	1.34e-224	7.48e-223	-	-	-	-	gi|408388668|gb|EKJ68347.1|/5.14463e-121/hypothetical protein FPSE_11355 [Fusarium pseudograminearum CS3096]
FGSG_07553	2955	271	3571	9.78384	140.117	3.84009	Up	0	0	-	-	GO:0009987//cellular process	-	gi|46126351|ref|XP_387729.1|/0/hypothetical protein FG07553.1 [Gibberella zeae PH-1]
FGSG_02018	1270	261	3430	21.9247	313.147	3.83621	Up	0	0	-	-	-	-	gi|46110272|ref|XP_382194.1|/0/hypothetical protein FG02018.1 [Gibberella zeae PH-1]
FGSG_06068	1971	6	77	0.32476	4.52963	3.80195	Up	2.1e-18	1.43e-17	-	GO:0016491//oxidoreductase activity;GO:0005506//iron ion binding	GO:0008152//metabolic process	K00517//[EC:1.14.-.-];K07824//benzoate 4-monooxygenase [EC:1.14.13.12]	gi|46123381|ref|XP_386244.1|/0/hypothetical protein FG06068.1 [Gibberella zeae PH-1]
FGSG_09911	1185	45	568	4.05128	55.5761	3.77802	Up	2.94e-126	9.98e-125	-	-	-	-	gi|46136791|ref|XP_390087.1|/3.3141e-56/hypothetical protein FG09911.1 [Gibberella zeae PH-1]
FGSG_04347	831	2	25	0.25676	3.48817	3.76398	Up	1.08e-06	3.91e-06	-	-	-	K10958//DNA repair protein RAD57	gi|46117010|ref|XP_384523.1|/2.12697e-162/hypothetical protein FG04347.1 [Gibberella zeae PH-1]
FGSG_11000	432	3	37	0.740858	9.93062	3.74461	Up	2.34e-09	1.05e-08	-	-	-	-	gi|408398272|gb|EKJ77405.1|/5.51927e-74/hypothetical protein FPSE_02483 [Fusarium pseudograminearum CS3096]
FGSG_07815	1383	7	86	0.539975	7.20999	3.73903	Up	3.67e-20	2.67e-19	-	-	-	-	gi|408393885|gb|EKJ73143.1|/0/hypothetical protein FPSE_06756 [Fusarium pseudograminearum CS3096]
FGSG_10841	3606	9	110	0.266265	3.53692	3.73156	Up	2.19e-25	1.88e-24	-	-	-	K10582//ubiquitin-conjugating enzyme E2 Q [EC:6.3.2.19]	gi|408390627|gb|EKJ70019.1|/0/hypothetical protein FPSE_09864 [Fusarium pseudograminearum CS3096]
FGSG_10552	1418	7	85	0.526647	6.95026	3.72216	Up	7.1e-20	5.1e-19	-	-	-	-	gi|46138075|ref|XP_390728.1|/5.95857e-149/hypothetical protein FG10552.1 [Gibberella zeae PH-1]
FGSG_03247	1819	4	48	0.234598	3.05961	3.70509	Up	1.03e-11	5.27e-11	-	GO:0016301//kinase activity	GO:0006071//glycerol metabolic process;GO:0006796//phosphate-containing compound metabolic process	K00864//glycerol kinase [EC:2.7.1.30]	gi|46114810|ref|XP_383423.1|/0/hypothetical protein FG03247.1 [Gibberella zeae PH-1]
FGSG_08263	1653	3	36	0.193618	2.52515	3.70509	Up	4.54e-09	1.99e-08	-	-	-	-	gi|46127771|ref|XP_388439.1|/0/hypothetical protein FG08263.1 [Gibberella zeae PH-1]
FGSG_11436	981	4	48	0.434999	5.67323	3.70509	Up	1.03e-11	5.27e-11	-	-	-	-	gi|46139843|ref|XP_391612.1|/1.87715e-142/hypothetical protein FG11436.1 [Gibberella zeae PH-1]
FGSG_08014	1953	29	341	1.58414	20.2447	3.67577	Up	8.56e-75	1.73e-73	GO:0031224//intrinsic to membrane	GO:0022857//transmembrane transporter activity	GO:0071702	K06609//MFS transporter, SP family, major inositol transporter;K08150//MFS transporter, SP family, solute carrier family 2 (myo-inositol transporter), member 13;K08139//MFS transporter, SP family, sugar:H+ symporter	gi|46127273|ref|XP_388190.1|/0/hypothetical protein FG08014.1 [Gibberella zeae PH-1]
FGSG_04177	3208	118	1386	3.92415	50.0942	3.67419	Up	1.02e-298	7.51e-297	-	GO:0032559;GO:0016462//pyrophosphatase activity	-	K01529//[EC:3.6.1.-]	gi|408387999|gb|EKJ67695.1|/0/hypothetical protein FPSE_12142 [Fusarium pseudograminearum CS3096]
FGSG_02903	885	39	457	4.70131	59.873	3.67077	Up	1.4e-99	3.73e-98	-	-	-	-	gi|46112803|ref|XP_383079.1|/2.16356e-115/hypothetical protein FG02903.1 [Gibberella zeae PH-1]
FGSG_05076	3072	34	398	1.18074	15.0217	3.66928	Up	6.62e-87	1.54e-85	GO:0044464//cell part	GO:0017111//nucleoside-triphosphatase activity;GO:0032559	GO:0009207	K05681//ATP-binding cassette, subfamily G (WHITE), member 2;K08712//ATP-binding cassette, subfamily G (WHITE), member 2, SNQ2;K08711//ATP-binding cassette, subfamily G (WHITE), member 2, PDR	gi|46121395|ref|XP_385252.1|/0/hypothetical protein FG05076.1 [Gibberella zeae PH-1]
FGSG_04517	1063	3	35	0.301083	3.81762	3.66444	Up	8.77e-09	3.78e-08	GO:0031224//intrinsic to membrane	-	GO:0050896//response to stimulus	-	gi|46117350|ref|XP_384693.1|/4.69901e-170/hypothetical protein FG04517.1 [Gibberella zeae PH-1]
FGSG_03194	1190	8	92	0.717201	8.96394	3.64369	Up	4.6e-21	3.45e-20	-	GO:0004553//hydrolase activity, hydrolyzing O-glycosyl compounds	GO:0044247//cellular polysaccharide catabolic process	K01184//polygalacturonase [EC:3.2.1.15]	gi|46114704|ref|XP_383370.1|/7.52725e-178/hypothetical protein FG03194.1 [Gibberella zeae PH-1]
FGSG_09441	2652	137	1573	5.51118	68.7723	3.64139	Up	0	0	-	-	-	-	gi|46135851|ref|XP_389617.1|/0/hypothetical protein FG09441.1 [Gibberella zeae PH-1]
FGSG_05889	1971	24	266	1.29904	15.6478	3.59044	Up	1.42e-57	2.3e-56	-	-	-	K08900//mitochondrial chaperone BCS1	gi|408387873|gb|EKJ67575.1|/0/hypothetical protein FPSE_12249 [Fusarium pseudograminearum CS3096]
FGSG_02217	1217	33	364	2.89282	34.6792	3.58352	Up	4.38e-78	9.17e-77	-	GO:0004601//peroxidase activity	GO:0008152//metabolic process;GO:0006950//response to stress	K03781//catalase [EC:1.11.1.6]	gi|46110671|ref|XP_382393.1|/0/hypothetical protein FG02217.1 [Gibberella zeae PH-1]
FGSG_10469	2276	13	143	0.609353	7.28487	3.57955	Up	1.51e-31	1.52e-30	-	-	-	K02320//DNA polymerase alpha subunit A [EC:2.7.7.7]	gi|46137909|ref|XP_390645.1|/0/hypothetical protein FG10469.1 [Gibberella zeae PH-1]
FGSG_00931	2334	35	384	1.5998	19.0761	3.5758	Up	3.86e-82	8.48e-81	-	-	-	-	gi|46108098|ref|XP_381107.1|/0/hypothetical protein FG00931.1 [Gibberella zeae PH-1]
FGSG_00599	489	12	131	2.618	31.0614	3.56858	Up	6.05e-29	5.69e-28	-	-	-	-	gi|46107432|ref|XP_380775.1|/1.13424e-82/hypothetical protein FG00599.1 [Gibberella zeae PH-1]
FGSG_05809	1276	488	5263	40.8006	478.235	3.55106	Up	0	0	-	-	-	-	gi|46122863|ref|XP_385985.1|/0/hypothetical protein FG05809.1 [Gibberella zeae PH-1]
FGSG_10613	1014	4	43	0.420843	4.91687	3.54639	Up	2.73e-10	1.29e-09	-	-	-	K06125//4-hydroxybenzoate hexaprenyltransferase [EC:2.5.1.-]	gi|46138197|ref|XP_390789.1|/2.92595e-178/hypothetical protein FG10613.1 [Gibberella zeae PH-1]
FGSG_06593	1650	17	182	1.09916	12.7893	3.54045	Up	2.09e-39	2.55e-38	-	GO:0005488//binding	-	K08773//RalA-binding protein 1	gi|46124431|ref|XP_386769.1|/0/hypothetical protein FG06593.1 [Gibberella zeae PH-1]
FGSG_03458	1978	2	21	0.10787	1.23098	3.51244	Up	1.52e-05	4.88e-05	-	-	-	-	gi|46115232|ref|XP_383634.1|/0/hypothetical protein FG03458.1 [Gibberella zeae PH-1]
FGSG_02113	2816	4	42	0.151539	1.72932	3.51244	Up	5.23e-10	2.43e-09	-	-	-	K14338//cytochrome P450 / NADPH-cytochrome P450 reductase [EC:1.14.14.1 1.6.2.4]	gi|408400143|gb|EKJ79228.1|/0/hypothetical protein FPSE_00539 [Fusarium pseudograminearum CS3096]
FGSG_11443	1056	3	31	0.303078	3.40374	3.48936	Up	1.2e-07	4.71e-07	-	-	-	-	gi|46139857|ref|XP_391619.1|/2.72863e-146/hypothetical protein FG11443.1 [Gibberella zeae PH-1]
FGSG_00023	792	10	102	1.34701	14.9325	3.47062	Up	2.47e-22	1.93e-21	GO:0005576//extracellular region	GO:0046914//transition metal ion binding	-	-	gi|46102638|ref|XP_380199.1|/6.14809e-140/hypothetical protein FG00023.1 [Gibberella zeae PH-1]
FGSG_01787	804	6	60	0.796146	8.65274	3.44205	Up	1.42e-13	7.92e-13	-	-	-	-	gi|46109810|ref|XP_381963.1|/6.23224e-156/hypothetical protein FG01787.1 [Gibberella zeae PH-1]
FGSG_09046	2939	2	20	0.0725986	0.789021	3.44205	Up	2.91e-05	9.12e-05	-	-	-	K01957//glutamyl-tRNA (Gln) amidotransferase [EC:6.3.5.-];K02433//aspartyl-tRNA(Asn)/glutamyl-tRNA (Gln) amidotransferase subunit A [EC:6.3.5.6 6.3.5.7]	gi|408393181|gb|EKJ72447.1|/0/hypothetical protein FPSE_07328 [Fusarium pseudograminearum CS3096]
FGSG_09129	5684	2	20	0.0375382	0.407976	3.44205	Up	2.91e-05	9.12e-05	-	-	-	K12823//ATP-dependent RNA helicase DDX5/DBP2 [EC:3.6.4.13];K08803//death-associated protein kinase [EC:2.7.11.1]	gi|46133979|ref|XP_389305.1|/0/hypothetical protein FG09129.1 [Gibberella zeae PH-1]
FGSG_01458	1441	4	40	0.296138	3.21851	3.44205	Up	1.91e-09	8.6e-09	-	-	-	-	gi|408391888|gb|EKJ71254.1|/7.92838e-165/hypothetical protein FPSE_08493 [Fusarium pseudograminearum CS3096]
FGSG_10994	1394	20	200	1.53061	16.6351	3.44205	Up	3.77e-42	4.85e-41	-	-	-	K06867//;K06694//26S proteasome non-ATPase regulatory subunit 10	gi|408398278|gb|EKJ77411.1|/2.60983e-112/hypothetical protein FPSE_02489 [Fusarium pseudograminearum CS3096]
FGSG_04660	2123	4	40	0.201005	2.18458	3.44205	Up	1.91e-09	8.6e-09	-	-	-	K02320//DNA polymerase alpha subunit A [EC:2.7.7.7]	gi|46117825|ref|XP_384836.1|/0/hypothetical protein FG04660.1 [Gibberella zeae PH-1]
FGSG_13411	324	19	189	6.25614	67.6355	3.43444	Up	7.73e-40	9.53e-39	-	-	-	-	-
FGSG_05739	1128	60	596	5.67466	61.2626	3.4324	Up	3.44e-122	1.14e-120	-	-	-	K12618//5'-3' exoribonuclease 1 [EC:3.1.13.-]	gi|46122723|ref|XP_385915.1|/0/hypothetical protein FG05739.1 [Gibberella zeae PH-1]
FGSG_10471	3358	321	3182	10.1982	109.87	3.42941	Up	0	0	-	GO:0046872//metal ion binding;GO:0003676//nucleic acid binding	-	K15711//SWI/SNF-related matrix-associated actin-dependent regulator of chromatin subfamily A3 [EC:3.6.4.- 6.3.2.19]	gi|46137913|ref|XP_390647.1|/0/hypothetical protein FG10471.1 [Gibberella zeae PH-1]
FGSG_11224	2774	14	138	0.538417	5.76807	3.42129	Up	2.22e-29	2.11e-28	-	GO:0016787//hydrolase activity	-	K01417//[EC:3.4.24.-]	gi|46139419|ref|XP_391400.1|/0/hypothetical protein FG11224.1 [Gibberella zeae PH-1]
FGSG_06119	1924	170	1658	9.4263	99.9166	3.40596	Up	0	0	-	-	-	K01180//endo-1,3(4)-beta-glucanase [EC:3.2.1.6]	gi|46123483|ref|XP_386295.1|/0/hypothetical protein FG06119.1 [Gibberella zeae PH-1]
FGSG_03600	682	4	39	0.62571	6.63038	3.40553	Up	3.64e-09	1.61e-08	-	-	-	-	gi|46115516|ref|XP_383776.1|/6.83856e-86/hypothetical protein FG03600.1 [Gibberella zeae PH-1]
FGSG_02558	1072	44	419	4.3788	45.3187	3.3715	Up	4.81e-85	1.1e-83	-	-	-	-	gi|46111353|ref|XP_382734.1|/9.82669e-71/hypothetical protein FG02558.1 [Gibberella zeae PH-1]
FGSG_08576	2233	2	19	0.0955518	0.986559	3.36805	Up	5.57e-05	0.000169318	-	-	-	K12780//meiotic recombination protein REC8, fungi type;K06670//cohesin complex subunit SCC1	gi|46128397|ref|XP_388752.1|/0/hypothetical protein FG08576.1 [Gibberella zeae PH-1]
FGSG_09605	3094	616	5813	21.2402	217.84	3.3584	Up	0	0	-	-	-	-	gi|408394725|gb|EKJ73924.1|/0/hypothetical protein FPSE_05885 [Fusarium pseudograminearum CS3096]
FGSG_11251	2032	12	113	0.630021	6.44782	3.35534	Up	6.49e-24	5.32e-23	-	-	-	-	gi|46139473|ref|XP_391427.1|/0/hypothetical protein FG11251.1 [Gibberella zeae PH-1]
FGSG_11285	949	71	667	7.9816	81.4925	3.35192	Up	1.12e-133	4.03e-132	-	-	-	-	gi|46139541|ref|XP_391461.1|/3.40645e-166/hypothetical protein FG11285.1 [Gibberella zeae PH-1]
FGSG_05232	3633	243	2224	7.13573	70.9786	3.31425	Up	0	0	-	-	-	-	gi|46121707|ref|XP_385408.1|/0/hypothetical protein FG05232.1 [Gibberella zeae PH-1]
FGSG_13420	4093	6	54	0.156389	1.52971	3.29005	Up	6.58e-12	3.41e-11	-	-	-	-	gi|46127681|ref|XP_388394.1|/0/hypothetical protein FG08218.1 [Gibberella zeae PH-1]
FGSG_11291	1046	3	27	0.305976	2.99289	3.29005	Up	1.58e-06	5.63e-06	-	-	-	K01069//hydroxyacylglutathione hydrolase [EC:3.1.2.6]	gi|408392039|gb|EKJ71402.1|/6.15741e-163/hypothetical protein FPSE_08410 [Fusarium pseudograminearum CS3096]
FGSG_06271	922	2	18	0.231418	2.2636	3.29005	Up	0.000106214	0.000312294	-	-	-	-	gi|46123787|ref|XP_386447.1|/2.00222e-157/hypothetical protein FG06271.1 [Gibberella zeae PH-1]
FGSG_02330	1906	2	18	0.111945	1.09498	3.29005	Up	0.000106214	0.000312216	-	GO:0003824//catalytic activity;GO:0046914//transition metal ion binding	GO:0008152//metabolic process	K05909//[EC:1.10.3.2];K00540//[EC:1.-.-.-]	gi|408396868|gb|EKJ76021.1|/0/hypothetical protein FPSE_03793 [Fusarium pseudograminearum CS3096]
FGSG_00050	957	100	898	11.1477	108.798	3.28684	Up	3.6e-176	1.66e-174	-	GO:0003824//catalytic activity	-	-	gi|46102692|ref|XP_380226.1|/2.03762e-178/hypothetical protein FG00050.1 [Gibberella zeae PH-1]
FGSG_07496	2492	24	214	1.02745	9.9569	3.27663	Up	4.25e-43	5.59e-42	GO:0016020//membrane	-	GO:0006865//amino acid transport	-	gi|46126237|ref|XP_387672.1|/0/hypothetical protein FG07496.1 [Gibberella zeae PH-1]
FGSG_07847	2225	10	89	0.479477	4.63787	3.27393	Up	9.95e-19	6.87e-18	-	-	-	-	gi|46126939|ref|XP_388023.1|/0/hypothetical protein FG07847.1 [Gibberella zeae PH-1]
FGSG_03654	963	8	71	0.88626	8.54851	3.26987	Up	3.46e-15	2.08e-14	-	-	-	-	gi|408398828|gb|EKJ77955.1|/5.8159e-165/hypothetical protein FPSE_01881 [Fusarium pseudograminearum CS3096]
FGSG_05927	2319	8	71	0.368033	3.5499	3.26987	Up	3.46e-15	2.08e-14	-	-	-	-	gi|408397727|gb|EKJ76867.1|/0/hypothetical protein FPSE_03053 [Fusarium pseudograminearum CS3096]
FGSG_11652	843	7	62	0.885866	8.52751	3.26696	Up	2.06e-13	1.14e-12	-	-	-	-	gi|408392642|gb|EKJ71993.1|/2.94939e-110/hypothetical protein FPSE_07847 [Fusarium pseudograminearum CS3096]
FGSG_02645	2905	160	1415	5.87586	56.4766	3.26478	Up	8.5e-275	5.54e-273	GO:0044464//cell part	GO:0004197//cysteine-type endopeptidase activity	GO:0019538//protein metabolic process	-	gi|46111527|ref|XP_382821.1|/0/hypothetical protein FG02645.1 [Gibberella zeae PH-1]
FGSG_01045	1635	257	2267	16.7692	160.765	3.26107	Up	0	0	GO:0044464//cell part	GO:0046914//transition metal ion binding	-	-	gi|408389656|gb|EKJ69092.1|/1.36724e-98/hypothetical protein FPSE_10710 [Fusarium pseudograminearum CS3096]
FGSG_08246	1730	53	466	3.26834	31.2319	3.25639	Up	1.81e-91	4.44e-90	-	-	-	-	gi|46127737|ref|XP_388422.1|/0/hypothetical protein FG08246.1 [Gibberella zeae PH-1]
FGSG_00389	1614	36	316	2.37956	22.7008	3.25398	Up	1.65e-62	2.89e-61	-	GO:0003824//catalytic activity	GO:0008152//metabolic process	K00540//[EC:1.-.-.-]	gi|46105713|ref|XP_380565.1|/0/hypothetical protein FG00389.1 [Gibberella zeae PH-1]
FGSG_04035	1248	17	149	1.45322	13.843	3.25183	Up	3e-30	2.93e-29	-	-	-	-	gi|46116386|ref|XP_384211.1|/3.86655e-133/hypothetical protein FG04035.1 [Gibberella zeae PH-1]
FGSG_10470	3246	318	2774	10.4514	99.0869	3.24499	Up	0	0	-	-	-	K09238//metallothionein expression activator;K09202//regulatory protein SWI5	gi|46137911|ref|XP_390646.1|/0/hypothetical protein FG10470.1 [Gibberella zeae PH-1]
FGSG_01589	6264	58	503	0.987811	9.31053	3.23656	Up	4.85e-98	1.27e-96	-	-	-	K00777//[EC:2.4.2.-];K12823//ATP-dependent RNA helicase DDX5/DBP2 [EC:3.6.4.13]	gi|46109414|ref|XP_381765.1|/0/hypothetical protein FG01589.1 [Gibberella zeae PH-1]
FGSG_03319	2841	2144	18434	80.5102	752.327	3.22412	Up	0	0	-	GO:0032559;GO:0016462//pyrophosphatase activity	-	K01529//[EC:3.6.1.-]	gi|46114954|ref|XP_383495.1|/0/hypothetical protein FG03319.1 [Gibberella zeae PH-1]
FGSG_09173	2079	7	60	0.359204	3.34622	3.21966	Up	7.28e-13	3.95e-12	-	-	-	-	gi|46134067|ref|XP_389349.1|/0/hypothetical protein FG09173.1 [Gibberella zeae PH-1]
FGSG_10342	2194	18	154	0.875253	8.13846	3.21698	Up	6.45e-31	6.42e-30	-	-	-	-	gi|46137653|ref|XP_390518.1|/0/hypothetical protein FG10342.1 [Gibberella zeae PH-1]
FGSG_04757	921	2	17	0.231669	2.14017	3.20759	Up	0.000201504	0.000571635	-	GO:0003824//catalytic activity	GO:0008152//metabolic process	K00218//protochlorophyllide reductase [EC:1.3.1.33];K00540//[EC:1.-.-.-];K01412//mitochondrial processing peptidase [EC:3.4.24.64]	gi|46119196|ref|XP_384933.1|/1.05946e-168/hypothetical protein FG04757.1 [Gibberella zeae PH-1]
FGSG_12829	1915	12	102	0.668513	6.17575	3.20759	Up	6.8e-21	5.06e-20	-	-	-	-	gi|408394820|gb|EKJ74017.1|/0/hypothetical protein FPSE_05791 [Fusarium pseudograminearum CS3096]
FGSG_03832	1464	4	34	0.291485	2.69275	3.20759	Up	8.84e-08	3.5e-07	-	-	-	K08803//death-associated protein kinase [EC:2.7.11.1];K12823//ATP-dependent RNA helicase DDX5/DBP2 [EC:3.6.4.13]	gi|46115980|ref|XP_384008.1|/0/hypothetical protein FG03832.1 [Gibberella zeae PH-1]
FGSG_09727	791	556	4565	74.9887	669.149	3.15758	Up	0	0	-	-	-	-	gi|46136423|ref|XP_389903.1|/1.58221e-35/hypothetical protein FG09727.1 [Gibberella zeae PH-1]
FGSG_07544	1686	39	319	2.46777	21.9377	3.15213	Up	2.99e-61	5.12e-60	-	-	-	K08900//mitochondrial chaperone BCS1	gi|46126333|ref|XP_387720.1|/0/hypothetical protein FG07544.1 [Gibberella zeae PH-1]
FGSG_00850	2196	3	24	0.145743	1.26718	3.12012	Up	1.06e-05	3.47e-05	-	-	-	-	gi|408388473|gb|EKJ68157.1|/5.41934e-123/hypothetical protein FPSE_11624 [Fusarium pseudograminearum CS3096]
FGSG_06592	1379	79	627	6.11168	52.7183	3.10866	Up	3.31e-117	1.05e-115	-	-	-	-	gi|46124429|ref|XP_386768.1|/0/hypothetical protein FG06592.1 [Gibberella zeae PH-1]
FGSG_09353	1215	6	47	0.526832	4.48518	3.08975	Up	5.35e-10	2.49e-09	-	-	-	-	gi|46135675|ref|XP_389529.1|/1.83452e-164/hypothetical protein FG09353.1 [Gibberella zeae PH-1]
FGSG_04175	3529	129	1009	3.89974	33.1511	3.08761	Up	2.79e-186	1.36e-184	-	-	-	-	gi|408387997|gb|EKJ67693.1|/0/hypothetical protein FPSE_12140 [Fusarium pseudograminearum CS3096]
FGSG_02116	983	11	86	1.19381	10.1439	3.08696	Up	3.1e-17	2.03e-16	-	-	-	-	gi|46110469|ref|XP_382292.1|/3.98941e-96/hypothetical protein FG02116.1 [Gibberella zeae PH-1]
FGSG_08570	1111	11	86	1.05627	8.97517	3.08696	Up	3.1e-17	2.03e-16	GO:0031224//intrinsic to membrane	-	GO:0050896//response to stimulus	-	gi|46128385|ref|XP_388746.1|/0/hypothetical protein FG08570.1 [Gibberella zeae PH-1]
FGSG_03124	2675	8	62	0.319054	2.68736	3.07432	Up	9.68e-13	5.21e-12	-	-	-	-	gi|46114564|ref|XP_383300.1|/0/hypothetical protein FG03124.1 [Gibberella zeae PH-1]
FGSG_04761	444	4	31	0.961113	8.09537	3.07432	Up	5.81e-07	2.15e-06	-	-	-	-	gi|46119283|ref|XP_384937.1|/2.71906e-57/hypothetical protein FG04761.1 [Gibberella zeae PH-1]
FGSG_11059	725	30	230	4.41449	36.7831	3.05872	Up	2.38e-43	3.15e-42	-	-	-	-	gi|46139089|ref|XP_391235.1|/1.0934e-93/hypothetical protein FG11059.1 [Gibberella zeae PH-1]
FGSG_12325	444	3	23	0.720835	6.00625	3.05872	Up	1.99e-05	6.34e-05	-	-	-	-	gi|408395289|gb|EKJ74471.1|/1.40296e-37/hypothetical protein FPSE_05221 [Fusarium pseudograminearum CS3096]
FGSG_12989	942	3	23	0.339757	2.83097	3.05872	Up	1.99e-05	6.34e-05	-	-	-	-	gi|302909442|ref|XP_003050074.1|/3.68897e-07/predicted protein [Nectria haematococca mpVI 77-13-4]
FGSG_10349	2211	24	183	1.15803	9.59667	3.05086	Up	1.03e-34	1.12e-33	-	-	-	-	gi|46137667|ref|XP_390525.1|/0/hypothetical protein FG10349.1 [Gibberella zeae PH-1]
FGSG_01650	2863	79	588	2.94377	23.813	3.01601	Up	8.26e-107	2.35e-105	-	-	-	K01456//peptide-N4-(N-acetyl-beta-glucosaminyl)asparagine amidase [EC:3.5.1.52]	gi|46109536|ref|XP_381826.1|/0/hypothetical protein FG01650.1 [Gibberella zeae PH-1]
FGSG_04919	3776	40	297	1.13012	9.11974	3.01251	Up	1.04e-54	1.62e-53	GO:0031224//intrinsic to membrane	GO:0042625//ATPase activity, coupled to transmembrane movement of ions;GO:0032559	GO:0009206;GO:0006811//ion transport	K01536//Na+-exporting ATPase [EC:3.6.3.7]	gi|46120544|ref|XP_385095.1|/0/hypothetical protein FG04919.1 [Gibberella zeae PH-1]
FGSG_04340	615	5	37	0.867346	6.97565	3.00765	Up	6.03e-08	2.43e-07	-	-	-	-	gi|46116996|ref|XP_384516.1|/1.15992e-117/hypothetical protein FG04340.1 [Gibberella zeae PH-1]
FGSG_07574	1663	3	22	0.192454	1.53387	2.99459	Up	3.7e-05	0.000114459	-	-	-	-	gi|408392404|gb|EKJ71760.1|/0/hypothetical protein FPSE_08028 [Fusarium pseudograminearum CS3096]
FGSG_02896	1258	8	58	0.678433	5.34571	2.9781	Up	1.13e-11	5.8e-11	-	-	-	-	gi|46112789|ref|XP_383072.1|/0/hypothetical protein FG02896.1 [Gibberella zeae PH-1]
FGSG_02216	2290	38	275	1.7703	13.9237	2.97548	Up	3.68e-50	5.33e-49	-	GO:0016491//oxidoreductase activity	-	-	gi|46110669|ref|XP_382392.1|/0/hypothetical protein FG02216.1 [Gibberella zeae PH-1]
FGSG_05080	2839	227	1642	8.53018	67.0604	2.97481	Up	6.5e-291	4.67e-289	-	GO:0003824//catalytic activity	-	K01565//N-sulfoglucosamine sulfohydrolase [EC:3.10.1.1];K01133//choline-sulfatase [EC:3.1.6.6]	gi|46121403|ref|XP_385256.1|/0/hypothetical protein FG05080.1 [Gibberella zeae PH-1]
FGSG_02035	3504	792	5693	24.1134	188.38	2.96574	Up	0	0	-	-	-	K00777//[EC:2.4.2.-]	gi|46110306|ref|XP_382211.1|/0/hypothetical protein FG02035.1 [Gibberella zeae PH-1]
FGSG_02186	2333	16	115	0.731649	5.71533	2.96561	Up	9.17e-22	7.02e-21	-	-	-	K01529//[EC:3.6.1.-]	gi|46110609|ref|XP_382362.1|/0/hypothetical protein FG02186.1 [Gibberella zeae PH-1]
FGSG_01651	1201	14	100	1.24361	9.65418	2.95662	Up	4.74e-19	3.31e-18	-	-	-	-	gi|46109538|ref|XP_381827.1|/0/hypothetical protein FG01651.1 [Gibberella zeae PH-1]
FGSG_03632	1308	32	228	2.61	20.2109	2.95301	Up	1.52e-41	1.93e-40	-	-	-	K01238//[EC:3.2.1.-]	gi|46115580|ref|XP_383808.1|/1.6055e-153/hypothetical protein FG03632.1 [Gibberella zeae PH-1]
FGSG_07921	697	25	176	3.82653	29.2778	2.9357	Up	3.15e-32	3.24e-31	-	GO:0016798//hydrolase activity, acting on glycosyl bonds;GO:0005488//binding	GO:0005975//carbohydrate metabolic process	-	gi|46127087|ref|XP_388097.1|/3.69458e-116/hypothetical protein FG07921.1 [Gibberella zeae PH-1]
FGSG_10992	1017	6	42	0.629402	4.78836	2.92748	Up	1.16e-08	4.97e-08	-	GO:0003824//catalytic activity	GO:0008152//metabolic process	-	gi|46138955|ref|XP_391168.1|/0/hypothetical protein FG10992.1 [Gibberella zeae PH-1]
FGSG_00313	1560	43	300	2.94064	22.2974	2.92268	Up	1.3e-53	1.98e-52	GO:0043231//intracellular membrane-bounded organelle	GO:0046914//transition metal ion binding;GO:0001071//nucleic acid binding transcription factor activity	GO:0006351//transcription, DNA-dependent	K00681//gamma-glutamyltranspeptidase [EC:2.3.2.2]	gi|46105370|ref|XP_380489.1|/0/hypothetical protein FG00313.1 [Gibberella zeae PH-1]
FGSG_12940	3557	502	3494	15.0563	113.893	2.91924	Up	0	0	-	-	-	-	gi|46124381|ref|XP_386744.1|/0/hypothetical protein FG06568.1 [Gibberella zeae PH-1]
FGSG_10047	1906	27	186	1.51126	11.3148	2.90439	Up	1.28e-33	1.36e-32	-	-	-	-	gi|46137063|ref|XP_390223.1|/0/hypothetical protein FG10047.1 [Gibberella zeae PH-1]
FGSG_05940	2142	1180	8112	58.7706	439.103	2.90139	Up	0	0	-	GO:0000166//nucleotide binding	-	K01529//[EC:3.6.1.-];K12196//vacuolar protein-sorting-associated protein 4;K14575//AAA family ATPase	gi|46123125|ref|XP_386116.1|/0/hypothetical protein FG05940.1 [Gibberella zeae PH-1]
FGSG_10591	1679	10	68	0.6354	4.69587	2.88566	Up	4.38e-13	2.4e-12	-	GO:0016301//kinase activity	-	K00924//[EC:2.7.1.-];K06641//serine/threonine-protein kinase Chk2 [EC:2.7.11.1];K08286//protein-serine/threonine kinase [EC:2.7.11.-]	gi|46138153|ref|XP_390767.1|/0/hypothetical protein FG10591.1 [Gibberella zeae PH-1]
FGSG_02289	1197	504	3418	44.9194	331.082	2.88178	Up	0	0	-	-	-	-	gi|46110815|ref|XP_382465.1|/0/hypothetical protein FG02289.1 [Gibberella zeae PH-1]
FGSG_04377	561	4	27	0.760667	5.58032	2.87501	Up	6.83e-06	2.28e-05	-	-	-	-	gi|46117070|ref|XP_384553.1|/1.24477e-77/hypothetical protein FG04377.1 [Gibberella zeae PH-1]
FGSG_05624	1319	3	20	0.242646	1.7581	2.85709	Up	0.000126877	0.000370203	GO:0044464//cell part	GO:0008375//acetylglucosaminyltransferase activity	GO:0006486//protein glycosylation	K00737//beta-1,4-mannosyl-glycoprotein beta-1,4-N-acetylglucosaminyltransferase [EC:2.4.1.144]	gi|46122493|ref|XP_385800.1|/0/hypothetical protein FG05624.1 [Gibberella zeae PH-1]
FGSG_12061	518	3	20	0.617859	4.4767	2.85709	Up	0.000126877	0.000370112	-	-	-	-	gi|408389422|gb|EKJ68873.1|/4.22739e-12/hypothetical protein FPSE_10935 [Fusarium pseudograminearum CS3096]
FGSG_08145	867	12	80	1.47659	10.6987	2.85709	Up	5.06e-15	3.02e-14	-	-	-	-	gi|46127535|ref|XP_388321.1|/7.64329e-158/hypothetical protein FG08145.1 [Gibberella zeae PH-1]
FGSG_06397	927	43	286	4.94864	35.7721	2.85373	Up	5.77e-50	8.35e-49	-	GO:0016787//hydrolase activity	GO:0008152//metabolic process	K01238//[EC:3.2.1.-];K01179//endoglucanase [EC:3.2.1.4]	gi|46124039|ref|XP_386573.1|/1.4613e-133/hypothetical protein FG06397.1 [Gibberella zeae PH-1]
FGSG_01735	3085	67	441	2.31695	16.5745	2.83867	Up	9.63e-76	1.96e-74	-	-	-	-	gi|408388734|gb|EKJ68413.1|/1.69592e-147/hypothetical protein FPSE_11421 [Fusarium pseudograminearum CS3096]
FGSG_11397	1400	9	59	0.685823	4.88632	2.83284	Up	2.5e-11	1.25e-10	-	-	-	-	gi|46139765|ref|XP_391573.1|/0/hypothetical protein FG11397.1 [Gibberella zeae PH-1]
FGSG_05471	1958	953	6225	51.9252	368.625	2.82765	Up	0	0	-	GO:0004175//endopeptidase activity	GO:0019538//protein metabolic process	K01386//[EC:3.4.23.-];K06005//candidapepsin [EC:3.4.23.24];K06009//yapsin 1 [EC:3.4.23.41]	gi|46122187|ref|XP_385647.1|/0/hypothetical protein FG05471.1 [Gibberella zeae PH-1]
FGSG_12451	514	4	26	0.830222	5.86501	2.82056	Up	1.25e-05	4.07e-05	-	-	-	-	gi|342872046|gb|EGU74450.1|/4.89945e-13/hypothetical protein FOXB_15048 [Fusarium oxysporum Fo5176]
FGSG_00282	549	4	26	0.777294	5.4911	2.82056	Up	1.25e-05	4.07e-05	-	-	-	-	gi|46105308|ref|XP_380458.1|/3.38976e-93/hypothetical protein FG00282.1 [Gibberella zeae PH-1]
FGSG_10392	940	170	1100	19.2938	135.682	2.81402	Up	1.41e-184	6.79e-183	-	GO:0019842//vitamin binding;GO:0016491//oxidoreductase activity;GO:0046914//transition metal ion binding	GO:0008152//metabolic process	-	gi|408393114|gb|EKJ72381.1|/1.19471e-160/hypothetical protein FPSE_07405 [Fusarium pseudograminearum CS3096]
FGSG_07777	1189	16	103	1.43561	10.0442	2.80662	Up	1.25e-18	8.62e-18	-	-	-	-	gi|46126799|ref|XP_387953.1|/1.23764e-160/hypothetical protein FG07777.1 [Gibberella zeae PH-1]
FGSG_10995	4632	14	90	0.322446	2.25285	2.80462	Up	1.94e-16	1.24e-15	-	GO:0003824//catalytic activity	-	K05658//ATP-binding cassette, subfamily B (MDR/TAP), member 1	gi|46138961|ref|XP_391171.1|/0/hypothetical protein FG10995.1 [Gibberella zeae PH-1]
FGSG_06014	2042	99	634	5.17222	35.9991	2.79911	Up	1.48e-106	4.17e-105	-	GO:0032559	-	K04043//molecular chaperone DnaK	gi|46123273|ref|XP_386190.1|/0/hypothetical protein FG06014.1 [Gibberella zeae PH-1]
FGSG_02312	1719	5	32	0.310307	2.1584	2.79819	Up	1.27e-06	4.55e-06	GO:0031224//intrinsic to membrane	-	GO:0006810//transport	K08141//MFS transporter, SP family, general alpha glucoside:H+ symporter	gi|46110861|ref|XP_382488.1|/0/hypothetical protein FG02312.1 [Gibberella zeae PH-1]
FGSG_11999	1867	3	19	0.171425	1.17996	2.78309	Up	0.000233098	0.000656706	-	-	-	-	gi|408388748|gb|EKJ68427.1|/0/hypothetical protein FPSE_11435 [Fusarium pseudograminearum CS3096]
FGSG_13238	961	3	19	0.333039	2.29239	2.78309	Up	0.000233098	0.00065655	-	-	-	K00224//[EC:1.3.1.-]	gi|46127001|ref|XP_388054.1|/9.08111e-167/hypothetical protein FG07878.1 [Gibberella zeae PH-1]
FGSG_07497	3021	28	176	0.988792	6.75492	2.7722	Up	1.96e-30	1.92e-29	-	-	-	-	gi|46126239|ref|XP_387673.1|/0/hypothetical protein FG07497.1 [Gibberella zeae PH-1]
FGSG_01769	848	7	44	0.880643	6.0161	2.7722	Up	1.35e-08	5.75e-08	-	-	-	-	gi|46109774|ref|XP_381945.1|/3.51661e-141/hypothetical protein FG01769.1 [Gibberella zeae PH-1]
FGSG_03248	1370	25	157	1.94678	13.2873	2.77089	Up	2.7e-27	2.46e-26	GO:0031224//intrinsic to membrane	-	GO:0006810//transport	K03441//aquaglyceroporin related protein, other eukaryote	gi|46114812|ref|XP_383424.1|/2.90203e-162/hypothetical protein FG03248.1 [Gibberella zeae PH-1]
FGSG_08227	2670	4	25	0.159826	1.08564	2.76398	Up	2.29e-05	7.27e-05	-	-	-	-	gi|408390824|gb|EKJ70210.1|/0/hypothetical protein FPSE_09584 [Fusarium pseudograminearum CS3096]
FGSG_02677	3290	4	25	0.129706	0.881054	2.76398	Up	2.29e-05	7.27e-05	GO:0031224//intrinsic to membrane	GO:0042625//ATPase activity, coupled to transmembrane movement of ions;GO:0032559	GO:0009206;GO:0006811//ion transport	K01536//Na+-exporting ATPase [EC:3.6.3.7]	gi|46111591|ref|XP_382853.1|/0/hypothetical protein FG02677.1 [Gibberella zeae PH-1]
FGSG_03969	1838	311	1938	18.0515	122.255	2.75971	Up	0	0	-	-	-	-	gi|46116254|ref|XP_384145.1|/0/hypothetical protein FG03969.1 [Gibberella zeae PH-1]
FGSG_02556	554	5	31	0.962848	6.48799	2.75239	Up	2.31e-06	8.08e-06	-	-	-	-	gi|46111349|ref|XP_382732.1|/2.30063e-78/hypothetical protein FG02556.1 [Gibberella zeae PH-1]
FGSG_12375	2027	5	31	0.263156	1.77323	2.75239	Up	2.31e-06	8.08e-06	-	-	-	K02320//DNA polymerase alpha subunit A [EC:2.7.7.7]	gi|46115998|ref|XP_384017.1|/0/hypothetical protein FG03841.1 [Gibberella zeae PH-1]
FGSG_08215	4770	11	68	0.246021	1.65291	2.74815	Up	1.69e-12	8.99e-12	-	-	-	K00777//[EC:2.4.2.-]	gi|408390842|gb|EKJ70228.1|/0/hypothetical protein FPSE_09602 [Fusarium pseudograminearum CS3096]
FGSG_05622	2310	47	289	2.17062	14.5059	2.74046	Up	2.12e-48	3.01e-47	-	GO:0015927//trehalase activity	GO:0005984//disaccharide metabolic process	K01194//alpha,alpha-trehalase [EC:3.2.1.28]	gi|46122489|ref|XP_385798.1|/0/hypothetical protein FG05622.1 [Gibberella zeae PH-1]
FGSG_07358	2436	132	811	5.78088	38.6013	2.73929	Up	1.05e-132	3.77e-131	-	GO:0070011//peptidase activity, acting on L-amino acid peptides	-	K01282//dipeptidyl aminopeptidase [EC:3.4.14.-];K01278//dipeptidyl-peptidase 4 [EC:3.4.14.5]	gi|408396511|gb|EKJ75668.1|/0/hypothetical protein FPSE_04169 [Fusarium pseudograminearum CS3096]
FGSG_04694	8208	21	129	0.272948	1.82226	2.73903	Up	2.01e-22	1.58e-21	-	GO:0003824//catalytic activity;GO:0005488//binding	-	K15419//emericellamide biosynthesis, highly reducing iterative type I polyketide synthase	gi|46118226|ref|XP_384870.1|/0/hypothetical protein FG04694.1 [Gibberella zeae PH-1]
FGSG_03360	1736	22	135	1.35198	9.01659	2.73751	Up	2.19e-23	1.77e-22	-	-	GO:0006810//transport;GO:0042221//response to chemical stimulus	K10866//DNA repair protein RAD50 [EC:3.6.-.-];K13095//splicing factor 1;K01952//phosphoribosylformylglycinamidine synthase [EC:6.3.5.3];K08197//MFS transporter, SIT family, siderophore-iron:H+ symporter	gi|46115036|ref|XP_383536.1|/0/hypothetical protein FG03360.1 [Gibberella zeae PH-1]
FGSG_11272	4642	29	177	0.666485	4.42106	2.72975	Up	4.06e-30	3.94e-29	-	GO:0017111//nucleoside-triphosphatase activity;GO:0000166//nucleotide binding	-	K08711//ATP-binding cassette, subfamily G (WHITE), member 2, PDR	gi|46139515|ref|XP_391448.1|/0/hypothetical protein FG11272.1 [Gibberella zeae PH-1]
FGSG_10611	1710	11	67	0.686269	4.54294	2.72678	Up	3.04e-12	1.6e-11	-	-	-	K00309//[EC:1.5.3.-]	gi|46138193|ref|XP_390787.1|/0/hypothetical protein FG10611.1 [Gibberella zeae PH-1]
FGSG_10162	1790	63	382	3.75479	24.7439	2.72027	Up	5.92e-63	1.04e-61	-	-	-	-	gi|46137293|ref|XP_390338.1|/0/hypothetical protein FG10162.1 [Gibberella zeae PH-1]
FGSG_09350	2292	62	374	2.88586	18.9197	2.71282	Up	1.72e-61	2.97e-60	-	-	-	K00688//starch phosphorylase [EC:2.4.1.1]	gi|46135655|ref|XP_389526.1|/0/hypothetical protein FG09350.1 [Gibberella zeae PH-1]
FGSG_05725	1597	9	54	0.601222	3.92055	2.70509	Up	4.87e-10	2.28e-09	-	-	-	K01824//cholestenol delta-isomerase [EC:5.3.3.5]	gi|46122695|ref|XP_385901.1|/0/hypothetical protein FG05725.1 [Gibberella zeae PH-1]
FGSG_10432	805	5	30	0.662631	4.32099	2.70509	Up	4.18e-06	1.43e-05	-	-	-	-	gi|408393157|gb|EKJ72424.1|/1.40545e-105/hypothetical protein FPSE_07448 [Fusarium pseudograminearum CS3096]
FGSG_03361	1371	5	30	0.389072	2.53713	2.70509	Up	4.18e-06	1.43e-05	-	-	-	K01824//cholestenol delta-isomerase [EC:5.3.3.5]	gi|408395965|gb|EKJ75135.1|/0/hypothetical protein FPSE_04693 [Fusarium pseudograminearum CS3096]
FGSG_12076	1350	111	661	8.77176	56.7709	2.69421	Up	1.44e-106	4.08e-105	-	-	-	-	gi|46110549|ref|XP_382332.1|/0/hypothetical protein FG02156.1 [Gibberella zeae PH-1]
FGSG_03432	1272	116	689	9.72901	62.8044	2.6905	Up	7.72e-111	2.29e-109	-	GO:0016787//hydrolase activity	-	K06004//aspergillopepsin I [EC:3.4.23.18]	gi|46115180|ref|XP_383608.1|/0/hypothetical protein FG03432.1 [Gibberella zeae PH-1]
FGSG_12616	2224	11	65	0.527662	3.38873	2.68306	Up	9.84e-12	5.05e-11	-	-	-	K02320//DNA polymerase alpha subunit A [EC:2.7.7.7]	gi|302917354|ref|XP_003052424.1|/2.54853e-43/hypothetical protein NECHADRAFT_77358 [Nectria haematococca mpVI 77-13-4]
FGSG_06779	1370	2667	15756	207.683	1333.47	2.68273	Up	0	0	-	-	-	-	gi|46124803|ref|XP_386955.1|/2.71016e-74/hypothetical protein FG06779.1 [Gibberella zeae PH-1]
FGSG_08624	1194	66	389	5.89708	37.7749	2.67936	Up	4.81e-63	8.5e-62	-	GO:0016741	GO:0006730//one-carbon metabolic process	K00591//hexaprenyldihydroxybenzoate methyltransferase [EC:2.1.1.114]	gi|46128493|ref|XP_388800.1|/1.47749e-118/hypothetical protein FG08624.1 [Gibberella zeae PH-1]
FGSG_10569	4134	15	88	0.387096	2.46814	2.67266	Up	2.33e-15	1.41e-14	-	-	-	K06694//26S proteasome non-ATPase regulatory subunit 10;K06653//CDK inhibitor PHO81	gi|46138109|ref|XP_390745.1|/0/hypothetical protein FG10569.1 [Gibberella zeae PH-1]
FGSG_02288	6106	1019	5971	17.8039	113.383	2.67094	Up	0	0	-	-	-	K11701//helicase required for RNAi-mediated heterochromatin assembly 1 [EC:3.6.4.13]	gi|46110813|ref|XP_382464.1|/0/hypothetical protein FG02288.1 [Gibberella zeae PH-1]
FGSG_11631	3519	7	41	0.212215	1.3509	2.67032	Up	7.98e-08	3.17e-07	-	-	-	-	gi|189211862|ref|XP_001942259.1|/1.68378e-90/conserved hypothetical protein [Pyrenophora tritici-repentis Pt-1C-BFP]
FGSG_03401	1191	21	122	1.88107	11.877	2.65854	Up	1.2e-20	8.84e-20	-	-	-	-	gi|46115118|ref|XP_383577.1|/0/hypothetical protein FG03401.1 [Gibberella zeae PH-1]
FGSG_13874	1929	5	29	0.276526	1.74311	2.65618	Up	7.56e-06	2.51e-05	-	-	-	K02320//DNA polymerase alpha subunit A [EC:2.7.7.7]	gi|46138991|ref|XP_391186.1|/0/hypothetical protein FG11010.1 [Gibberella zeae PH-1]
FGSG_07861	908	24	139	2.81983	17.7495	2.6541	Up	2.76e-23	2.22e-22	-	-	-	-	gi|46126967|ref|XP_388037.1|/2.1589e-33/hypothetical protein FG07861.1 [Gibberella zeae PH-1]
FGSG_02117	1623	14	81	0.920253	5.78662	2.65262	Up	3.87e-14	2.23e-13	-	-	-	K00517//[EC:1.14.-.-]	gi|46110471|ref|XP_382293.1|/0/hypothetical protein FG02117.1 [Gibberella zeae PH-1]
FGSG_10753	1355	18	104	1.4172	8.89923	2.65064	Up	9.38e-18	6.29e-17	-	-	-	K06634//cyclin H	gi|408399413|gb|EKJ78516.1|/0/hypothetical protein FPSE_01325 [Fusarium pseudograminearum CS3096]
FGSG_06952	2394	25	144	1.11407	6.97423	2.64619	Up	5.38e-24	4.42e-23	-	-	-	-	gi|46125149|ref|XP_387128.1|/0/hypothetical protein FG06952.1 [Gibberella zeae PH-1]
FGSG_04654	1243	18	103	1.54489	9.60781	2.6367	Up	1.67e-17	1.11e-16	-	-	-	K01452//chitin deacetylase [EC:3.5.1.41]	gi|46117779|ref|XP_384830.1|/2.95339e-132/hypothetical protein FG04654.1 [Gibberella zeae PH-1]
FGSG_03650	1036	63	358	6.48751	40.0665	2.62666	Up	6.49e-57	1.03e-55	-	-	-	-	gi|46115616|ref|XP_383826.1|/1.22752e-179/hypothetical protein FG03650.1 [Gibberella zeae PH-1]
FGSG_06118	620	761	4316	130.945	807.138	2.62385	Up	0	0	-	-	-	-	gi|46123481|ref|XP_386294.1|/1.39961e-86/hypothetical protein FG06118.1 [Gibberella zeae PH-1]
FGSG_06594	1330	6	34	0.481279	2.96405	2.62262	Up	1.39e-06	4.95e-06	-	-	-	-	gi|408399073|gb|EKJ78198.1|/6.2947e-159/hypothetical protein FPSE_01659 [Fusarium pseudograminearum CS3096]
FGSG_05606	1629	403	2282	26.3926	162.425	2.62157	Up	0	0	-	-	-	-	gi|342873580|gb|EGU75744.1|/3.6577e-90/hypothetical protein FOXB_13763 [Fusarium oxysporum Fo5176]
FGSG_04360	774	10	56	1.37834	8.38891	2.60555	Up	5.31e-10	2.47e-09	-	-	-	-	gi|408388028|gb|EKJ67723.1|/2.74532e-121/hypothetical protein FPSE_12094 [Fusarium pseudograminearum CS3096]
FGSG_05242	1548	7	39	0.482419	2.92114	2.59817	Up	2.56e-07	9.77e-07	-	GO:0005488//binding	-	-	gi|46121727|ref|XP_385418.1|/0/hypothetical protein FG05242.1 [Gibberella zeae PH-1]
FGSG_02538	915	16	89	1.86551	11.2779	2.59586	Up	4.53e-15	2.71e-14	-	GO:0003676//nucleic acid binding	-	-	gi|46111313|ref|XP_382714.1|/5.26025e-128/hypothetical protein FG02538.1 [Gibberella zeae PH-1]
FGSG_11341	1645	27	150	1.75104	10.5726	2.59405	Up	2.03e-24	1.69e-23	-	-	-	K14458//2-acylglycerol O-acyltransferase 1 [EC:2.3.1.22]	gi|46139653|ref|XP_391517.1|/0/hypothetical protein FG11341.1 [Gibberella zeae PH-1]
FGSG_00655	1187	52	288	4.67359	28.132	2.58961	Up	2.14e-45	2.9e-44	-	GO:0016616//oxidoreductase activity, acting on the CH-OH group of donors, NAD or NADP as acceptor;GO:0046914//transition metal ion binding	GO:0008152//metabolic process	K00008//L-iditol 2-dehydrogenase [EC:1.1.1.14]	gi|46107544|ref|XP_380831.1|/0/hypothetical protein FG00655.1 [Gibberella zeae PH-1]
FGSG_10431	2944	17	94	0.61604	3.7021	2.58725	Up	8.7e-16	5.4e-15	-	-	-	-	gi|46137831|ref|XP_390607.1|/0/hypothetical protein FG10431.1 [Gibberella zeae PH-1]
FGSG_09031	1285	4	22	0.332089	1.98508	2.57955	Up	0.000135695	0.000394186	-	-	-	K05393//chloride channel, other eukaryote;K06867//	gi|46133783|ref|XP_389207.1|/0/hypothetical protein FG09031.1 [Gibberella zeae PH-1]
FGSG_13484	456	4	22	0.935821	5.59392	2.57955	Up	0.000135695	0.00039409	-	-	-	K10706//senataxin [EC:3.6.4.-]	gi|46130822|ref|XP_389142.1|/1.19232e-82/hypothetical protein FG08966.1 [Gibberella zeae PH-1]
FGSG_05860	1414	4	22	0.301792	1.80398	2.57955	Up	0.000135695	0.000394283	-	-	-	K06653//CDK inhibitor PHO81;K06694//26S proteasome non-ATPase regulatory subunit 10	gi|46122965|ref|XP_386036.1|/0/hypothetical protein FG05860.1 [Gibberella zeae PH-1]
FGSG_02950	1615	226	1242	14.9291	89.1676	2.57839	Up	3.85e-189	1.9e-187	GO:0031224//intrinsic to membrane	-	-	K00605//aminomethyltransferase [EC:2.1.2.10];K15015//solute carrier family 32 (vesicular inhibitory amino acid transporter)	gi|46114089|ref|XP_383126.1|/0/hypothetical protein FG02950.1 [Gibberella zeae PH-1]
FGSG_09595	1991	180	983	9.64492	57.2454	2.56932	Up	1.7e-149	6.71e-148	-	-	-	K01952//phosphoribosylformylglycinamidine synthase [EC:6.3.5.3];K10866//DNA repair protein RAD50 [EC:3.6.-.-]	gi|46136159|ref|XP_389771.1|/0/hypothetical protein FG09595.1 [Gibberella zeae PH-1]
FGSG_05368	1771	11	60	0.662631	3.92818	2.56758	Up	1.79e-10	8.56e-10	-	-	-	K11369//retrograde regulation protein 2;K07824//benzoate 4-monooxygenase [EC:1.14.13.12];K08192//MFS transporter, ACS family, allantoate permease	gi|342873107|gb|EGU75336.1|/2.24036e-137/hypothetical protein FOXB_14146 [Fusarium oxysporum Fo5176]
FGSG_04760	1893	31	168	1.74706	10.29	2.55824	Up	9.02e-27	8.05e-26	-	-	-	-	gi|46119262|ref|XP_384936.1|/0/hypothetical protein FG04760.1 [Gibberella zeae PH-1]
FGSG_12772	923	17	92	1.96492	11.557	2.55622	Up	2.73e-15	1.65e-14	-	-	-	K15441//tRNA-specific adenosine deaminase 2 [EC:3.5.4.-]	gi|46122539|ref|XP_385823.1|/9.6728e-82/hypothetical protein FG05647.1 [Gibberella zeae PH-1]
FGSG_11376	1242	10	54	0.858966	5.04116	2.55308	Up	1.68e-09	7.59e-09	-	-	-	-	gi|46139723|ref|XP_391552.1|/0/hypothetical protein FG11376.1 [Gibberella zeae PH-1]
FGSG_04089	811	5	27	0.657729	3.86012	2.55308	Up	2.43e-05	7.7e-05	-	-	-	-	gi|46116494|ref|XP_384265.1|/2.35874e-102/hypothetical protein FG04089.1 [Gibberella zeae PH-1]
FGSG_04015	2131	190	1022	9.51191	55.6065	2.54745	Up	7.43e-154	3.04e-152	-	-	-	-	gi|46116346|ref|XP_384191.1|/1.65167e-171/hypothetical protein FG04015.1 [Gibberella zeae PH-1]
FGSG_13503	663	24	128	3.86185	22.3849	2.53516	Up	1.51e-20	1.11e-19	-	-	-	K05609//ubiquitin carboxyl-terminal hydrolase L3 [EC:3.4.19.12]	gi|46132996|ref|XP_389203.1|/1.60871e-110/hypothetical protein FG09027.1 [Gibberella zeae PH-1]
FGSG_04619	3619	28	149	0.825405	4.77371	2.53194	Up	1.2e-23	9.75e-23	-	-	-	K00985//RNA-directed RNA polymerase [EC:2.7.7.48];K11699//RNA-dependent RNA polymerase 1 [EC:2.7.7.48]	gi|46117554|ref|XP_384795.1|/0/hypothetical protein FG04619.1 [Gibberella zeae PH-1]
FGSG_07300	1792	7	37	0.416733	2.39399	2.52222	Up	8.13e-07	2.97e-06	-	-	-	-	gi|46125845|ref|XP_387476.1|/0/hypothetical protein FG07300.1 [Gibberella zeae PH-1]
FGSG_10953	598	7	37	1.2488	7.17396	2.52222	Up	8.13e-07	2.97e-06	-	-	-	-	gi|46138877|ref|XP_391129.1|/5.02326e-38/hypothetical protein FG10953.1 [Gibberella zeae PH-1]
FGSG_02683	878	43	227	5.22482	29.9771	2.52041	Up	4.61e-35	5.09e-34	-	-	-	-	gi|46111603|ref|XP_382859.1|/8.90254e-88/hypothetical protein FG02683.1 [Gibberella zeae PH-1]
FGSG_02547	1704	33	174	2.06606	11.8396	2.51867	Up	3.28e-27	2.97e-26	-	-	-	K11761//chromatin structure-remodeling complex protein RSC7	gi|46111331|ref|XP_382723.1|/0/hypothetical protein FG02547.1 [Gibberella zeae PH-1]
FGSG_11162	825	19	100	2.45696	14.0541	2.51605	Up	3.13e-16	1.98e-15	-	-	-	-	gi|46139295|ref|XP_391338.1|/3.59665e-146/hypothetical protein FG11162.1 [Gibberella zeae PH-1]
FGSG_08137	876	8	42	0.974279	5.55909	2.51244	Up	1.51e-07	5.85e-07	-	-	-	K01423//[EC:3.4.-.-]	gi|46127519|ref|XP_388313.1|/1.60079e-171/hypothetical protein FG08137.1 [Gibberella zeae PH-1]
FGSG_07793	1056	16	84	1.61642	9.22303	2.51244	Up	7.86e-14	4.47e-13	-	-	-	-	gi|46126831|ref|XP_387969.1|/0/hypothetical protein FG07793.1 [Gibberella zeae PH-1]
FGSG_03556	1485	34	177	2.44259	13.8199	2.50027	Up	1.96e-27	1.79e-26	-	-	-	K00777//[EC:2.4.2.-]	gi|46115428|ref|XP_383732.1|/0/hypothetical protein FG03556.1 [Gibberella zeae PH-1]
FGSG_03167	459	5	26	1.16213	6.56778	2.49863	Up	4.33e-05	0.000133009	-	-	-	-	gi|46114650|ref|XP_383343.1|/9.70974e-80/hypothetical protein FG03167.1 [Gibberella zeae PH-1]
FGSG_11006	2519	5	26	0.211758	1.19675	2.49863	Up	4.33e-05	0.000133077	-	-	-	K01238//[EC:3.2.1.-];K01210//glucan 1,3-beta-glucosidase [EC:3.2.1.58]	gi|408398265|gb|EKJ77398.1|/0/hypothetical protein FPSE_02476 [Fusarium pseudograminearum CS3096]
FGSG_05663	1184	50	260	4.50522	25.4613	2.49863	Up	1.51e-39	1.85e-38	-	GO:0003824//catalytic activity	GO:0008152//metabolic process	K01452//chitin deacetylase [EC:3.5.1.41]	gi|46122571|ref|XP_385839.1|/1.33229e-144/hypothetical protein FG05663.1 [Gibberella zeae PH-1]
FGSG_12260	853	5	26	0.625343	3.53413	2.49863	Up	4.33e-05	0.000133043	-	-	-	-	-
FGSG_11349	1404	17	88	1.29175	7.26731	2.49209	Up	2.64e-14	1.53e-13	-	-	-	-	gi|46139669|ref|XP_391525.1|/0/hypothetical protein FG11349.1 [Gibberella zeae PH-1]
FGSG_04043	1180	112	579	10.1259	56.8925	2.49019	Up	1.04e-85	2.39e-84	-	-	-	-	gi|46116402|ref|XP_384219.1|/8.559e-95/hypothetical protein FG04043.1 [Gibberella zeae PH-1]
FGSG_07500	1896	37	191	2.08191	11.6803	2.4881	Up	2.51e-29	2.38e-28	-	GO:0005506//iron ion binding;GO:0003824//catalytic activity	GO:0008152//metabolic process	K00387//sulfite oxidase [EC:1.8.3.1]	gi|46126245|ref|XP_387676.1|/0/hypothetical protein FG07500.1 [Gibberella zeae PH-1]
FGSG_05923	1449	83	424	6.11093	33.9278	2.473	Up	9.96e-63	1.75e-61	-	-	-	-	gi|46123091|ref|XP_386099.1|/0/hypothetical protein FG05923.1 [Gibberella zeae PH-1]
FGSG_00184	945	86	438	9.70877	53.7404	2.46865	Up	1.3e-64	2.33e-63	-	GO:0016798//hydrolase activity, acting on glycosyl bonds	GO:0000272//polysaccharide catabolic process	K01180//endo-1,3(4)-beta-glucanase [EC:3.2.1.6]	gi|408393621|gb|EKJ72882.1|/0/hypothetical protein FPSE_06928 [Fusarium pseudograminearum CS3096]
FGSG_10558	2083	22	112	1.12676	6.23429	2.46805	Up	1.2e-17	8.05e-17	-	-	-	K02320//DNA polymerase alpha subunit A [EC:2.7.7.7]	gi|46138087|ref|XP_390734.1|/0/hypothetical protein FG10558.1 [Gibberella zeae PH-1]
FGSG_11191	989	12	61	1.29444	7.15141	2.4659	Up	3.28e-10	1.55e-09	-	-	-	-	gi|46139353|ref|XP_391367.1|/1.43729e-156/hypothetical protein FG11191.1 [Gibberella zeae PH-1]
FGSG_02333	1616	24	122	1.58441	8.7534	2.4659	Up	4.45e-19	3.12e-18	-	-	-	-	gi|408396865|gb|EKJ76018.1|/0/hypothetical protein FPSE_03790 [Fusarium pseudograminearum CS3096]
FGSG_04174	1487	119	603	8.53756	47.018	2.46132	Up	5.3e-88	1.25e-86	-	-	-	-	gi|46116664|ref|XP_384350.1|/0/hypothetical protein FG04174.1 [Gibberella zeae PH-1]
FGSG_02820	2808	105	530	3.98924	21.8845	2.45573	Up	2.34e-77	4.87e-76	GO:0031224//intrinsic to membrane	GO:0015078//hydrogen ion transmembrane transporter activity	GO:0006811//ion transport	-	gi|46111877|ref|XP_382996.1|/0/hypothetical protein FG02820.1 [Gibberella zeae PH-1]
FGSG_06117	2221	114	562	5.47588	29.339	2.42166	Up	1.31e-80	2.82e-79	-	-	-	-	gi|389628474|ref|XP_003711890.1|/0/rhamnogalacturonan lyase [Magnaporthe oryzae 70-15]
FGSG_02891	1290	98	478	8.10464	42.9632	2.40628	Up	2.59e-68	4.84e-67	-	-	-	-	gi|46112779|ref|XP_383067.1|/0/hypothetical protein FG02891.1 [Gibberella zeae PH-1]
FGSG_10260	2648	1148	5584	46.251	244.504	2.4023	Up	0	0	-	-	-	-	gi|46137489|ref|XP_390436.1|/0/hypothetical protein FG10260.1 [Gibberella zeae PH-1]
FGSG_02198	1696	7	34	0.440321	2.3244	2.40023	Up	4.46e-06	1.52e-05	-	-	-	-	gi|46110633|ref|XP_382374.1|/0/hypothetical protein FG02198.1 [Gibberella zeae PH-1]
FGSG_05450	1437	6	29	0.445443	2.33991	2.39314	Up	2.44e-05	7.72e-05	GO:0044424//intracellular part	GO:0003824//catalytic activity;GO:0050662//coenzyme binding	GO:0008152//metabolic process;GO:0019725//cellular homeostasis	K00382//dihydrolipoamide dehydrogenase [EC:1.8.1.4]	gi|46122145|ref|XP_385626.1|/0/hypothetical protein FG05450.1 [Gibberella zeae PH-1]
FGSG_03101	981	6	29	0.652499	3.42758	2.39314	Up	2.44e-05	7.72e-05	-	-	-	-	gi|46114518|ref|XP_383277.1|/0/hypothetical protein FG03101.1 [Gibberella zeae PH-1]
FGSG_03788	844	17	82	2.14884	11.265	2.39021	Up	7.55e-13	4.09e-12	-	GO:0016787//hydrolase activity	-	K01180//endo-1,3(4)-beta-glucanase [EC:3.2.1.6]	gi|46115892|ref|XP_383964.1|/4.71847e-152/hypothetical protein FG03788.1 [Gibberella zeae PH-1]
FGSG_06001	1275	45	217	3.7653	19.7337	2.38982	Up	1.2e-31	1.21e-30	-	GO:0043169//cation binding;GO:0016702//oxidoreductase activity, acting on single donors with incorporation of molecular oxygen, incorporation of two atoms of oxygen	GO:0006558//L-phenylalanine metabolic process;GO:0006570//tyrosine metabolic process	K00457//4-hydroxyphenylpyruvate dioxygenase [EC:1.13.11.27]	gi|46123247|ref|XP_386177.1|/0/hypothetical protein FG06001.1 [Gibberella zeae PH-1]
FGSG_13289	702	11	53	1.67168	8.75381	2.38861	Up	9.34e-09	4.02e-08	-	-	-	-	gi|46129270|ref|XP_388996.1|/4.04907e-62/hypothetical protein FG08820.1 [Gibberella zeae PH-1]
FGSG_08983	835	16	77	2.04424	10.6921	2.38691	Up	3.96e-12	2.08e-11	-	-	-	-	gi|46130856|ref|XP_389159.1|/1.77192e-124/hypothetical protein FG08983.1 [Gibberella zeae PH-1]
FGSG_03957	2587	68	327	2.80421	14.6558	2.38581	Up	8.5e-47	1.17e-45	GO:0031224//intrinsic to membrane	GO:0022857//transmembrane transporter activity	GO:0071702	K06609//MFS transporter, SP family, major inositol transporter;K08139//MFS transporter, SP family, sugar:H+ symporter	gi|46116230|ref|XP_384133.1|/0/hypothetical protein FG03957.1 [Gibberella zeae PH-1]
FGSG_09412	2328	1802	8648	82.579	430.716	2.38289	Up	0	0	-	-	-	-	gi|302895673|ref|XP_003046717.1|/0/hypothetical protein NECHADRAFT_66648 [Nectria haematococca mpVI 77-13-4]
FGSG_08015	629	11310	54206	1918.27	9992.06	2.38098	Up	0	0	-	-	-	-	gi|46127275|ref|XP_388191.1|/3.96597e-68/hypothetical protein FG08015.1 [Gibberella zeae PH-1]
FGSG_10796	2046	900	4297	46.9283	243.511	2.37546	Up	0	0	-	-	-	K14443//protein Tob/BTG	gi|46138563|ref|XP_390972.1|/2.39775e-176/hypothetical protein FG10796.1 [Gibberella zeae PH-1]
FGSG_12369	2671	281	1340	11.2235	58.1687	2.37371	Up	3.16e-185	1.53e-183	-	GO:0005506//iron ion binding;GO:0004601//peroxidase activity	GO:0042743//hydrogen peroxide metabolic process;GO:0006950//response to stress	K03782//catalase-peroxidase [EC:1.11.1.21]	gi|46116016|ref|XP_384026.1|/0/hypothetical protein FG03850.1 [Gibberella zeae PH-1]
FGSG_06095	1002	46	219	4.89765	25.3416	2.37135	Up	1.21e-31	1.22e-30	-	-	-	-	gi|46123435|ref|XP_386271.1|/0/hypothetical protein FG06095.1 [Gibberella zeae PH-1]
FGSG_11792	1640	2090	9945	135.957	703.103	2.37059	Up	0	0	GO:0005622//intracellular	GO:0046914//transition metal ion binding;GO:0003676//nucleic acid binding	-	-	gi|47524784|gb|AAT35113.1|/0/zinc finger transcription factor ACE1 [Gibberella zeae]
FGSG_02037	2228	56	266	2.68145	13.8428	2.36805	Up	4.86e-38	5.77e-37	-	-	-	-	gi|46110310|ref|XP_382213.1|/0/hypothetical protein FG02037.1 [Gibberella zeae PH-1]
FGSG_09252	740	2277	10812	328.268	1694.07	2.36755	Up	0	0	-	-	-	-	gi|46134225|ref|XP_389428.1|/6.20181e-118/hypothetical protein FG09252.1 [Gibberella zeae PH-1]
FGSG_01841	801	39	185	5.19433	26.7792	2.3661	Up	6.68e-27	6e-26	-	-	-	-	gi|46109918|ref|XP_382017.1|/1.54343e-146/hypothetical protein FG01841.1 [Gibberella zeae PH-1]
FGSG_08016	1693	32	151	2.01646	10.3414	2.35853	Up	3.76e-22	2.92e-21	-	-	-	K13336//peroxin-3;K03448//MFS transporter, ACS family, pantothenate transporter	gi|46127277|ref|XP_388192.1|/0/hypothetical protein FG08016.1 [Gibberella zeae PH-1]
FGSG_13573	510	140	660	29.2857	150.049	2.35716	Up	2.07e-91	5.08e-90	-	-	-	-	-
FGSG_04209	771	10	47	1.3837	7.06808	2.35278	Up	8.66e-08	3.43e-07	-	GO:0000166//nucleotide binding	-	K07734//transcriptional regulator	gi|46116734|ref|XP_384385.1|/1.75384e-144/hypothetical protein FG04209.1 [Gibberella zeae PH-1]
FGSG_03249	2519	983	4599	41.6316	211.687	2.34618	Up	0	0	-	GO:0016491//oxidoreductase activity	GO:0008152//metabolic process	K00111//glycerol-3-phosphate dehydrogenase [EC:1.1.5.3]	gi|46114814|ref|XP_383425.1|/0/hypothetical protein FG03249.1 [Gibberella zeae PH-1]
FGSG_06381	723	6	28	0.885341	4.49033	2.34252	Up	4.27e-05	0.000131325	-	GO:0016824	-	K01564//[EC:3.8.1.-];K01733//threonine synthase [EC:4.2.3.1];K01560//2-haloacid dehalogenase [EC:3.8.1.2]	gi|46124007|ref|XP_386557.1|/8.3263e-122/hypothetical protein FG06381.1 [Gibberella zeae PH-1]
FGSG_04201	2469	141	657	6.0925	30.8534	2.34032	Up	3.13e-90	7.53e-89	-	-	-	-	gi|46116718|ref|XP_384377.1|/0/hypothetical protein FG04201.1 [Gibberella zeae PH-1]
FGSG_10600	870	174	806	21.3367	107.417	2.33182	Up	8.32e-110	2.42e-108	-	-	-	-	gi|46138171|ref|XP_390776.1|/1.48357e-161/hypothetical protein FG10600.1 [Gibberella zeae PH-1]
FGSG_00315	1710	8	37	0.499104	2.50879	2.32958	Up	2.5e-06	8.73e-06	-	-	-	-	gi|46105374|ref|XP_380491.1|/4.45537e-169/hypothetical protein FG00315.1 [Gibberella zeae PH-1]
FGSG_08097	7664	8	37	0.111361	0.559763	2.32958	Up	2.5e-06	8.74e-06	-	-	-	K00688//starch phosphorylase [EC:2.4.1.1]	gi|46127439|ref|XP_388273.1|/0/hypothetical protein FG08097.1 [Gibberella zeae PH-1]
FGSG_07776	2177	226	1042	11.0751	55.4967	2.32508	Up	6.33e-141	2.37e-139	-	-	-	-	gi|408396284|gb|EKJ75445.1|/0/hypothetical protein FPSE_04398 [Fusarium pseudograminearum CS3096]
FGSG_11055	1680	10	46	0.635021	3.17473	2.32176	Up	1.5e-07	5.84e-07	GO:0043234//protein complex	GO:0043167//ion binding;GO:0015925	GO:0044238//primary metabolic process	-	gi|46139081|ref|XP_391231.1|/0/hypothetical protein FG11055.1 [Gibberella zeae PH-1]
FGSG_13146	826	97	444	12.5282	62.3248	2.31463	Up	9.64e-61	1.63e-59	-	GO:0003677//DNA binding;GO:0001071//nucleic acid binding transcription factor activity	GO:0006351//transcription, DNA-dependent	-	gi|408390999|gb|EKJ70383.1|/1.15563e-80/hypothetical protein FPSE_09377 [Fusarium pseudograminearum CS3096]
FGSG_01177	1610	1958	8922	129.743	642.532	2.30811	Up	0	0	-	GO:0016846//carbon-sulfur lyase activity;GO:0048037//cofactor binding	GO:0019752//carboxylic acid metabolic process	K01758//cystathionine gamma-lyase [EC:4.4.1.1]	gi|46108590|ref|XP_381353.1|/0/hypothetical protein FG01177.1 [Gibberella zeae PH-1]
FGSG_11773	327	9	41	2.93625	14.5377	2.30775	Up	8.05e-07	2.94e-06	-	-	-	-	gi|408394570|gb|EKJ73773.1|/5.78139e-15/hypothetical protein FPSE_06054 [Fusarium pseudograminearum CS3096]
FGSG_12497	2008	385	1749	20.4548	100.991	2.30372	Up	1.3e-232	7.56e-231	-	-	-	K00688//starch phosphorylase [EC:2.4.1.1]	gi|408394677|gb|EKJ73877.1|/0/hypothetical protein FPSE_06000 [Fusarium pseudograminearum CS3096]
FGSG_09633	1405	85	386	6.45417	31.8544	2.30319	Up	1.02e-52	1.54e-51	GO:0031224//intrinsic to membrane	-	GO:0006810//transport	K15109//solute carrier family 25 (mitochondrial carnitine/acylcarnitine transporter), member 20/29	gi|358394018|gb|EHK43419.1|/2.13158e-120/hypothetical protein TRIATDRAFT_130805 [Trichoderma atroviride IMI 206040]
FGSG_06328	3869	1237	5571	34.109	166.952	2.29121	Up	0	0	-	GO:0016830//carbon-carbon lyase activity	GO:0044238//primary metabolic process	K01636//[EC:4.1.2.-]	gi|46123901|ref|XP_386504.1|/0/hypothetical protein FG06328.1 [Gibberella zeae PH-1]
FGSG_09154	819	14	63	1.82365	8.91897	2.29005	Up	9.8e-10	4.49e-09	-	-	-	K06130//lysophospholipase II [EC:3.1.1.5];K06999//phospholipase/carboxylesterase	gi|46134029|ref|XP_389330.1|/4.77358e-159/hypothetical protein FG09154.1 [Gibberella zeae PH-1]
FGSG_10365	908	12	54	1.40992	6.89551	2.29005	Up	1.59e-08	6.71e-08	-	-	-	-	gi|46137699|ref|XP_390541.1|/5.71208e-113/hypothetical protein FG10365.1 [Gibberella zeae PH-1]
FGSG_06013	1377	38	171	2.94406	14.3986	2.29005	Up	4.54e-24	3.74e-23	-	-	-	-	gi|46123271|ref|XP_386189.1|/0/hypothetical protein FG06013.1 [Gibberella zeae PH-1]
FGSG_11791	732	1179	5243	171.831	830.476	2.27295	Up	0	0	GO:0005622//intracellular	GO:0046872//metal ion binding;GO:0003676//nucleic acid binding	-	-	gi|408396039|gb|EKJ75207.1|/1.29216e-45/hypothetical protein FPSE_04598 [Fusarium pseudograminearum CS3096]
FGSG_04100	1331	100	444	8.0153	38.6779	2.27068	Up	2.28e-59	3.77e-58	-	-	-	-	gi|46116516|ref|XP_384276.1|/1.02969e-163/hypothetical protein FG04100.1 [Gibberella zeae PH-1]
FGSG_09210	1255	177	783	15.0462	72.3396	2.26539	Up	4.56e-103	1.25e-101	-	-	-	-	gi|46134141|ref|XP_389386.1|/4.67014e-167/hypothetical protein FG09210.1 [Gibberella zeae PH-1]
FGSG_07537	1466	29	128	2.11038	10.1236	2.26214	Up	3.93e-18	2.66e-17	-	-	-	-	gi|46126319|ref|XP_387713.1|/0/hypothetical protein FG07537.1 [Gibberella zeae PH-1]
FGSG_04034	1019	60	264	6.28166	30.0392	2.25763	Up	1.01e-35	1.14e-34	-	-	-	-	gi|46116384|ref|XP_384210.1|/1.17019e-17/hypothetical protein FG04034.1 [Gibberella zeae PH-1]
FGSG_06561	1512	3045	13351	214.849	1023.81	2.25256	Up	0	0	-	-	-	-	gi|46124367|ref|XP_386737.1|/4.85735e-128/hypothetical protein FG06561.1 [Gibberella zeae PH-1]
FGSG_01072	516	21	92	4.34177	20.6727	2.25137	Up	2.35e-13	1.3e-12	-	-	-	K09983//hypothetical protein	gi|46108380|ref|XP_381248.1|/3.49666e-91/hypothetical protein FG01072.1 [Gibberella zeae PH-1]
FGSG_04995	3682	51	223	1.47769	7.0223	2.2486	Up	2.84e-30	2.77e-29	GO:0031224//intrinsic to membrane	GO:0042625//ATPase activity, coupled to transmembrane movement of ions;GO:0032559	GO:0009206;GO:0006811//ion transport	K01536//Na+-exporting ATPase [EC:3.6.3.7]	gi|46121233|ref|XP_385171.1|/0/hypothetical protein FG04995.1 [Gibberella zeae PH-1]
FGSG_01800	2287	54	236	2.51898	11.9648	2.24788	Up	6.18e-32	6.32e-31	-	-	-	K11236//cell division control protein 24	gi|46109836|ref|XP_381976.1|/0/hypothetical protein FG01800.1 [Gibberella zeae PH-1]
FGSG_03235	1218	151	659	13.226	62.733	2.24585	Up	4.05e-86	9.36e-85	-	-	-	K01090//protein phosphatase [EC:3.1.3.16];K01525//bis(5'-nucleosyl)-tetraphosphatase (symmetrical) [EC:3.6.1.41]	gi|46114786|ref|XP_383411.1|/0/hypothetical protein FG03235.1 [Gibberella zeae PH-1]
FGSG_09502	1429	158	689	11.7957	55.9043	2.2447	Up	6.67e-90	1.6e-88	-	-	-	-	gi|46135973|ref|XP_389678.1|/0/hypothetical protein FG09502.1 [Gibberella zeae PH-1]
FGSG_00392	318	37	161	12.4129	58.7026	2.24159	Up	3.38e-22	2.63e-21	-	-	-	-	gi|46105756|ref|XP_380568.1|/1.46853e-50/hypothetical protein FG00392.1 [Gibberella zeae PH-1]
FGSG_06835	858	9	39	1.11906	5.2703	2.2356	Up	2.39e-06	8.37e-06	-	-	-	-	gi|408388334|gb|EKJ68020.1|/5.00637e-97/hypothetical protein FPSE_11831 [Fusarium pseudograminearum CS3096]
FGSG_09218	1406	231	1001	17.5277	82.5481	2.2356	Up	3.87e-129	1.34e-127	-	GO:0051287//NAD binding	GO:0044238//primary metabolic process;GO:0044260	K11121//NAD-dependent histone deacetylase SIR2 [EC:3.5.1.-]	gi|46134157|ref|XP_389394.1|/0/hypothetical protein FG09218.1 [Gibberella zeae PH-1]
FGSG_13201	776	6	26	0.824873	3.88481	2.2356	Up	0.000128868	0.000375459	-	-	-	-	gi|408389866|gb|EKJ69288.1|/2.2449e-127/hypothetical protein FPSE_10541 [Fusarium pseudograminearum CS3096]
FGSG_08647	2684	15	65	0.59622	2.80795	2.2356	Up	9.42e-10	4.31e-09	-	-	-	K14326//regulator of nonsense transcripts 1 [EC:3.6.4.-]	gi|46128539|ref|XP_388823.1|/0/hypothetical protein FG08647.1 [Gibberella zeae PH-1]
FGSG_03399	1508	56	242	3.96172	18.6068	2.23163	Up	1.99e-32	2.05e-31	-	-	-	-	gi|46115114|ref|XP_383575.1|/0/hypothetical protein FG03399.1 [Gibberella zeae PH-1]
FGSG_07792	1310	47	203	3.82758	17.9673	2.23087	Up	1.93e-27	1.76e-26	-	-	-	K01613//phosphatidylserine decarboxylase [EC:4.1.1.65];K14950//cation-transporting ATPase 13A1 [EC:3.6.3.-]	gi|302917422|ref|XP_003052434.1|/6.74536e-141/predicted protein [Nectria haematococca mpVI 77-13-4]
FGSG_04452	3350	560	2404	17.8337	83.2047	2.22206	Up	4e-305	3.02e-303	-	-	-	-	gi|46117220|ref|XP_384628.1|/0/hypothetical protein FG04452.1 [Gibberella zeae PH-1]
FGSG_10553	1410	24	102	1.81589	8.38763	2.20759	Up	2.44e-14	1.42e-13	-	-	-	-	gi|46138077|ref|XP_390729.1|/0/hypothetical protein FG10553.1 [Gibberella zeae PH-1]
FGSG_11377	1461	8	34	0.584167	2.69828	2.20759	Up	1.29e-05	4.17e-05	-	-	-	-	gi|46139725|ref|XP_391553.1|/5.37968e-162/hypothetical protein FG11377.1 [Gibberella zeae PH-1]
FGSG_02187	972	8	34	0.878054	4.05575	2.20759	Up	1.29e-05	4.17e-05	-	-	-	-	gi|46110611|ref|XP_382363.1|/0/hypothetical protein FG02187.1 [Gibberella zeae PH-1]
FGSG_04526	3113	25	106	0.856759	3.94807	2.20419	Up	8.03e-15	4.76e-14	-	-	-	K00777//[EC:2.4.2.-];K15110//solute carrier family 25 (mitochondrial 2-oxodicarboxylate transporter), member 21;K08803//death-associated protein kinase [EC:2.7.11.1]	gi|408396938|gb|EKJ76090.1|/0/hypothetical protein FPSE_03722 [Fusarium pseudograminearum CS3096]
FGSG_08262	1609	9	38	0.596738	2.73833	2.19813	Up	4.1e-06	1.4e-05	-	-	-	-	gi|46127769|ref|XP_388438.1|/0/hypothetical protein FG08262.1 [Gibberella zeae PH-1]
FGSG_09884	2893	46	194	1.69632	7.7752	2.19647	Up	8.13e-26	7.07e-25	GO:0043231//intracellular membrane-bounded organelle	GO:0046914//transition metal ion binding;GO:0003676//nucleic acid binding;GO:0001071//nucleic acid binding transcription factor activity	GO:0006351//transcription, DNA-dependent	K00472//prolyl 4-hydroxylase [EC:1.14.11.2];K09241//transcriptional regulatory protein GAL4	gi|46136737|ref|XP_390060.1|/0/hypothetical protein FG09884.1 [Gibberella zeae PH-1]
FGSG_01705	1939	974	4107	53.5894	245.587	2.19621	Up	0	0	-	-	-	K07192//flotillin	gi|46109646|ref|XP_381881.1|/0/hypothetical protein FG01705.1 [Gibberella zeae PH-1]
FGSG_02308	1432	128	539	9.53596	43.6419	2.19426	Up	8.86e-69	1.66e-67	-	-	-	-	gi|46110853|ref|XP_382484.1|/0/hypothetical protein FG02308.1 [Gibberella zeae PH-1]
FGSG_05231	2724	134	561	5.24802	23.8789	2.18589	Up	3.52e-71	6.83e-70	-	-	-	-	gi|408393359|gb|EKJ72624.1|/0/hypothetical protein FPSE_07261 [Fusarium pseudograminearum CS3096]
FGSG_09799	2703	650	2714	25.6546	116.419	2.18203	Up	0	0	-	-	-	-	gi|46136567|ref|XP_389975.1|/0/hypothetical protein FG09799.1 [Gibberella zeae PH-1]
FGSG_06881	4544	144	601	3.38082	15.3354	2.18142	Up	6.15e-76	1.25e-74	-	GO:0017111//nucleoside-triphosphatase activity	-	K05658//ATP-binding cassette, subfamily B (MDR/TAP), member 1	gi|408388286|gb|EKJ67972.1|/0/STE6-2 [Fusarium pseudograminearum CS3096]
FGSG_03781	713	13	54	1.94514	8.78137	2.17457	Up	4.41e-08	1.79e-07	-	-	-	-	gi|408389197|gb|EKJ68671.1|/6.53652e-105/hypothetical protein FPSE_11159 [Fusarium pseudograminearum CS3096]
FGSG_04357	2491	461	1913	19.7435	89.0429	2.17312	Up	1.63e-236	9.64e-235	-	-	-	-	gi|46117030|ref|XP_384533.1|/0/hypothetical protein FG04357.1 [Gibberella zeae PH-1]
FGSG_07817	1547	31	128	2.13781	9.59352	2.16593	Up	2.97e-17	1.95e-16	-	-	-	-	gi|46126879|ref|XP_387993.1|/0/hypothetical protein FG07817.1 [Gibberella zeae PH-1]
FGSG_10464	8224	8	33	0.103778	0.465253	2.16452	Up	2.2e-05	7e-05	-	-	-	K15394//hybrid polyketide synthase / nonribosomal peptide synthetase ACE1	gi|46137899|ref|XP_390640.1|/0/hypothetical protein FG10464.1 [Gibberella zeae PH-1]
FGSG_04830	2149	8	33	0.397147	1.78047	2.16452	Up	2.2e-05	7e-05	-	GO:0046872//metal ion binding	GO:0006351//transcription, DNA-dependent	K01684//galactonate dehydratase [EC:4.2.1.6];K09241//transcriptional regulatory protein GAL4	gi|408396713|gb|EKJ75868.1|/0/hypothetical protein FPSE_04048 [Fusarium pseudograminearum CS3096]
FGSG_12292	613	50	206	8.70176	38.9641	2.16277	Up	8.03e-27	7.18e-26	-	GO:0016829//lyase activity	-	-	gi|46116726|ref|XP_384381.1|/1.2292e-63/hypothetical protein FG04205.1 [Gibberella zeae PH-1]
FGSG_13870	1487	304	1250	21.8102	97.4669	2.15991	Up	4.86e-154	1.99e-152	-	-	-	-	gi|46139011|ref|XP_391196.1|/3.46984e-101/hypothetical protein FG11020.1 [Gibberella zeae PH-1]
FGSG_10278	2540	9	37	0.378013	1.68899	2.15965	Up	7e-06	2.34e-05	-	-	-	-	gi|46137525|ref|XP_390454.1|/6.48131e-149/hypothetical protein FG10278.1 [Gibberella zeae PH-1]
FGSG_06891	2327	513	2107	23.519	104.985	2.15828	Up	4.71e-258	2.94e-256	-	-	-	-	gi|46125027|ref|XP_387067.1|/3.18882e-63/hypothetical protein FG06891.1 [Gibberella zeae PH-1]
FGSG_10052	996	20	82	2.14224	9.54581	2.15575	Up	1.72e-11	8.71e-11	-	-	-	-	gi|46137073|ref|XP_390228.1|/5.03022e-34/hypothetical protein FG10052.1 [Gibberella zeae PH-1]
FGSG_03312	1322	1105	4528	89.172	397.13	2.15495	Up	0	0	-	-	-	K15071//recyclin-1	gi|46114940|ref|XP_383488.1|/2.22098e-126/hypothetical protein FG03312.1 [Gibberella zeae PH-1]
FGSG_03595	834	11	45	1.4071	6.25611	2.15254	Up	7.18e-07	2.64e-06	-	-	-	-	gi|46115506|ref|XP_383771.1|/2.10284e-109/hypothetical protein FG03595.1 [Gibberella zeae PH-1]
FGSG_13830	2028	69	280	3.62977	16.0084	2.14088	Up	1.87e-35	2.07e-34	-	GO:0046872//metal ion binding	GO:0006351//transcription, DNA-dependent	-	gi|408391635|gb|EKJ71006.1|/0/hypothetical protein FPSE_08791 [Fusarium pseudograminearum CS3096]
FGSG_10767	3243	247	1001	8.12545	35.7887	2.13898	Up	3.15e-122	1.05e-120	-	GO:0032559;GO:0016462//pyrophosphatase activity	-	K13525//transitional endoplasmic reticulum ATPase	gi|46138505|ref|XP_390943.1|/0/hypothetical protein FG10767.1 [Gibberella zeae PH-1]
FGSG_09696	1047	68	275	6.92883	30.454	2.13595	Up	9.41e-35	1.03e-33	-	GO:0016614//oxidoreductase activity, acting on CH-OH group of donors;GO:0000166//nucleotide binding	GO:0008152//metabolic process	K03778//D-lactate dehydrogenase [EC:1.1.1.28]	gi|46136361|ref|XP_389872.1|/0/hypothetical protein FG09696.1 [Gibberella zeae PH-1]
FGSG_09701	1860	30	121	1.7207	7.54277	2.1321	Up	4.29e-16	2.7e-15	-	-	GO:0006810//transport	K08197//MFS transporter, SIT family, siderophore-iron:H+ symporter	gi|46136371|ref|XP_389877.1|/0/hypothetical protein FG09701.1 [Gibberella zeae PH-1]
FGSG_06656	954	35	141	3.91397	17.1368	2.13039	Up	1.69e-18	1.15e-17	-	-	-	-	gi|46124557|ref|XP_386832.1|/2.57603e-157/hypothetical protein FG06656.1 [Gibberella zeae PH-1]
FGSG_03335	888	610	2448	73.2849	319.637	2.12485	Up	1.32e-293	9.69e-292	-	-	-	-	gi|46114986|ref|XP_383511.1|/7.34906e-131/hypothetical protein FG03335.1 [Gibberella zeae PH-1]
FGSG_05839	1935	81	325	4.46582	19.4742	2.12457	Up	1.64e-40	2.04e-39	GO:0031224//intrinsic to membrane	GO:0022857//transmembrane transporter activity	GO:0071702	K05841//sterol 3beta-glucosyltransferase [EC:2.4.1.173];K15196//transcription factor IIIB 90 kDa subunit;K08139//MFS transporter, SP family, sugar:H+ symporter	gi|46122923|ref|XP_386015.1|/0/hypothetical protein FG05839.1 [Gibberella zeae PH-1]
FGSG_00582	1113	7	28	0.670966	2.9169	2.12012	Up	0.000118648	0.000347132	-	-	-	-	gi|408396063|gb|EKJ75231.1|/0/hypothetical protein FPSE_04622 [Fusarium pseudograminearum CS3096]
FGSG_00775	624	135	540	23.0806	100.338	2.12012	Up	4.96e-66	9.04e-65	-	-	-	-	gi|408391214|gb|EKJ70595.1|/1.20743e-101/hypothetical protein FPSE_09240 [Fusarium pseudograminearum CS3096]
FGSG_06135	399	11	44	2.94115	12.7861	2.12012	Up	1.22e-06	4.37e-06	-	-	-	-	gi|408399837|gb|EKJ78928.1|/4.89622e-22/hypothetical protein FPSE_00895 [Fusarium pseudograminearum CS3096]
FGSG_07444	1351	78	310	6.15938	26.6051	2.11085	Up	2.07e-38	2.48e-37	-	-	-	-	gi|46126133|ref|XP_387620.1|/0/hypothetical protein FG07444.1 [Gibberella zeae PH-1]
FGSG_01507	688	559	2214	86.6804	373.119	2.10586	Up	1.05e-262	6.69e-261	-	-	-	-	gi|46109250|ref|XP_381683.1|/1.42045e-136/hypothetical protein FG01507.1 [Gibberella zeae PH-1]
FGSG_05358	1255	75	296	6.37551	27.3468	2.10076	Up	1.56e-36	1.79e-35	-	-	-	-	gi|46121961|ref|XP_385534.1|/1.19847e-65/hypothetical protein FG05358.1 [Gibberella zeae PH-1]
FGSG_08368	1104	51	201	4.92832	21.1099	2.09875	Up	2.79e-25	2.39e-24	-	-	-	-	gi|46127981|ref|XP_388544.1|/0/hypothetical protein FG08368.1 [Gibberella zeae PH-1]
FGSG_03966	2268	124	488	5.83279	24.948	2.09666	Up	5.18e-59	8.55e-58	-	-	-	-	gi|46116248|ref|XP_384142.1|/0/hypothetical protein FG03966.1 [Gibberella zeae PH-1]
FGSG_01836	2935	175	688	6.36103	27.1793	2.09518	Up	2.09e-82	4.62e-81	-	GO:0016757//transferase activity, transferring glycosyl groups	GO:0008152//metabolic process	K05841//sterol 3beta-glucosyltransferase [EC:2.4.1.173]	gi|46109908|ref|XP_382012.1|/0/hypothetical protein FG01836.1 [Gibberella zeae PH-1]
FGSG_11423	4769	11	43	0.246072	1.04544	2.08696	Up	2.05e-06	7.21e-06	-	GO:0005506//iron ion binding;GO:0003824//catalytic activity	GO:0008152//metabolic process	K00327//NADPH-ferrihemoprotein reductase [EC:1.6.2.4];K14338//cytochrome P450 / NADPH-cytochrome P450 reductase [EC:1.14.14.1 1.6.2.4]	gi|408397387|gb|EKJ76531.1|/0/hypothetical protein FPSE_03291 [Fusarium pseudograminearum CS3096]
FGSG_09170	609	44	172	7.70784	32.7468	2.08696	Up	1.05e-21	8.06e-21	-	-	-	-	gi|46134061|ref|XP_389346.1|/2.08216e-87/hypothetical protein FG09170.1 [Gibberella zeae PH-1]
FGSG_07869	959	11	43	1.22369	5.19886	2.08696	Up	2.05e-06	7.21e-06	-	GO:0005488//binding;GO:0003824//catalytic activity	GO:0008152//metabolic process	K00100//[EC:1.1.1.-];K00540//[EC:1.-.-.-]	gi|46126983|ref|XP_388045.1|/1.81093e-153/hypothetical protein FG07869.1 [Gibberella zeae PH-1]
FGSG_03575	1784	185	723	11.063	46.9896	2.08659	Up	4.65e-86	1.07e-84	-	GO:0016787//hydrolase activity	-	-	gi|408389458|gb|EKJ68908.1|/0/hypothetical protein FPSE_10934 [Fusarium pseudograminearum CS3096]
FGSG_09246	720	23	89	3.40795	14.3323	2.07229	Up	8.09e-12	4.17e-11	-	-	-	-	gi|46134213|ref|XP_389422.1|/1.67886e-90/hypothetical protein FG09246.1 [Gibberella zeae PH-1]
FGSG_01468	1329	42	162	3.37149	14.1335	2.06766	Up	2.66e-20	1.94e-19	-	-	-	-	gi|46109172|ref|XP_381644.1|/2.09409e-132/hypothetical protein FG01468.1 [Gibberella zeae PH-1]
FGSG_10101	1268	41	157	3.44955	14.3562	2.05719	Up	1.34e-19	9.49e-19	-	-	-	-	gi|46137171|ref|XP_390277.1|/0/hypothetical protein FG10101.1 [Gibberella zeae PH-1]
FGSG_02895	2050	64	245	3.33061	13.857	2.05676	Up	9.91e-30	9.5e-29	-	-	-	-	gi|46112787|ref|XP_383071.1|/0/hypothetical protein FG02895.1 [Gibberella zeae PH-1]
FGSG_12746	615	229	876	39.7245	165.153	2.05571	Up	6.31e-102	1.71e-100	GO:0031224//intrinsic to membrane;GO:0043231//intracellular membrane-bounded organelle	GO:0016863//intramolecular oxidoreductase activity, transposing C=C bonds	GO:0006066//alcohol metabolic process	-	gi|408397114|gb|EKJ76264.1|/1.4212e-107/hypothetical protein FPSE_03519 [Fusarium pseudograminearum CS3096]
FGSG_06208	1551	11	42	0.756621	3.13975	2.05301	Up	3.44e-06	1.19e-05	-	-	-	K01238//[EC:3.2.1.-];K01452//chitin deacetylase [EC:3.5.1.41]	gi|46123661|ref|XP_386384.1|/0/hypothetical protein FG06208.1 [Gibberella zeae PH-1]
FGSG_04758	1322	68	259	5.48751	22.7157	2.04947	Up	3.34e-31	3.35e-30	-	GO:0016787//hydrolase activity	-	K01386//[EC:3.4.23.-];K06009//yapsin 1 [EC:3.4.23.41];K06005//candidapepsin [EC:3.4.23.24]	gi|46119208|ref|XP_384934.1|/0/hypothetical protein FG04758.1 [Gibberella zeae PH-1]
FGSG_12773	1896	131	494	7.37107	30.2097	2.03507	Up	1.65e-57	2.66e-56	-	-	-	K15441//tRNA-specific adenosine deaminase 2 [EC:3.5.4.-]	gi|46122539|ref|XP_385823.1|/0/hypothetical protein FG05647.1 [Gibberella zeae PH-1]
FGSG_07386	453	427	1607	100.56	411.316	2.03219	Up	1.18e-182	5.67e-181	-	-	-	-	gi|46126017|ref|XP_387562.1|/2.61862e-34/hypothetical protein FG07386.1 [Gibberella zeae PH-1]
FGSG_05350	2897	42	158	1.54667	6.32364	2.03159	Up	2.02e-19	1.42e-18	-	GO:0046872//metal ion binding	GO:0006351//transcription, DNA-dependent	K11230//mitogen-activated protein kinase kinase kinase [EC:2.7.11.25];K09241//transcriptional regulatory protein GAL4	gi|46121945|ref|XP_385526.1|/0/hypothetical protein FG05350.1 [Gibberella zeae PH-1]
FGSG_07968	1538	12	45	0.832382	3.39246	2.02701	Up	1.85e-06	6.54e-06	-	-	-	-	gi|46127181|ref|XP_388144.1|/8.47684e-172/hypothetical protein FG07968.1 [Gibberella zeae PH-1]
FGSG_06015	1911	60	225	3.34956	13.6515	2.02701	Up	6.07e-27	5.46e-26	-	-	-	-	gi|46123275|ref|XP_386191.1|/0/hypothetical protein FG06015.1 [Gibberella zeae PH-1]
FGSG_05196	538	8	30	1.58637	6.46543	2.02701	Up	0.000106586	0.000313235	-	-	-	K01187//alpha-glucosidase [EC:3.2.1.20];K12848//U4/U6.U5 tri-snRNP component SNU23	gi|408393395|gb|EKJ72660.1|/2.16706e-97/hypothetical protein FPSE_07297 [Fusarium pseudograminearum CS3096]
FGSG_06241	967	136	507	15.0041	60.7911	2.0185	Up	2.29e-58	3.75e-57	-	-	-	-	gi|46123727|ref|XP_386417.1|/2.36253e-116/hypothetical protein FG06241.1 [Gibberella zeae PH-1]
FGSG_11658	1088	11	41	1.0786	4.36931	2.01824	Up	5.76e-06	1.94e-05	-	-	-	-	gi|408392622|gb|EKJ71973.1|/7.46067e-175/hypothetical protein FPSE_07827 [Fusarium pseudograminearum CS3096]
FGSG_03802	948	43	160	4.83902	19.5691	2.01579	Up	1.83e-19	1.29e-18	-	-	-	K00799//glutathione S-transferase [EC:2.5.1.18]	gi|46115920|ref|XP_383978.1|/4.74691e-87/hypothetical protein FG03802.1 [Gibberella zeae PH-1]
FGSG_12895	1226	262	974	22.7986	92.1142	2.01448	Up	3.34e-110	9.84e-109	-	GO:0003824//catalytic activity	-	K00540//[EC:1.-.-.-];K00059//3-oxoacyl-[acyl-carrier protein] reductase [EC:1.1.1.100]	gi|408399716|gb|EKJ78809.1|/5.4588e-124/hypothetical protein FPSE_00952 [Fusarium pseudograminearum CS3096]
FGSG_12998	2362	7	26	0.316166	1.2763	2.01321	Up	0.000338882	0.000931926	-	-	-	K08803//death-associated protein kinase [EC:2.7.11.1]	gi|46124953|ref|XP_387030.1|/0/hypothetical protein FG06854.1 [Gibberella zeae PH-1]
FGSG_00130	1985	7	26	0.376214	1.5187	2.01321	Up	0.000338882	0.000932142	-	-	-	K02320//DNA polymerase alpha subunit A [EC:2.7.7.7]	gi|46104459|ref|XP_380306.1|/0/hypothetical protein FG00130.1 [Gibberella zeae PH-1]
FGSG_07589	1654	7	26	0.451502	1.82262	2.01321	Up	0.000338882	0.000931493	-	-	-	K01824//cholestenol delta-isomerase [EC:5.3.3.5]	gi|408392418|gb|EKJ71774.1|/0/hypothetical protein FPSE_08042 [Fusarium pseudograminearum CS3096]
FGSG_08152	473	7	26	1.57883	6.37339	2.01321	Up	0.000338882	0.000931709	-	-	-	-	gi|46127549|ref|XP_388328.1|/4.38666e-86/hypothetical protein FG08152.1 [Gibberella zeae PH-1]
FGSG_03824	1281	155	573	12.9086	51.8637	2.00639	Up	3.11e-65	5.63e-64	-	GO:0016491//oxidoreductase activity	GO:0008152//metabolic process	K00480//salicylate hydroxylase [EC:1.14.13.1]	gi|46115964|ref|XP_384000.1|/0/hypothetical protein FG03824.1 [Gibberella zeae PH-1]
FGSG_13964	678	158	584	24.8614	99.8715	2.00617	Up	1.92e-66	3.52e-65	-	-	-	-	gi|342885608|gb|EGU85595.1|/6.19905e-20/hypothetical protein FOXB_03884 [Fusarium oxysporum Fo5176]
FGSG_02800	3955	12	44	0.323692	1.28992	1.99459	Up	3.08e-06	1.07e-05	-	-	-	K11701//helicase required for RNAi-mediated heterochromatin assembly 1 [EC:3.6.4.13]	gi|46111837|ref|XP_382976.1|/0/hypothetical protein FG02800.1 [Gibberella zeae PH-1]
FGSG_10597	849	9	33	1.13092	4.50676	1.99459	Up	5.65e-05	0.000171406	-	-	-	-	gi|46138165|ref|XP_390773.1|/4.92668e-162/hypothetical protein FG10597.1 [Gibberella zeae PH-1]
FGSG_02906	1134	12	44	1.12893	4.49881	1.99459	Up	3.08e-06	1.07e-05	-	-	-	K00224//[EC:1.3.1.-]	gi|46112816|ref|XP_383082.1|/1.47871e-152/hypothetical protein FG02906.1 [Gibberella zeae PH-1]
FGSG_11019	3093	49	179	1.69011	6.71014	1.98923	Up	2.98e-21	2.25e-20	-	-	-	-	gi|46139009|ref|XP_391195.1|/0/hypothetical protein FG11019.1 [Gibberella zeae PH-1]
FGSG_09161	1842	20	73	1.15835	4.59506	1.98802	Up	1.75e-09	7.89e-09	-	-	-	-	gi|408393785|gb|EKJ73044.1|/5.02685e-61/hypothetical protein FPSE_06832 [Fusarium pseudograminearum CS3096]
FGSG_12430	1633	122	445	7.97024	31.596	1.98705	Up	2.04e-50	2.97e-49	-	-	-	-	gi|46115214|ref|XP_383625.1|/0/hypothetical protein FG03449.1 [Gibberella zeae PH-1]
FGSG_12036	1609	115	419	7.62499	30.1937	1.98544	Up	1.61e-47	2.23e-46	-	-	-	-	gi|46110140|ref|XP_382128.1|/0/hypothetical protein FG01952.1 [Gibberella zeae PH-1]
FGSG_03848	702	11	40	1.67168	6.60665	1.98262	Up	9.59e-06	3.15e-05	-	-	-	K07977//Arf/Sar family, other	gi|408393952|gb|EKJ73209.1|/5.67715e-78/hypothetical protein FPSE_06633 [Fusarium pseudograminearum CS3096]
FGSG_04214	1412	16	58	1.20888	4.76268	1.9781	Up	9.31e-08	3.68e-07	-	GO:0003824//catalytic activity;GO:0046914//transition metal ion binding	GO:0008152//metabolic process	K00155//[EC:1.2.1.-];K00540//[EC:1.-.-.-];K00001//alcohol dehydrogenase [EC:1.1.1.1]	gi|46116744|ref|XP_384390.1|/0/hypothetical protein FG04214.1 [Gibberella zeae PH-1]
FGSG_12742	2679	52	188	2.07075	8.13661	1.97427	Up	4.87e-22	3.78e-21	-	GO:0046872//metal ion binding	GO:0008152//metabolic process	K00472//prolyl 4-hydroxylase [EC:1.14.11.2]	gi|46122191|ref|XP_385649.1|/0/hypothetical protein FG05473.1 [Gibberella zeae PH-1]
FGSG_02574	615	33	119	5.72448	22.4352	1.97055	Up	1.88e-14	1.1e-13	-	-	-	K03507//DNA replication regulator DPB11;K01529//[EC:3.6.1.-];K03380//phenol 2-monooxygenase [EC:1.14.13.7]	gi|46111385|ref|XP_382750.1|/2.68027e-106/hypothetical protein FG02574.1 [Gibberella zeae PH-1]
FGSG_12531	569	15	54	2.8124	11.0037	1.96812	Up	2.86e-07	1.09e-06	-	-	-	-	-
FGSG_09136	889	90	324	10.8004	42.2573	1.96812	Up	1.04e-36	1.2e-35	-	-	-	-	gi|46133993|ref|XP_389312.1|/1.09652e-120/hypothetical protein FG09136.1 [Gibberella zeae PH-1]
FGSG_12459	1177	22	79	1.99409	7.78232	1.96447	Up	5.11e-10	2.39e-09	-	-	-	-	gi|408389946|gb|EKJ69364.1|/0/hypothetical protein FPSE_10430 [Fusarium pseudograminearum CS3096]
FGSG_04226	1085	45	161	4.42466	17.205	1.95919	Up	6.56e-19	4.57e-18	-	-	-	-	gi|46116768|ref|XP_384402.1|/0/hypothetical protein FG04226.1 [Gibberella zeae PH-1]
FGSG_00342	696	45	161	6.89765	26.821	1.95919	Up	6.56e-19	4.56e-18	-	-	-	K09467//zinc-finger protein CreA/MIG	gi|408392815|gb|EKJ72129.1|/3.05052e-86/hypothetical protein FPSE_07667 [Fusarium pseudograminearum CS3096]
FGSG_12295	2091	197	703	10.051	38.9816	1.95545	Up	5.12e-77	1.06e-75	-	-	-	-	gi|46116628|ref|XP_384332.1|/0/hypothetical protein FG04156.1 [Gibberella zeae PH-1]
FGSG_05808	666	30	107	4.80557	18.6281	1.9547	Up	5.2e-13	2.83e-12	-	-	-	-	gi|46122861|ref|XP_385984.1|/5.62572e-103/hypothetical protein FG05808.1 [Gibberella zeae PH-1]
FGSG_13703	336	295	1050	93.6656	362.333	1.95173	Up	7.61e-114	2.31e-112	-	-	-	-	gi|358390292|gb|EHK39698.1|/4.41275e-07/hypothetical protein TRIATDRAFT_19834, partial [Trichoderma atroviride IMI 206040]
FGSG_08204	1222	286	1016	24.9685	96.4008	1.94894	Up	5.18e-110	1.52e-108	-	-	-	-	gi|46127653|ref|XP_388380.1|/0/hypothetical protein FG08204.1 [Gibberella zeae PH-1]
FGSG_13708	1723	44	155	2.72436	10.4305	1.93682	Up	5.27e-18	3.56e-17	-	GO:0008168//methyltransferase activity	-	K00599//[EC:2.1.1.-]	gi|46137271|ref|XP_390327.1|/7.14727e-124/hypothetical protein FG10151.1 [Gibberella zeae PH-1]
FGSG_02816	3138	877	3089	29.8156	114.136	1.93661	Up	0	0	-	-	-	-	gi|46111869|ref|XP_382992.1|/0/hypothetical protein FG02816.1 [Gibberella zeae PH-1]
FGSG_02286	793	71	250	9.55175	36.5532	1.93616	Up	4.21e-28	3.9e-27	-	-	-	-	gi|408396916|gb|EKJ76069.1|/1.1264e-109/hypothetical protein FPSE_03841 [Fusarium pseudograminearum CS3096]
FGSG_03162	1072	166	584	16.52	63.165	1.93491	Up	2.12e-63	3.77e-62	-	-	-	K02598//nitrite transporter NirC;K00122//formate dehydrogenase [EC:1.2.1.2]	gi|46114640|ref|XP_383338.1|/1.03059e-158/hypothetical protein FG03162.1 [Gibberella zeae PH-1]
FGSG_03051	1443	35	123	2.58761	9.88319	1.93335	Up	1.49e-14	8.74e-14	-	-	-	-	gi|46114418|ref|XP_383227.1|/5.32462e-176/hypothetical protein FG03051.1 [Gibberella zeae PH-1]
FGSG_06752	1920	89	312	4.94523	18.8413	1.92979	Up	1.56e-34	1.69e-33	-	GO:0016903//oxidoreductase activity, acting on the aldehyde or oxo group of donors	GO:0008152//metabolic process	K00135//succinate-semialdehyde dehydrogenase (NADP+) [EC:1.2.1.16]	gi|408391349|gb|EKJ70728.1|/0/hypothetical protein FPSE_09098 [Fusarium pseudograminearum CS3096]
FGSG_07597	1119	76	266	7.24571	27.5619	1.92748	Up	1.25e-29	1.19e-28	-	-	-	-	gi|46126439|ref|XP_387773.1|/0/hypothetical protein FG07597.1 [Gibberella zeae PH-1]
FGSG_09675	1001	14	49	1.49208	5.67571	1.92748	Up	1.45e-06	5.18e-06	-	-	-	-	gi|46136319|ref|XP_389851.1|/8.88385e-63/hypothetical protein FG09675.1 [Gibberella zeae PH-1]
FGSG_05258	1179	14	49	1.26681	4.81882	1.92748	Up	1.45e-06	5.18e-06	-	-	-	-	gi|46121759|ref|XP_385434.1|/4.8224e-130/hypothetical protein FG05258.1 [Gibberella zeae PH-1]
FGSG_04057	2651	54	188	2.17311	8.22255	1.91982	Up	2.75e-21	2.08e-20	-	GO:0008324//cation transmembrane transporter activity	GO:0030001//metal ion transport;GO:0055085//transmembrane transport	-	gi|408395288|gb|EKJ74470.1|/0/hypothetical protein FPSE_05220 [Fusarium pseudograminearum CS3096]
FGSG_01569	2963	66	229	2.37635	8.96111	1.91493	Up	1.63e-25	1.4e-24	-	GO:0004197//cysteine-type endopeptidase activity	-	-	gi|46109374|ref|XP_381745.1|/0/hypothetical protein FG01569.1 [Gibberella zeae PH-1]
FGSG_12703	3339	22	76	0.702917	2.6391	1.90862	Up	2.25e-09	1.01e-08	GO:0043231//intracellular membrane-bounded organelle	GO:0046914//transition metal ion binding;GO:0003676//nucleic acid binding	-	-	gi|408393379|gb|EKJ72644.1|/0/hypothetical protein FPSE_07281 [Fusarium pseudograminearum CS3096]
FGSG_05362	1327	11	38	0.88434	3.32025	1.90862	Up	2.62e-05	8.25e-05	-	-	-	-	gi|408391139|gb|EKJ70521.1|/4.56749e-144/hypothetical protein FPSE_09274 [Fusarium pseudograminearum CS3096]
FGSG_05746	1102	9	31	0.871281	3.26166	1.90439	Up	0.000155456	0.000447102	-	-	-	-	gi|46122737|ref|XP_385922.1|/1.06339e-176/hypothetical protein FG05746.1 [Gibberella zeae PH-1]
FGSG_10609	1981	106	365	5.70846	21.3632	1.90396	Up	1.98e-39	2.43e-38	-	-	-	K00309//[EC:1.5.3.-]	gi|46138189|ref|XP_390785.1|/0/hypothetical protein FG10609.1 [Gibberella zeae PH-1]
FGSG_09977	417	152	522	38.8871	145.142	1.9001	Up	1.61e-55	2.53e-54	-	-	-	-	gi|46136923|ref|XP_390153.1|/1.52902e-63/hypothetical protein FG09977.1 [Gibberella zeae PH-1]
FGSG_04157	845	51	175	6.43889	24.0126	1.89891	Up	1.19e-19	8.53e-19	-	-	-	K00799//glutathione S-transferase [EC:2.5.1.18]	gi|46116630|ref|XP_384333.1|/1.5268e-147/hypothetical protein FG04157.1 [Gibberella zeae PH-1]
FGSG_02318	2457	28	96	1.21577	4.53027	1.89773	Up	2.07e-11	1.04e-10	-	-	-	-	gi|46110873|ref|XP_382494.1|/0/hypothetical protein FG02318.1 [Gibberella zeae PH-1]
FGSG_11421	1533	101	346	7.02873	26.1693	1.89654	Up	2.84e-37	3.3e-36	-	-	-	-	gi|46139813|ref|XP_391597.1|/0/hypothetical protein FG11421.1 [Gibberella zeae PH-1]
FGSG_07687	2518	12	41	0.508421	1.88793	1.89271	Up	1.39e-05	4.48e-05	-	-	-	K01843//lysine 2,3-aminomutase [EC:5.4.3.2]	gi|46126619|ref|XP_387863.1|/0/hypothetical protein FG07687.1 [Gibberella zeae PH-1]
FGSG_03212	1352	132	449	10.4159	38.506	1.8863	Up	1.54e-47	2.15e-46	-	GO:0004553//hydrolase activity, hydrolyzing O-glycosyl compounds	GO:0005975//carbohydrate metabolic process	K01183//chitinase [EC:3.2.1.14]	gi|46114740|ref|XP_383388.1|/0/hypothetical protein FG03212.1 [Gibberella zeae PH-1]
FGSG_10154	1974	15	51	0.810665	2.99558	1.88566	Up	1.27e-06	4.55e-06	-	-	-	-	gi|46137277|ref|XP_390330.1|/0/hypothetical protein FG10154.1 [Gibberella zeae PH-1]
FGSG_03845	858	10	34	1.2434	4.59462	1.88566	Up	8.17e-05	0.000243163	-	-	-	-	gi|408393955|gb|EKJ73212.1|/7.50262e-158/hypothetical protein FPSE_06636 [Fusarium pseudograminearum CS3096]
FGSG_11165	1581	36	122	2.42923	8.94718	1.88094	Up	5.65e-14	3.23e-13	-	-	-	K01843//lysine 2,3-aminomutase [EC:5.4.3.2]	gi|408397836|gb|EKJ76974.1|/0/hypothetical protein FPSE_02849 [Fusarium pseudograminearum CS3096]
FGSG_05295	1549	13	44	0.895343	3.29351	1.87911	Up	7.35e-06	2.45e-05	-	GO:0048037//cofactor binding;GO:0016830//carbon-carbon lyase activity	GO:0019752//carboxylic acid metabolic process	K01593//aromatic-L-amino-acid decarboxylase [EC:4.1.1.28]	gi|46121835|ref|XP_385471.1|/0/hypothetical protein FG05295.1 [Gibberella zeae PH-1]
FGSG_00849	1619	5445	18426	358.797	1319.6	1.87886	Up	0	0	-	-	-	-	gi|46107932|ref|XP_381025.1|/2.19969e-158/hypothetical protein FG00849.1 [Gibberella zeae PH-1]
FGSG_02644	2780	99	334	3.79916	13.9303	1.87447	Up	1.71e-35	1.9e-34	-	-	-	-	gi|408400339|gb|EKJ79421.1|/0/hypothetical protein FPSE_00352 [Fusarium pseudograminearum CS3096]
FGSG_09928	1695	3044	10158	191.59	694.859	1.8587	Up	0	0	GO:0044464//cell part	-	GO:0006810//transport	K08486//syntaxin 1B/2/3	gi|46136825|ref|XP_390104.1|/4.69086e-157/hypothetical protein FG09928.1 [Gibberella zeae PH-1]
FGSG_07685	1994	24	80	1.28406	4.65182	1.85709	Up	1.71e-09	7.74e-09	-	GO:0000166//nucleotide binding;GO:0050662//coenzyme binding;GO:0016709//oxidoreductase activity, acting on paired donors, with incorporation or reduction of molecular oxygen, NAD(P)H as one donor, and incorporation of one atom of oxygen	GO:0008152//metabolic process	K00485//dimethylaniline monooxygenase (N-oxide forming) [EC:1.14.13.8];K03379//cyclohexanone monooxygenase [EC:1.14.13.22]	gi|46126615|ref|XP_387861.1|/0/hypothetical protein FG07685.1 [Gibberella zeae PH-1]
FGSG_12837	783	9	30	1.22625	4.4424	1.85709	Up	0.000255582	0.000715461	-	-	-	K15202//general transcription factor 3C polypeptide 5 (transcription factor C subunit 1)	gi|46123035|ref|XP_386071.1|/7.10577e-141/hypothetical protein FG05895.1 [Gibberella zeae PH-1]
FGSG_07443	1103	2485	8278	240.352	870.178	1.85616	Up	0	0	-	-	-	K10405//kinesin family member C1	gi|322706017|gb|EFY97599.1|/7.75187e-51/tropomyosin-1 [Metarhizium anisopliae ARSEF 23]
FGSG_02693	836	200	666	25.5224	92.369	1.85565	Up	3.55e-68	6.6e-67	-	-	-	-	gi|342888203|gb|EGU87569.1|/8.2741e-79/hypothetical protein FOXB_01951 [Fusarium oxysporum Fo5176]
FGSG_09171	1224	171	569	14.9043	53.9	1.85456	Up	1.86e-58	3.06e-57	-	-	-	-	gi|46134063|ref|XP_389347.1|/0/hypothetical protein FG09171.1 [Gibberella zeae PH-1]
FGSG_02742	651	31	103	5.08017	18.3449	1.85243	Up	8.48e-12	4.36e-11	-	GO:0003824//catalytic activity	-	K03507//DNA replication regulator DPB11;K01529//[EC:3.6.1.-];K03380//phenol 2-monooxygenase [EC:1.14.13.7]	gi|408389250|gb|EKJ68718.1|/1.09939e-108/hypothetical protein FPSE_11114 [Fusarium pseudograminearum CS3096]
FGSG_10752	1622	109	362	7.16924	25.8771	1.85178	Up	9.95e-38	1.17e-36	-	-	-	-	gi|46138475|ref|XP_390928.1|/0/hypothetical protein FG10752.1 [Gibberella zeae PH-1]
FGSG_02290	1788	51	169	3.04299	10.9592	1.84858	Up	2.13e-18	1.45e-17	-	-	-	-	gi|46110817|ref|XP_382466.1|/0/hypothetical protein FG02290.1 [Gibberella zeae PH-1]
FGSG_10490	1443	158	523	11.6812	42.0236	1.84701	Up	1.4e-53	2.14e-52	GO:0044464//cell part	GO:0008324//cation transmembrane transporter activity	GO:0006812//cation transport	-	gi|46137951|ref|XP_390666.1|/0/hypothetical protein FG10490.1 [Gibberella zeae PH-1]
FGSG_13457	2190	10	33	0.48714	1.74714	1.84259	Up	0.000133744	0.000388997	-	-	-	-	gi|342879165|gb|EGU80424.1|/4.53769e-155/hypothetical protein FOXB_09073 [Fusarium oxysporum Fo5176]
FGSG_11472	2681	88	289	3.50174	12.4985	1.83562	Up	4.22e-30	4.1e-29	-	-	-	-	gi|46139915|ref|XP_391648.1|/0/hypothetical protein FG11472.1 [Gibberella zeae PH-1]
FGSG_09236	2659	11	36	0.441339	1.56979	1.83062	Up	7.02e-05	0.00021071	-	-	-	-	gi|46134193|ref|XP_389412.1|/0/hypothetical protein FG09236.1 [Gibberella zeae PH-1]
FGSG_12456	293	128	418	46.6058	165.412	1.82748	Up	1.47e-42	1.91e-41	-	-	-	-	-
FGSG_00979	1864	366	1190	20.9475	74.0217	1.82117	Up	2.32e-117	7.34e-116	-	GO:0003824//catalytic activity	GO:0008152//metabolic process	K00128//aldehyde dehydrogenase (NAD+) [EC:1.2.1.3]	gi|46108194|ref|XP_381155.1|/0/hypothetical protein FG00979.1 [Gibberella zeae PH-1]
FGSG_12387	575	20	65	3.71073	13.107	1.82056	Up	8.84e-08	3.5e-07	-	-	-	-	gi|408392114|gb|EKJ71475.1|/8.56119e-13/hypothetical protein FPSE_08345 [Fusarium pseudograminearum CS3096]
FGSG_12536	1273	84	273	7.03961	24.8652	1.82056	Up	3.22e-28	2.99e-27	-	-	-	K07050//	gi|46114298|ref|XP_383167.1|/0/hypothetical protein FG02991.1 [Gibberella zeae PH-1]
FGSG_09684	1666	68	220	4.35443	15.3111	1.81402	Up	6.19e-23	4.91e-22	-	GO:0003824//catalytic activity	-	K00540//[EC:1.-.-.-];K09580//protein disulfide-isomerase A1 [EC:5.3.4.1]	gi|46136337|ref|XP_389860.1|/0/hypothetical protein FG09684.1 [Gibberella zeae PH-1]
FGSG_11884	1466	19	61	1.38267	4.82452	1.80293	Up	2.67e-07	1.02e-06	-	GO:0016747//transferase activity, transferring acyl groups other than amino-acyl groups;GO:0005488//binding	GO:0035337	K09699//2-oxoisovalerate dehydrogenase E2 component (dihydrolipoyl transacylase) [EC:2.3.1.168]	gi|408391860|gb|EKJ71227.1|/0/hypothetical protein FPSE_08590 [Fusarium pseudograminearum CS3096]
FGSG_05292	1230	900	2884	78.0612	271.862	1.8002	Up	3.62e-277	2.41e-275	-	GO:0016787//hydrolase activity;GO:0043167//ion binding	GO:0044238//primary metabolic process	K01238//[EC:3.2.1.-];K01210//glucan 1,3-beta-glucosidase [EC:3.2.1.58]	gi|46121829|ref|XP_385468.1|/0/hypothetical protein FG05292.1 [Gibberella zeae PH-1]
FGSG_01363	2120	625	2001	31.4515	109.438	1.79892	Up	9.65e-193	4.85e-191	-	-	-	-	gi|46108962|ref|XP_381539.1|/8.31746e-63/hypothetical protein FG01363.1 [Gibberella zeae PH-1]
FGSG_03362	1089	10	32	0.979647	3.40706	1.79819	Up	0.000217708	0.000614955	-	-	-	-	gi|46115040|ref|XP_383538.1|/0/hypothetical protein FG03362.1 [Gibberella zeae PH-1]
FGSG_05458	2142	9351	29920	465.732	1619.57	1.79804	Up	0	0	-	-	-	-	gi|46122161|ref|XP_385634.1|/3.01365e-44/hypothetical protein FG05458.1 [Gibberella zeae PH-1]
FGSG_04154	3006	109	348	3.86843	13.423	1.79488	Up	7.16e-35	7.85e-34	GO:0043234//protein complex;GO:0005622//intracellular	GO:0003676//nucleic acid binding;GO:0003909//DNA ligase activity;GO:0032559	GO:0006266//DNA ligation;GO:0033554//cellular response to stress	K10777//DNA ligase 4 [EC:6.5.1.1]	gi|408400641|gb|EKJ79719.1|/0/hypothetical protein FPSE_00173 [Fusarium pseudograminearum CS3096]
FGSG_10601	3816	210	670	5.87095	20.3575	1.79389	Up	1.58e-65	2.87e-64	-	-	-	K00777//[EC:2.4.2.-];K14855//ribosome assembly protein 4;K14753//guanine nucleotide-binding protein subunit beta-2-like 1 protein	gi|46138173|ref|XP_390777.1|/0/hypothetical protein FG10601.1 [Gibberella zeae PH-1]
FGSG_09382	1499	91	289	6.47645	22.354	1.78725	Up	4.55e-29	4.3e-28	-	GO:0070011//peptidase activity, acting on L-amino acid peptides	-	K01336//cerevisin [EC:3.4.21.48]	gi|46135733|ref|XP_389558.1|/0/hypothetical protein FG09382.1 [Gibberella zeae PH-1]
FGSG_02409	2851	35	111	1.30969	4.51423	1.78526	Up	4.71e-12	2.46e-11	-	-	-	K03380//phenol 2-monooxygenase [EC:1.14.13.7];K00777//[EC:2.4.2.-]	gi|46111055|ref|XP_382585.1|/0/hypothetical protein FG02409.1 [Gibberella zeae PH-1]
FGSG_04829	1557	31	98	2.12408	7.29786	1.78064	Up	9.07e-11	4.42e-10	GO:0044424//intracellular part	GO:0016823;GO:0048037//cofactor binding	GO:0006568//tryptophan metabolic process;GO:0019359//nicotinamide nucleotide biosynthetic process	K01556//kynureninase [EC:3.7.1.3]	gi|46120364|ref|XP_385005.1|/0/hypothetical protein FG04829.1 [Gibberella zeae PH-1]
FGSG_07877	4718	271	856	6.12786	21.0365	1.77944	Up	2.62e-82	5.77e-81	-	-	-	-	gi|46126999|ref|XP_388053.1|/0/hypothetical protein FG07877.1 [Gibberella zeae PH-1]
FGSG_01461	1906	1053	3319	58.939	201.903	1.77637	Up	0	0	-	-	-	-	gi|408391886|gb|EKJ71252.1|/4.18402e-151/hypothetical protein FPSE_08491 [Fusarium pseudograminearum CS3096]
FGSG_02224	1092	33	104	3.22395	11.0425	1.77617	Up	2.61e-11	1.3e-10	-	-	-	-	gi|46110685|ref|XP_382400.1|/8.03946e-177/hypothetical protein FG02224.1 [Gibberella zeae PH-1]
FGSG_07588	915	153	478	17.8389	60.571	1.7636	Up	3.56e-46	4.87e-45	-	-	-	-	gi|46126421|ref|XP_387764.1|/1.98612e-34/hypothetical protein FG07588.1 [Gibberella zeae PH-1]
FGSG_00973	1930	27	84	1.49246	5.04638	1.75755	Up	2.81e-09	1.25e-08	-	-	GO:0006351//transcription, DNA-dependent	-	gi|408399237|gb|EKJ78360.1|/0/hypothetical protein FPSE_01465 [Fusarium pseudograminearum CS3096]
FGSG_09536	1830	18	56	1.04935	3.54809	1.75755	Up	1.3e-06	4.64e-06	-	-	-	-	gi|46136041|ref|XP_389712.1|/0/hypothetical protein FG09536.1 [Gibberella zeae PH-1]
FGSG_07354	741	19	59	2.73548	9.23192	1.75484	Up	6.88e-07	2.53e-06	-	-	-	-	gi|46125953|ref|XP_387530.1|/2.80281e-136/hypothetical protein FG07354.1 [Gibberella zeae PH-1]
FGSG_01141	1797	373	1158	22.1441	74.7169	1.75451	Up	1.44e-108	4.13e-107	GO:0044429//mitochondrial part	GO:0016646//oxidoreductase activity, acting on the CH-NH group of donors, NAD or NADP as acceptor	GO:0006560//proline metabolic process	K00294//1-pyrroline-5-carboxylate dehydrogenase [EC:1.5.1.12]	gi|46108518|ref|XP_381317.1|/0/hypothetical protein FG01141.1 [Gibberella zeae PH-1]
FGSG_00470	1632	135	419	8.82493	29.7682	1.75411	Up	2.18e-40	2.7e-39	-	-	-	-	gi|46107174|ref|XP_380646.1|/0/hypothetical protein FG00470.1 [Gibberella zeae PH-1]
FGSG_00268	1268	99	307	8.3294	28.0723	1.75286	Up	5.34e-30	5.17e-29	-	-	-	K12389//battenin	gi|46105280|ref|XP_380444.1|/0/hypothetical protein FG00268.1 [Gibberella zeae PH-1]
FGSG_06371	2286	112	347	5.22684	17.6	1.75156	Up	1.15e-33	1.22e-32	-	-	-	K08165//MFS transporter, DHA2 family, multidrug resistance protein;K01705//homoaconitate hydratase [EC:4.2.1.36];K10866//DNA repair protein RAD50 [EC:3.6.-.-]	gi|46123987|ref|XP_386547.1|/0/hypothetical protein FG06371.1 [Gibberella zeae PH-1]
FGSG_12431	775	35	108	4.81797	16.1577	1.74573	Up	1.9e-11	9.6e-11	-	-	-	-	gi|46115214|ref|XP_383625.1|/8.21048e-110/hypothetical protein FG03449.1 [Gibberella zeae PH-1]
FGSG_12432	665	12	37	1.92512	6.45117	1.74461	Up	9.62e-05	0.000284025	-	-	-	-	gi|408390170|gb|EKJ69579.1|/7.58811e-47/hypothetical protein FPSE_10290 [Fusarium pseudograminearum CS3096]
FGSG_03044	1760	122	376	7.39511	24.7704	1.74397	Up	3.93e-36	4.46e-35	-	-	-	-	gi|46114404|ref|XP_383220.1|/0/hypothetical protein FG03044.1 [Gibberella zeae PH-1]
FGSG_10468	1690	41	126	2.58818	8.64454	1.73985	Up	4.55e-13	2.49e-12	GO:0043231//intracellular membrane-bounded organelle	GO:0046914//transition metal ion binding;GO:0001071//nucleic acid binding transcription factor activity	GO:0006351//transcription, DNA-dependent	-	gi|342889660|gb|EGU88681.1|/0/hypothetical protein FOXB_00806 [Fusarium oxysporum Fo5176]
FGSG_06387	1037	29	89	2.98344	9.95106	1.73788	Up	1.28e-09	5.8e-09	-	GO:0016836//hydro-lyase activity	GO:0018130	K01719//uroporphyrinogen-III synthase [EC:4.2.1.75]	gi|46124019|ref|XP_386563.1|/2.78162e-178/hypothetical protein FG06387.1 [Gibberella zeae PH-1]
FGSG_09552	1476	8260	25308	597.023	1988.06	1.7355	Up	0	0	-	-	-	-	gi|46136073|ref|XP_389728.1|/2.66178e-123/hypothetical protein FG09552.1 [Gibberella zeae PH-1]
FGSG_10533	2024	16	49	0.843348	2.80701	1.73483	Up	7.39e-06	2.46e-05	-	GO:0046872//metal ion binding	GO:0006351//transcription, DNA-dependent	K03785//3-dehydroquinate dehydratase I [EC:4.2.1.10]	gi|408397273|gb|EKJ76420.1|/0/hypothetical protein FPSE_03419 [Fusarium pseudograminearum CS3096]
FGSG_02786	4367	84	257	2.05208	6.82351	1.73343	Up	5.32e-25	4.51e-24	-	GO:0017111//nucleoside-triphosphatase activity	-	K05658//ATP-binding cassette, subfamily B (MDR/TAP), member 1	gi|408395122|gb|EKJ74309.1|/0/hypothetical protein FPSE_05606 [Fusarium pseudograminearum CS3096]
FGSG_12820	447	17	52	4.05732	13.4882	1.7331	Up	3.91e-06	1.34e-05	-	-	-	-	gi|46122905|ref|XP_386006.1|/8.39593e-70/hypothetical protein FG05830.1 [Gibberella zeae PH-1]
FGSG_01795	2406	18	55	0.798131	2.65048	1.73156	Up	2.07e-06	7.27e-06	-	GO:0005488//binding	-	-	gi|46109826|ref|XP_381971.1|/1.139e-168/hypothetical protein FG01795.1 [Gibberella zeae PH-1]
FGSG_04931	1530	20	61	1.39456	4.62271	1.72893	Up	5.82e-07	2.15e-06	-	-	-	-	gi|46120705|ref|XP_385107.1|/0/hypothetical protein FG04931.1 [Gibberella zeae PH-1]
FGSG_07052	532	167	508	33.489	110.716	1.7251	Up	1.6e-47	2.22e-46	GO:0044464//cell part	GO:0046914//transition metal ion binding	-	K09467//zinc-finger protein CreA/MIG	gi|358391568|gb|EHK40972.1|/4.83619e-56/hypothetical protein TRIATDRAFT_168775, partial [Trichoderma atroviride IMI 206040]
FGSG_03700	1722	33	100	2.04446	6.73326	1.71959	Up	1.66e-10	7.98e-10	-	GO:0046872//metal ion binding	-	K00517//[EC:1.14.-.-];K10438//3-hydroxyphenylacetate 6-hydroxylase [EC:1.14.13.63]	gi|46115716|ref|XP_383876.1|/0/hypothetical protein FG03700.1 [Gibberella zeae PH-1]
FGSG_06591	828	43	129	5.54033	18.0642	1.70509	Up	5.18e-13	2.82e-12	-	-	-	-	gi|408399076|gb|EKJ78201.1|/1.17018e-128/hypothetical protein FPSE_01662 [Fusarium pseudograminearum CS3096]
FGSG_13636	908	14	42	1.6449	5.36317	1.70509	Up	4.24e-05	0.000130297	-	-	-	-	-
FGSG_01172	1427	31	93	2.31758	7.55644	1.70509	Up	9.15e-10	4.2e-09	-	-	GO:0006351//transcription, DNA-dependent	-	gi|46108580|ref|XP_381348.1|/0/hypothetical protein FG01172.1 [Gibberella zeae PH-1]
FGSG_03862	1831	11	33	0.640917	2.0897	1.70509	Up	0.000294682	0.000818346	-	-	GO:0006810//transport	K01952//phosphoribosylformylglycinamidine synthase [EC:6.3.5.3];K10866//DNA repair protein RAD50 [EC:3.6.-.-];K13095//splicing factor 1;K08165//MFS transporter, DHA2 family, multidrug resistance protein	gi|408393936|gb|EKJ73193.1|/0/hypothetical protein FPSE_06617 [Fusarium pseudograminearum CS3096]
FGSG_08144	3936	24	72	0.65051	2.12098	1.70509	Up	7.39e-08	2.95e-07	-	-	-	K00777//[EC:2.4.2.-]	gi|46127533|ref|XP_388320.1|/0/hypothetical protein FG08144.1 [Gibberella zeae PH-1]
FGSG_06671	1507	83	248	5.87574	19.0808	1.69928	Up	1.49e-23	1.21e-22	-	-	-	-	gi|46124587|ref|XP_386847.1|/0/hypothetical protein FG06671.1 [Gibberella zeae PH-1]
FGSG_04444	1419	141	421	10.6007	34.4	1.69825	Up	7.76e-39	9.35e-38	-	-	-	-	gi|46117204|ref|XP_384620.1|/0/hypothetical protein FG04444.1 [Gibberella zeae PH-1]
FGSG_08295	1058	821	2449	82.7856	268.387	1.69686	Up	5.04e-217	2.69e-215	-	-	-	-	gi|46127835|ref|XP_388471.1|/2.34972e-149/hypothetical protein FG08295.1 [Gibberella zeae PH-1]
FGSG_05544	3156	435	1297	14.7045	47.6498	1.69621	Up	8.5e-116	2.64e-114	GO:0044425//membrane part	-	GO:0009987//cellular process	K08773//RalA-binding protein 1	gi|46122333|ref|XP_385720.1|/0/hypothetical protein FG05544.1 [Gibberella zeae PH-1]
FGSG_00209	1585	268	798	18.0386	58.3757	1.69428	Up	7.68e-72	1.51e-70	-	-	-	-	gi|46105162|ref|XP_380385.1|/0/hypothetical protein FG00209.1 [Gibberella zeae PH-1]
FGSG_09277	1738	3018	8961	185.254	597.812	1.69019	Up	0	0	-	GO:0003677//DNA binding	GO:0006351//transcription, DNA-dependent	-	gi|46134275|ref|XP_389453.1|/3.66994e-98/hypothetical protein FG09277.1 [Gibberella zeae PH-1]
FGSG_07298	732	259	768	37.7473	121.649	1.68828	Up	7.23e-69	1.36e-67	-	-	-	-	gi|46125841|ref|XP_387474.1|/4.14335e-84/hypothetical protein FG07298.1 [Gibberella zeae PH-1]
FGSG_13710	606	115	341	20.2452	65.2439	1.68826	Up	1.63e-31	1.64e-30	-	-	-	-	gi|46137291|ref|XP_390337.1|/1.24184e-100/hypothetical protein FG10161.1 [Gibberella zeae PH-1]
FGSG_03777	1011	56	166	5.90928	19.0377	1.68781	Up	4.04e-16	2.54e-15	-	GO:0003824//catalytic activity	GO:0008152//metabolic process	K00226//dihydroorotate dehydrogenase (fumarate) [EC:1.3.98.1]	gi|46115870|ref|XP_383953.1|/0/hypothetical protein FG03777.1 [Gibberella zeae PH-1]
FGSG_04622	2911	26	77	0.952859	3.06695	1.68647	Up	3.32e-08	1.37e-07	-	-	-	K03380//phenol 2-monooxygenase [EC:1.14.13.7];K00777//[EC:2.4.2.-]	gi|46117560|ref|XP_384798.1|/0/hypothetical protein FG04622.1 [Gibberella zeae PH-1]
FGSG_03780	1647	26	77	1.68414	5.4207	1.68647	Up	3.32e-08	1.37e-07	-	-	-	K03441//aquaglyceroporin related protein, other eukaryote	gi|46115876|ref|XP_383956.1|/0/hypothetical protein FG03780.1 [Gibberella zeae PH-1]
FGSG_10051	1441	2855	8449	211.368	679.829	1.68541	Up	0	0	-	-	-	-	gi|46137071|ref|XP_390227.1|/6.26213e-97/hypothetical protein FG10051.1 [Gibberella zeae PH-1]
FGSG_09599	1420	22	65	1.65284	5.30742	1.68306	Up	4.12e-07	1.54e-06	-	GO:0003824//catalytic activity;GO:0046914//transition metal ion binding	GO:0008152//metabolic process	K00008//L-iditol 2-dehydrogenase [EC:1.1.1.14]	gi|46136167|ref|XP_389775.1|/0/hypothetical protein FG09599.1 [Gibberella zeae PH-1]
FGSG_03846	1341	535	1579	42.5621	136.525	1.68152	Up	7.56e-139	2.81e-137	-	GO:0004091//carboxylesterase activity	GO:0006629//lipid metabolic process	K01175//[EC:3.1.-.-];K01046//triacylglycerol lipase [EC:3.1.1.3]	gi|46116008|ref|XP_384022.1|/0/hypothetical protein FG03846.1 [Gibberella zeae PH-1]
FGSG_02893	1974	130	382	7.02577	22.4375	1.67518	Up	9.68e-35	1.05e-33	-	-	GO:0006464//cellular protein modification process	K01481//protein-arginine deiminase [EC:3.5.3.15]	gi|46112783|ref|XP_383069.1|/0/hypothetical protein FG02893.1 [Gibberella zeae PH-1]
FGSG_01084	2096	270	793	13.7426	43.8672	1.67448	Up	3.03e-70	5.77e-69	-	-	-	-	gi|46108404|ref|XP_381260.1|/0/hypothetical protein FG01084.1 [Gibberella zeae PH-1]
FGSG_10372	747	447	1310	63.8388	203.333	1.67134	Up	1.54e-114	4.73e-113	-	-	-	-	gi|46137713|ref|XP_390548.1|/1.00185e-133/hypothetical protein FG10372.1 [Gibberella zeae PH-1]
FGSG_07868	2196	706	2065	34.2981	109.03	1.66852	Up	5.31e-179	2.53e-177	-	-	-	-	gi|46126981|ref|XP_388044.1|/0/hypothetical protein FG07868.1 [Gibberella zeae PH-1]
FGSG_04343	2537	442	1291	18.5866	59.0016	1.66649	Up	1.92e-112	5.78e-111	-	GO:0008443//phosphofructokinase activity;GO:0019203//carbohydrate phosphatase activity;GO:0032559	GO:0006000//fructose metabolic process	K01103//6-phosphofructo-2-kinase / fructose-2,6-bisphosphatase [EC:2.7.1.105 3.1.3.46]	gi|46117002|ref|XP_384519.1|/0/hypothetical protein FG04343.1 [Gibberella zeae PH-1]
FGSG_03157	725	22	64	3.23729	10.2353	1.66069	Up	6.49e-07	2.39e-06	-	-	-	-	gi|46114630|ref|XP_383333.1|/1.99963e-50/hypothetical protein FG03157.1 [Gibberella zeae PH-1]
FGSG_08284	973	24	69	2.63146	8.22232	1.64369	Up	2.88e-07	1.09e-06	-	-	-	-	gi|46127813|ref|XP_388460.1|/1.46577e-164/hypothetical protein FG08284.1 [Gibberella zeae PH-1]
FGSG_00621	2433	24	69	1.05237	3.28825	1.64369	Up	2.88e-07	1.09e-06	-	GO:0016779//nucleotidyltransferase activity	-	K10981//DNA polymerase IV [EC:2.7.7.7];K03512//DNA polymerase lambda subunit [EC:2.7.7.7 4.2.99.-]	gi|46107476|ref|XP_380797.1|/0/hypothetical protein FG00621.1 [Gibberella zeae PH-1]
FGSG_00976	3536	90	258	2.71536	8.45991	1.6395	Up	2.68e-23	2.15e-22	-	GO:0005488//binding	-	K10524//nicotinamide riboside kinase [EC:2.7.1.22];K15083//DNA repair protein RAD16	gi|408399242|gb|EKJ78365.1|/0/hypothetical protein FPSE_01470 [Fusarium pseudograminearum CS3096]
FGSG_08373	4932	610	1748	13.1948	41.0938	1.63895	Up	5.08e-148	1.99e-146	-	GO:0017111//nucleoside-triphosphatase activity;GO:0032559	GO:0009207	K05658//ATP-binding cassette, subfamily B (MDR/TAP), member 1	gi|46127991|ref|XP_388549.1|/0/hypothetical protein FG08373.1 [Gibberella zeae PH-1]
FGSG_04443	842	22	63	2.78746	8.67534	1.63797	Up	1.02e-06	3.68e-06	-	-	-	-	gi|46117202|ref|XP_384619.1|/1.15289e-155/hypothetical protein FG04443.1 [Gibberella zeae PH-1]
FGSG_11021	2397	100	286	4.45071	13.8343	1.63614	Up	1.38e-25	1.19e-24	-	-	-	K01277//dipeptidyl-peptidase III [EC:3.4.14.4]	gi|46139013|ref|XP_391197.1|/0/hypothetical protein FG11021.1 [Gibberella zeae PH-1]
FGSG_04905	1081	169	483	16.6786	51.806	1.63512	Up	4.64e-42	5.98e-41	-	-	-	-	gi|46120516|ref|XP_385081.1|/4.54199e-165/hypothetical protein FG04905.1 [Gibberella zeae PH-1]
FGSG_10215	1419	68	194	5.11239	15.8518	1.63257	Up	8.52e-18	5.72e-17	-	-	-	K15289//solute carrier family 35, member F5	gi|46137399|ref|XP_390391.1|/0/hypothetical protein FG10215.1 [Gibberella zeae PH-1]
FGSG_04904	1756	272	774	16.525	51.1063	1.62885	Up	5.3e-66	9.64e-65	-	-	-	K00754//[EC:2.4.1.-];K10969//alpha 1,3-mannosyltransferase [EC:2.4.1.-];K05538//alpha 1,3-mannosyltransferase [EC:2.4.1.-]	gi|408396645|gb|EKJ75800.1|/0/hypothetical protein FPSE_03980 [Fusarium pseudograminearum CS3096]
FGSG_12572	648	310	882	51.0369	157.816	1.62863	Up	6.01e-75	1.21e-73	-	-	-	-	gi|46111901|ref|XP_383008.1|/4.59758e-123/hypothetical protein FG02832.1 [Gibberella zeae PH-1]
FGSG_04170	2508	58	165	2.46716	7.62807	1.62846	Up	2.64e-15	1.6e-14	-	GO:0046872//metal ion binding	-	K15385//aspyridone synthetase trans-acting enoyl reductase;K11758//chromatin structure-remodeling complex subunit RSC3/30;K11230//mitogen-activated protein kinase kinase kinase [EC:2.7.11.25]	gi|408387992|gb|EKJ67688.1|/0/hypothetical protein FPSE_12135 [Fusarium pseudograminearum CS3096]
FGSG_01206	771	57	162	7.88711	24.3623	1.62708	Up	4.89e-15	2.92e-14	-	-	-	-	gi|408398891|gb|EKJ78017.1|/2.4036e-93/hypothetical protein FPSE_01805 [Fusarium pseudograminearum CS3096]
FGSG_00045	849	38	108	4.775	14.7494	1.62708	Up	1.71e-10	8.21e-10	-	-	-	-	gi|408392619|gb|EKJ71970.1|/4.63267e-144/hypothetical protein FPSE_07824 [Fusarium pseudograminearum CS3096]
FGSG_01637	1891	100	284	5.64165	17.4135	1.62601	Up	3.31e-25	2.82e-24	GO:0043231//intracellular membrane-bounded organelle	GO:0046914//transition metal ion binding;GO:0001071//nucleic acid binding transcription factor activity	GO:0006351//transcription, DNA-dependent	-	gi|46109510|ref|XP_381813.1|/0/hypothetical protein FG01637.1 [Gibberella zeae PH-1]
FGSG_09820	975	50	142	5.47095	16.8866	1.62601	Up	2.4e-13	1.32e-12	-	GO:0046914//transition metal ion binding;GO:0016702//oxidoreductase activity, acting on single donors with incorporation of molecular oxygen, incorporation of two atoms of oxygen	GO:0006534//cysteine metabolic process	K00456//cysteine dioxygenase [EC:1.13.11.20]	gi|408399874|gb|EKJ78964.1|/1.84432e-116/hypothetical protein FPSE_00821 [Fusarium pseudograminearum CS3096]
FGSG_00183	1653	133	377	8.58374	26.444	1.62326	Up	7.31e-33	7.61e-32	-	-	-	-	gi|408393620|gb|EKJ72881.1|/0/hypothetical protein FPSE_06927 [Fusarium pseudograminearum CS3096]
FGSG_02411	2551	17	48	0.710945	2.18167	1.61762	Up	2.44e-05	7.71e-05	-	-	-	K00777//[EC:2.4.2.-];K14640//solute carrier family 20 (sodium-dependent phosphate transporter)	gi|46111059|ref|XP_382587.1|/0/hypothetical protein FG02411.1 [Gibberella zeae PH-1]
FGSG_01636	1718	382	1078	23.7213	72.7535	1.61684	Up	2.93e-90	7.05e-89	-	-	-	-	gi|46109508|ref|XP_381812.1|/0/hypothetical protein FG01636.1 [Gibberella zeae PH-1]
FGSG_01485	1051	420	1185	42.6328	130.73	1.61655	Up	5.21e-99	1.39e-97	-	GO:0005488//binding;GO:0003824//catalytic activity	GO:0044238//primary metabolic process	K01792//glucose-6-phosphate 1-epimerase [EC:5.1.3.15]	gi|46109206|ref|XP_381661.1|/6.54946e-155/hypothetical protein FG01485.1 [Gibberella zeae PH-1]
FGSG_13297	2267	206	581	9.69423	29.7155	1.61602	Up	1.97e-49	2.82e-48	-	-	-	-	gi|46128975|ref|XP_388965.1|/0/hypothetical protein FG08789.1 [Gibberella zeae PH-1]
FGSG_09940	2379	539	1519	24.1708	74.0324	1.61489	Up	3.39e-126	1.15e-124	-	GO:0016872//intramolecular lyase activity	GO:0006020//inositol metabolic process;GO:0006644//phospholipid metabolic process	K01858//myo-inositol-1-phosphate synthase [EC:5.5.1.4]	gi|46136849|ref|XP_390116.1|/0/hypothetical protein FG09940.1 [Gibberella zeae PH-1]
FGSG_07068	2705	338	951	13.3305	40.7635	1.61255	Up	1.53e-79	3.26e-78	-	-	-	-	gi|46125381|ref|XP_387244.1|/0/hypothetical protein FG07068.1 [Gibberella zeae PH-1]
FGSG_02540	3492	298	838	9.10415	27.8245	1.61176	Up	2.94e-70	5.61e-69	-	GO:0017111//nucleoside-triphosphatase activity;GO:0003676//nucleic acid binding;GO:0032559	-	K10841//DNA excision repair protein ERCC-6	gi|46111317|ref|XP_382716.1|/0/hypothetical protein FG02540.1 [Gibberella zeae PH-1]
FGSG_08848	688	21	59	3.25633	9.9431	1.61045	Up	3e-06	1.04e-05	-	-	-	-	gi|46129326|ref|XP_389024.1|/7.32915e-117/hypothetical protein FG08848.1 [Gibberella zeae PH-1]
FGSG_10316	818	102	286	13.3028	40.5388	1.60757	Up	5.53e-25	4.67e-24	-	-	-	-	gi|46137601|ref|XP_390492.1|/1.92645e-121/hypothetical protein FG10316.1 [Gibberella zeae PH-1]
FGSG_02106	1381	152	425	11.7421	35.6824	1.60351	Up	3.22e-36	3.65e-35	-	-	-	-	gi|46110449|ref|XP_382282.1|/0/hypothetical protein FG02106.1 [Gibberella zeae PH-1]
FGSG_06136	864	39	109	4.81558	14.6275	1.60291	Up	2.21e-10	1.05e-09	-	-	-	-	gi|46123517|ref|XP_386312.1|/6.7168e-122/hypothetical protein FG06136.1 [Gibberella zeae PH-1]
FGSG_10364	1315	62	173	5.02995	15.2538	1.60055	Up	1.28e-15	7.86e-15	-	-	GO:0006351//transcription, DNA-dependent	K00681//gamma-glutamyltranspeptidase [EC:2.3.2.2]	gi|46137697|ref|XP_390540.1|/0/hypothetical protein FG10364.1 [Gibberella zeae PH-1]
FGSG_05037	2025	1782	4961	93.8815	284.055	1.59726	Up	0	0	-	-	-	K08803//death-associated protein kinase [EC:2.7.11.1]	gi|46121317|ref|XP_385213.1|/0/hypothetical protein FG05037.1 [Gibberella zeae PH-1]
FGSG_09685	774	105	292	14.4726	43.7421	1.5957	Up	3.21e-25	2.74e-24	-	-	-	-	gi|46136339|ref|XP_389861.1|/2.03126e-124/hypothetical protein FG09685.1 [Gibberella zeae PH-1]
FGSG_07587	1686	59	164	3.73329	11.2783	1.59503	Up	8.15e-15	4.83e-14	GO:0016020//membrane	GO:0005215//transporter activity	GO:0006810//transport	K05841//sterol 3beta-glucosyltransferase [EC:2.4.1.173];K15196//transcription factor IIIB 90 kDa subunit;K08139//MFS transporter, SP family, sugar:H+ symporter	gi|46126419|ref|XP_387763.1|/0/hypothetical protein FG07587.1 [Gibberella zeae PH-1]
FGSG_02039	2230	31	86	1.48305	4.47149	1.59219	Up	2.09e-08	8.76e-08	-	-	-	K02320//DNA polymerase alpha subunit A [EC:2.7.7.7]	gi|46110314|ref|XP_382215.1|/0/hypothetical protein FG02039.1 [Gibberella zeae PH-1]
FGSG_00769	1139	589	1631	55.1682	166.031	1.58954	Up	2.54e-132	9.1e-131	-	-	-	-	gi|408391221|gb|EKJ70602.1|/3.70721e-159/hypothetical protein FPSE_09247 [Fusarium pseudograminearum CS3096]
FGSG_12370	1479	30	83	2.16397	6.50681	1.58827	Up	3.91e-08	1.6e-07	-	-	-	K03782//catalase-peroxidase [EC:1.11.1.21]	gi|46116016|ref|XP_384026.1|/0/hypothetical protein FG03850.1 [Gibberella zeae PH-1]
FGSG_05789	1608	30	83	1.99037	5.98481	1.58827	Up	3.91e-08	1.6e-07	-	-	-	K09245//transcriptional activator protein UGA3	gi|46122823|ref|XP_385965.1|/0/hypothetical protein FG05789.1 [Gibberella zeae PH-1]
FGSG_06497	1220	20	55	1.74891	5.2271	1.57955	Up	8.79e-06	2.91e-05	-	-	-	-	gi|46124239|ref|XP_386673.1|/0/hypothetical protein FG06497.1 [Gibberella zeae PH-1]
FGSG_12458	1768	32	88	1.93092	5.7711	1.57955	Up	1.73e-08	7.31e-08	-	-	-	-	gi|408389946|gb|EKJ69364.1|/0/hypothetical protein FPSE_10430 [Fusarium pseudograminearum CS3096]
FGSG_05944	3646	23	63	0.67299	2.00347	1.57384	Up	2.05e-06	7.2e-06	-	-	-	K11644//paired amphipathic helix protein Sin3a	gi|46123133|ref|XP_386120.1|/0/hypothetical protein FG05944.1 [Gibberella zeae PH-1]
FGSG_13582	5089	34	93	0.712761	2.11889	1.57182	Up	7.68e-09	3.32e-08	-	-	-	K01178//glucoamylase [EC:3.2.1.3];K01183//chitinase [EC:3.2.1.14]	gi|408392523|gb|EKJ71877.1|/0/hypothetical protein FPSE_07978 [Fusarium pseudograminearum CS3096]
FGSG_03219	1507	30	82	2.12376	6.30898	1.57078	Up	6.04e-08	2.43e-07	-	-	-	-	gi|46114754|ref|XP_383395.1|/0/hypothetical protein FG03219.1 [Gibberella zeae PH-1]
FGSG_03102	1950	22	60	1.20361	3.56759	1.56758	Up	3.85e-06	1.32e-05	-	-	-	K09246//arginine metabolism regulation protein II	gi|46114520|ref|XP_383278.1|/0/hypothetical protein FG03102.1 [Gibberella zeae PH-1]
FGSG_03638	2035	22	60	1.15334	3.41857	1.56758	Up	3.85e-06	1.32e-05	-	GO:0016614//oxidoreductase activity, acting on CH-OH group of donors;GO:0050662//coenzyme binding	GO:0044281//small molecule metabolic process	K00108//choline dehydrogenase [EC:1.1.99.1]	gi|46115592|ref|XP_383814.1|/0/hypothetical protein FG03638.1 [Gibberella zeae PH-1]
FGSG_10061	3694	1886	5143	54.4681	161.428	1.5674	Up	0	0	-	-	-	K14005//protein transport protein SEC31	gi|46137091|ref|XP_390237.1|/0/hypothetical protein FG10061.1 [Gibberella zeae PH-1]
FGSG_06104	1040	58	158	5.94966	17.615	1.56592	Up	5.5e-14	3.14e-13	-	-	-	K00540//[EC:1.-.-.-];K00100//[EC:1.1.1.-];K00059//3-oxoacyl-[acyl-carrier protein] reductase [EC:1.1.1.100]	gi|46123453|ref|XP_386280.1|/8.44393e-115/hypothetical protein FG06104.1 [Gibberella zeae PH-1]
FGSG_09505	1632	1296	3527	84.7193	250.578	1.5645	Up	2.47e-277	1.66e-275	-	-	-	-	gi|46135979|ref|XP_389681.1|/8.69953e-54/hypothetical protein FG09505.1 [Gibberella zeae PH-1]
FGSG_06730	1560	5130	13928	350.825	1035.2	1.56108	Up	0	0	-	-	-	K09184//GATA-binding protein, other eukaryote	gi|46124705|ref|XP_386906.1|/0/hypothetical protein FG06730.1 [Gibberella zeae PH-1]
FGSG_00965	1740	14	38	0.858374	2.53217	1.5607	Up	0.000260726	0.000728828	-	-	-	K06694//26S proteasome non-ATPase regulatory subunit 10;K06867//	gi|46108166|ref|XP_381141.1|/0/hypothetical protein FG00965.1 [Gibberella zeae PH-1]
FGSG_05397	1214	205	556	18.0149	53.1024	1.55958	Up	4.52e-45	6.11e-44	-	-	-	-	gi|46122039|ref|XP_385573.1|/4.30385e-96/hypothetical protein FG05397.1 [Gibberella zeae PH-1]
FGSG_11410	2049	48	130	2.49918	7.3563	1.55753	Up	1.12e-11	5.72e-11	-	-	-	K08803//death-associated protein kinase [EC:2.7.11.1];K06694//26S proteasome non-ATPase regulatory subunit 10	gi|46139791|ref|XP_391586.1|/0/hypothetical protein FG11410.1 [Gibberella zeae PH-1]
FGSG_04016	1001	24	65	2.55785	7.529	1.55753	Up	1.69e-06	5.98e-06	-	-	-	K07025//putative hydrolase of the HAD superfamily	gi|46116348|ref|XP_384192.1|/1.29974e-177/hypothetical protein FG04016.1 [Gibberella zeae PH-1]
FGSG_05924	2330	616	1667	28.2048	82.9541	1.55637	Up	3.8e-131	1.34e-129	GO:0005622//intracellular	GO:0005488//binding	GO:0034645//cellular macromolecule biosynthetic process;GO:0090304	K10798//poly [ADP-ribose] polymerase [EC:2.4.2.30]	gi|46123093|ref|XP_386100.1|/0/hypothetical protein FG05924.1 [Gibberella zeae PH-1]
FGSG_00583	2337	1461	3953	66.6944	196.122	1.55611	Up	0	1.54e-306	-	-	-	-	gi|46107400|ref|XP_380759.1|/0/hypothetical protein FG00583.1 [Gibberella zeae PH-1]
FGSG_06812	1581	61	165	4.11619	12.1007	1.55571	Up	2.04e-14	1.19e-13	-	-	-	-	gi|408388356|gb|EKJ68042.1|/0/hypothetical protein FPSE_11853 [Fusarium pseudograminearum CS3096]
FGSG_02643	2898	411	1110	15.1301	44.4102	1.55347	Up	1.01e-87	2.38e-86	-	-	-	-	gi|46111523|ref|XP_382819.1|/0/hypothetical protein FG02643.1 [Gibberella zeae PH-1]
FGSG_03364	1638	70	189	4.55913	13.3785	1.55308	Up	2.89e-16	1.83e-15	-	-	-	K01467//beta-lactamase [EC:3.5.2.6]	gi|46115044|ref|XP_383540.1|/0/hypothetical protein FG03364.1 [Gibberella zeae PH-1]
FGSG_06423	1826	729	1967	42.5916	124.9	1.55213	Up	8.74e-154	3.56e-152	-	-	-	-	gi|46124091|ref|XP_386599.1|/0/hypothetical protein FG06423.1 [Gibberella zeae PH-1]
FGSG_02350	1782	89	240	5.32819	15.6157	1.55128	Up	3.22e-20	2.35e-19	-	-	-	-	gi|46110937|ref|XP_382526.1|/0/hypothetical protein FG02350.1 [Gibberella zeae PH-1]
FGSG_04583	995	1752	4723	187.849	550.368	1.55082	Up	0	0	-	-	-	-	gi|46117482|ref|XP_384759.1|/1.4467e-73/hypothetical protein FG04583.1 [Gibberella zeae PH-1]
FGSG_11705	2812	62	167	2.3522	6.88588	1.54963	Up	1.69e-14	9.88e-14	-	GO:0000166//nucleotide binding	-	K01528//dynamin GTPase [EC:3.6.5.5]	gi|46105148|ref|XP_380378.1|/0/hypothetical protein FG00202.1 [Gibberella zeae PH-1]
FGSG_05910	564	42	113	7.94452	23.2304	1.54798	Up	2.98e-10	1.41e-09	-	-	-	K14285//NTF2-related export protein 1/2	gi|46123065|ref|XP_386086.1|/1.30132e-90/hypothetical protein FG05910.1 [Gibberella zeae PH-1]
FGSG_06263	1746	88	236	5.37695	15.6721	1.54333	Up	9.08e-20	6.51e-19	-	-	-	-	gi|46123771|ref|XP_386439.1|/0/hypothetical protein FG06263.1 [Gibberella zeae PH-1]
FGSG_09608	1682	1728	4627	109.601	318.957	1.5411	Up	0	0	-	-	-	-	gi|46136185|ref|XP_389784.1|/0/hypothetical protein FG09608.1 [Gibberella zeae PH-1]
FGSG_04365	1515	77	206	5.4222	15.7657	1.53984	Up	2.15e-17	1.42e-16	-	-	-	-	gi|46117046|ref|XP_384541.1|/0/hypothetical protein FG04365.1 [Gibberella zeae PH-1]
FGSG_03336	1379	86	230	6.65322	19.3385	1.53935	Up	3.09e-19	2.17e-18	-	-	-	K02920//large subunit ribosomal protein L36e	gi|408393054|gb|EKJ72324.1|/7.73107e-163/hypothetical protein FPSE_07496 [Fusarium pseudograminearum CS3096]
FGSG_13711	1165	288	770	26.3733	76.6343	1.53891	Up	1.39e-60	2.34e-59	-	-	-	-	gi|46137291|ref|XP_390337.1|/2.28335e-179/hypothetical protein FG10161.1 [Gibberella zeae PH-1]
FGSG_03270	816	489	1300	63.9317	184.719	1.53073	Up	2.97e-100	7.97e-99	-	-	-	-	gi|46114856|ref|XP_383446.1|/3.81809e-100/hypothetical protein FG03270.1 [Gibberella zeae PH-1]
FGSG_09253	1927	49	130	2.71276	7.82204	1.52778	Up	2.16e-11	1.09e-10	-	-	-	-	gi|408390732|gb|EKJ70119.1|/0/hypothetical protein FPSE_09645 [Fusarium pseudograminearum CS3096]
FGSG_05032	2423	1804	4772	79.4293	228.352	1.52352	Up	0	0	-	-	-	-	gi|46121307|ref|XP_385208.1|/0/hypothetical protein FG05032.1 [Gibberella zeae PH-1]
FGSG_01469	1040	38	100	3.89805	11.1487	1.51605	Up	5.43e-09	2.37e-08	-	GO:0003824//catalytic activity	GO:0008152//metabolic process	K01489//cytidine deaminase [EC:3.5.4.5];K13237//peroxisomal 2,4-dienoyl-CoA reductase [EC:1.3.1.34];K00065//2-deoxy-D-gluconate 3-dehydrogenase [EC:1.1.1.125]	gi|46109174|ref|XP_381645.1|/4.6645e-150/hypothetical protein FG01469.1 [Gibberella zeae PH-1]
FGSG_12907	691	233	613	35.9729	102.859	1.51568	Up	1.52e-47	2.11e-46	-	-	-	-	-
FGSG_03651	1056	16	42	1.61642	4.61151	1.51244	Up	0.0001734	0.000496061	-	-	-	K00540//[EC:1.-.-.-]	gi|46115618|ref|XP_383827.1|/0/hypothetical protein FG03651.1 [Gibberella zeae PH-1]
FGSG_12442	2080	40	105	2.05161	5.85308	1.51244	Up	2.4e-09	1.07e-08	-	GO:0016787//hydrolase activity	GO:0008152//metabolic process	K01426//amidase [EC:3.5.1.4]	gi|408389756|gb|EKJ69184.1|/0/hypothetical protein FPSE_10615 [Fusarium pseudograminearum CS3096]
FGSG_04235	2198	138	361	6.69806	19.0431	1.50745	Up	1.83e-28	1.71e-27	-	GO:0003824//catalytic activity	GO:0009117//nucleotide metabolic process	K08077//UDP-sugar diphosphatase [EC:3.6.1.45];K01175//[EC:3.1.-.-];K01081//5'-nucleotidase [EC:3.1.3.5]	gi|408391720|gb|EKJ71089.1|/0/hypothetical protein FPSE_08753 [Fusarium pseudograminearum CS3096]
FGSG_13696	1010	18	47	1.90129	5.39554	1.50479	Up	7.47e-05	0.000223301	-	-	-	-	-
FGSG_13583	5821	23	60	0.421529	1.19512	1.50345	Up	7.47e-06	2.49e-05	-	-	-	K01178//glucoamylase [EC:3.2.1.3];K01183//chitinase [EC:3.2.1.14]	gi|408392523|gb|EKJ71877.1|/0/hypothetical protein FPSE_07978 [Fusarium pseudograminearum CS3096]
FGSG_06395	5907	742	1934	13.4009	37.9619	1.50222	Up	3.46e-144	1.33e-142	-	GO:0032559;GO:0042623//ATPase activity, coupled	-	K01529//[EC:3.6.1.-]	gi|46124035|ref|XP_386571.1|/0/hypothetical protein FG06395.1 [Gibberella zeae PH-1]
FGSG_00675	1422	82	213	6.15194	17.3675	1.49728	Up	2.88e-17	1.89e-16	-	-	-	-	gi|46107584|ref|XP_380851.1|/0/hypothetical protein FG00675.1 [Gibberella zeae PH-1]
FGSG_00799	2842	221	574	8.29594	23.4178	1.49713	Up	7.51e-44	1e-42	-	-	-	-	gi|46107832|ref|XP_380975.1|/0/hypothetical protein FG00799.1 [Gibberella zeae PH-1]
FGSG_09683	1686	58	150	3.67002	10.3155	1.49096	Up	1.61e-12	8.57e-12	-	-	-	-	gi|46136335|ref|XP_389859.1|/0/hypothetical protein FG09683.1 [Gibberella zeae PH-1]
FGSG_11629	1698	31	80	1.9477	5.46274	1.48785	Up	2.74e-07	1.04e-06	-	GO:0046872//metal ion binding;GO:0042578//phosphoric ester hydrolase activity	GO:0006796//phosphate-containing compound metabolic process;GO:0006753//nucleoside phosphate metabolic process	K14676//lysophospholipid hydrolase [EC:3.1.1.5]	gi|342878022|gb|EGU79433.1|/0/hypothetical protein FOXB_10018 [Fusarium oxysporum Fo5176]
FGSG_01221	1026	35	90	3.6393	10.1708	1.48269	Up	5.29e-08	2.14e-07	-	GO:0016829//lyase activity	GO:0044237//cellular metabolic process	K02510//2,4-dihydroxyhept-2-ene-1,7-dioic acid aldolase [EC:4.1.2.-]	gi|342876141|gb|EGU77799.1|/1.41987e-100/hypothetical protein FOXB_11663 [Fusarium oxysporum Fo5176]
FGSG_04085	1635	438	1124	28.5795	79.7089	1.47976	Up	9.35e-83	2.08e-81	GO:0044424//intracellular part	GO:0016773//phosphotransferase activity, alcohol group as acceptor;GO:0032559	GO:0016310//phosphorylation;GO:0019318//hexose metabolic process	K00849//galactokinase [EC:2.7.1.6]	gi|46116486|ref|XP_384261.1|/0/hypothetical protein FG04085.1 [Gibberella zeae PH-1]
FGSG_06858	531	557	1429	111.907	312.03	1.47938	Up	1.15e-104	3.22e-103	-	-	-	-	gi|46124961|ref|XP_387034.1|/8.80117e-96/hypothetical protein FG06858.1 [Gibberella zeae PH-1]
FGSG_03291	828	23	59	2.96343	8.2619	1.4792	Up	1.14e-05	3.72e-05	-	-	-	-	gi|46114898|ref|XP_383467.1|/2.75951e-162/hypothetical protein FG03291.1 [Gibberella zeae PH-1]
FGSG_11920	915	25	64	2.91485	8.10993	1.47627	Up	4.97e-06	1.68e-05	-	-	-	-	gi|46108754|ref|XP_381435.1|/2.69533e-132/hypothetical protein FG01259.1 [Gibberella zeae PH-1]
FGSG_10888	2134	405	1036	20.2469	56.289	1.47515	Up	4.51e-76	9.23e-75	-	-	GO:0006810//transport	-	gi|46138747|ref|XP_391064.1|/0/hypothetical protein FG10888.1 [Gibberella zeae PH-1]
FGSG_02255	722	1239	3154	183.076	506.504	1.46813	Up	4.67e-226	2.66e-224	-	-	-	K01183//chitinase [EC:3.2.1.14]	gi|46110747|ref|XP_382431.1|/6.46905e-117/hypothetical protein FG02255.1 [Gibberella zeae PH-1]
FGSG_00860	1010	1855	4718	195.939	541.62	1.46688	Up	0	0	-	-	-	-	gi|46107954|ref|XP_381036.1|/2.72641e-83/hypothetical protein FG00860.1 [Gibberella zeae PH-1]
FGSG_02932	893	133	338	15.889	43.8857	1.46572	Up	1.01e-25	8.79e-25	-	-	-	-	gi|342878389|gb|EGU79734.1|/2.22013e-89/hypothetical protein FOXB_09781 [Fusarium oxysporum Fo5176]
FGSG_09023	948	67	170	7.53987	20.7921	1.46342	Up	1.18e-13	6.62e-13	-	-	-	-	gi|46132988|ref|XP_389199.1|/7.44447e-173/hypothetical protein FG09023.1 [Gibberella zeae PH-1]
FGSG_08321	1927	28	71	1.55015	4.27204	1.46252	Up	1.77e-06	6.25e-06	GO:0043231//intracellular membrane-bounded organelle	GO:0046914//transition metal ion binding;GO:0001071//nucleic acid binding transcription factor activity	GO:0006351//transcription, DNA-dependent	-	gi|408390883|gb|EKJ70268.1|/0/hypothetical protein FPSE_09485 [Fusarium pseudograminearum CS3096]
FGSG_08547	505	17	43	3.59133	9.87269	1.45892	Up	0.000215714	0.00061034	-	-	-	-	gi|46128339|ref|XP_388723.1|/8.61996e-57/hypothetical protein FG08547.1 [Gibberella zeae PH-1]
FGSG_08272	2454	231	584	10.0423	27.5928	1.4582	Up	6.28e-43	8.24e-42	-	-	-	-	gi|46127789|ref|XP_388448.1|/0/hypothetical protein FG08272.1 [Gibberella zeae PH-1]
FGSG_11234	3675	227	573	6.58971	18.0782	1.45597	Up	4.65e-42	5.98e-41	-	GO:0005488//binding;GO:0003824//catalytic activity	-	K15711//SWI/SNF-related matrix-associated actin-dependent regulator of chromatin subfamily A3 [EC:3.6.4.- 6.3.2.19]	gi|46139439|ref|XP_391410.1|/0/hypothetical protein FG11234.1 [Gibberella zeae PH-1]
FGSG_10658	2938	21	53	0.762544	2.09162	1.45573	Up	4e-05	0.000123326	-	-	-	K02320//DNA polymerase alpha subunit A [EC:2.7.7.7]	gi|46138287|ref|XP_390834.1|/0/hypothetical protein FG10658.1 [Gibberella zeae PH-1]
FGSG_05745	1077	197	495	19.5141	53.2902	1.44936	Up	2.52e-36	2.88e-35	-	-	-	-	gi|46122735|ref|XP_385921.1|/1.43729e-170/hypothetical protein FG05745.1 [Gibberella zeae PH-1]
FGSG_03812	1287	127	319	10.5274	28.7389	1.44885	Up	5.7e-24	4.67e-23	-	GO:0003824//catalytic activity	-	K01253//microsomal epoxide hydrolase [EC:3.3.2.9]	gi|46115940|ref|XP_383988.1|/0/hypothetical protein FG03812.1 [Gibberella zeae PH-1]
FGSG_13298	540	72	180	14.2245	38.6489	1.44205	Up	4.31e-14	2.48e-13	-	-	-	-	gi|46128975|ref|XP_388965.1|/3.06397e-43/hypothetical protein FG08789.1 [Gibberella zeae PH-1]
FGSG_13959	1185	30	75	2.70085	7.3384	1.44205	Up	1.17e-06	4.21e-06	-	-	-	-	gi|46139831|ref|XP_391606.1|/0/hypothetical protein FG11430.1 [Gibberella zeae PH-1]
FGSG_05521	2659	22	55	0.882677	2.39829	1.44205	Up	3.25e-05	0.000101029	-	-	-	-	gi|46122287|ref|XP_385697.1|/0/hypothetical protein FG05521.1 [Gibberella zeae PH-1]
FGSG_05712	1962	24	60	1.305	3.54577	1.44205	Up	1.41e-05	4.54e-05	-	-	-	-	gi|46122669|ref|XP_385888.1|/0/hypothetical protein FG05712.1 [Gibberella zeae PH-1]
FGSG_14018	441	8512	21236	2059.16	5583.32	1.43907	Up	0	0	-	-	-	-	-
FGSG_07177	2706	269	668	10.6053	28.6225	1.43237	Up	1.32e-47	1.84e-46	-	-	GO:0006351//transcription, DNA-dependent	K01824//cholestenol delta-isomerase [EC:5.3.3.5]	gi|46125599|ref|XP_387353.1|/0/hypothetical protein FG07177.1 [Gibberella zeae PH-1]
FGSG_09681	3743	23	57	0.65555	1.76569	1.42945	Up	2.63e-05	8.27e-05	GO:0016020//membrane	GO:0043169//cation binding;GO:0015662//ATPase activity, coupled to transmembrane movement of ions, phosphorylative mechanism;GO:0046873//metal ion transmembrane transporter activity;GO:0000166//nucleotide binding	GO:0044249//cellular biosynthetic process;GO:0044238//primary metabolic process;GO:0030001//metal ion transport;GO:0044283	K01533//Cu2+-exporting ATPase [EC:3.6.3.4]	gi|46136331|ref|XP_389857.1|/0/hypothetical protein FG09681.1 [Gibberella zeae PH-1]
FGSG_08619	971	134	332	14.7226	39.644	1.42907	Up	2.09e-24	1.74e-23	GO:0005667//transcription factor complex	-	GO:0006352//DNA-dependent transcription, initiation	K03137//transcription initiation factor TFIIE subunit beta	gi|46128483|ref|XP_388795.1|/1.1082e-163/hypothetical protein FG08619.1 [Gibberella zeae PH-1]
FGSG_04764	3439	38	94	1.17882	3.16923	1.42678	Up	6.53e-08	2.62e-07	-	-	-	-	gi|46119326|ref|XP_384940.1|/0/hypothetical protein FG04764.1 [Gibberella zeae PH-1]
FGSG_09589	2541	355	878	14.9046	40.0634	1.42652	Up	1.2e-61	2.07e-60	GO:0043234//protein complex	GO:0051536//iron-sulfur cluster binding;GO:0016836//hydro-lyase activity	GO:0008652//cellular amino acid biosynthetic process;GO:0006551//leucine metabolic process	K01702//3-isopropylmalate dehydratase [EC:4.2.1.33]	gi|46136147|ref|XP_389765.1|/0/hypothetical protein FG09589.1 [Gibberella zeae PH-1]
FGSG_12330	1052	17	42	1.72397	4.62905	1.42498	Up	0.000328226	0.000904509	-	GO:0051287//NAD binding;GO:0016616//oxidoreductase activity, acting on the CH-OH group of donors, NAD or NADP as acceptor	GO:0032787//monocarboxylic acid metabolic process	K00022//3-hydroxyacyl-CoA dehydrogenase [EC:1.1.1.35]	gi|408395334|gb|EKJ74516.1|/2.70959e-170/hypothetical protein FPSE_05266 [Fusarium pseudograminearum CS3096]
FGSG_04196	1972	846	2085	45.7679	122.591	1.42144	Up	4.48e-143	1.7e-141	-	GO:0003824//catalytic activity	GO:0008152//metabolic process	K00135//succinate-semialdehyde dehydrogenase (NADP+) [EC:1.2.1.16]	gi|46116708|ref|XP_384372.1|/0/hypothetical protein FG04196.1 [Gibberella zeae PH-1]
FGSG_09425	1450	203	500	14.9357	39.9816	1.42057	Up	1.25e-35	1.39e-34	-	-	-	K05528//alpha 1,6-mannosyltransferase [EC:2.4.1.232]	gi|46135819|ref|XP_389601.1|/0/hypothetical protein FG09425.1 [Gibberella zeae PH-1]
FGSG_03630	835	301	741	38.4572	102.894	1.41983	Up	6.03e-52	9.02e-51	-	-	-	-	gi|46115576|ref|XP_383806.1|/3.27446e-78/hypothetical protein FG03630.1 [Gibberella zeae PH-1]
FGSG_10678	2436	50	123	2.18973	5.85445	1.41878	Up	7.26e-10	3.35e-09	-	-	-	-	gi|46138327|ref|XP_390854.1|/0/hypothetical protein FG10678.1 [Gibberella zeae PH-1]
FGSG_03641	1653	37	91	2.38796	6.38303	1.41846	Up	1.21e-07	4.72e-07	-	-	-	-	gi|46115598|ref|XP_383817.1|/0/hypothetical protein FG03641.1 [Gibberella zeae PH-1]
FGSG_02721	1580	652	1603	44.0239	117.634	1.41795	Up	4.81e-110	1.42e-108	-	-	-	-	gi|46111679|ref|XP_382897.1|/0/hypothetical protein FG02721.1 [Gibberella zeae PH-1]
FGSG_08574	1436	357	876	26.5223	70.7307	1.41513	Up	8.61e-61	1.46e-59	-	-	-	-	gi|46128393|ref|XP_388750.1|/1.05492e-103/hypothetical protein FG08574.1 [Gibberella zeae PH-1]
FGSG_02715	783	234	574	31.8824	84.9979	1.41467	Up	2.07e-40	2.57e-39	-	-	-	-	gi|408394087|gb|EKJ73336.1|/1.43176e-141/hypothetical protein FPSE_06493 [Fusarium pseudograminearum CS3096]
FGSG_09708	1610	296	725	19.6139	52.212	1.41251	Up	1.77e-50	2.58e-49	-	-	-	-	gi|46136385|ref|XP_389884.1|/0/hypothetical protein FG09708.1 [Gibberella zeae PH-1]
FGSG_02735	2190	134	328	6.52767	17.3655	1.41159	Up	1.03e-23	8.37e-23	-	-	-	-	gi|46111707|ref|XP_382911.1|/0/hypothetical protein FG02735.1 [Gibberella zeae PH-1]
FGSG_08466	3345	103	252	3.28502	8.73499	1.4109	Up	1.45e-18	9.96e-18	GO:0031224//intrinsic to membrane	GO:0043169//cation binding;GO:0043682//copper-transporting ATPase activity;GO:0032559	GO:0035434//copper ion transmembrane transport;GO:0009206	K01533//Cu2+-exporting ATPase [EC:3.6.3.4]	gi|46128177|ref|XP_388642.1|/0/hypothetical protein FG08466.1 [Gibberella zeae PH-1]
FGSG_04419	2178	133	325	6.51465	17.3015	1.40914	Up	1.87e-23	1.51e-22	-	GO:0032559	-	-	gi|358380687|gb|EHK18364.1|/0/hypothetical protein TRIVIDRAFT_68389 [Trichoderma virens Gv29-8]
FGSG_00510	828	456	1112	58.7533	155.716	1.40617	Up	5.78e-76	1.18e-74	GO:0015630//microtubule cytoskeleton	GO:0005515//protein binding	GO:0043623//cellular protein complex assembly	-	gi|46107254|ref|XP_380686.1|/2.52908e-53/hypothetical protein FG00510.1 [Gibberella zeae PH-1]
FGSG_07017	1788	106	258	6.32464	16.7306	1.40343	Up	7.87e-19	5.45e-18	-	GO:0016301//kinase activity;GO:0032559	GO:0019400	K00863//dihydroxyacetone kinase [EC:2.7.1.29]	gi|46125279|ref|XP_387193.1|/0/hypothetical protein FG07017.1 [Gibberella zeae PH-1]
FGSG_01307	1566	766	1856	52.1837	137.418	1.3969	Up	2.71e-124	9.09e-123	GO:0043231//intracellular membrane-bounded organelle	-	-	-	gi|46108850|ref|XP_381483.1|/0/hypothetical protein FG01307.1 [Gibberella zeae PH-1]
FGSG_07027	1168	207	501	18.9071	49.734	1.3953	Up	8.76e-35	9.57e-34	-	-	-	-	gi|46125299|ref|XP_387203.1|/8.43187e-174/hypothetical protein FG07027.1 [Gibberella zeae PH-1]
FGSG_05361	620	426	1030	73.3019	192.621	1.39384	Up	1.39e-69	2.64e-68	-	-	-	-	gi|46121967|ref|XP_385537.1|/7.272e-43/hypothetical protein FG05361.1 [Gibberella zeae PH-1]
FGSG_03677	5453	267	645	5.22364	13.7146	1.39258	Up	3.59e-44	4.8e-43	-	-	-	K08803//death-associated protein kinase [EC:2.7.11.1];K00777//[EC:2.4.2.-];K00924//[EC:2.7.1.-]	gi|46115670|ref|XP_383853.1|/0/hypothetical protein FG03677.1 [Gibberella zeae PH-1]
FGSG_06807	2391	80	193	3.5695	9.35914	1.39065	Up	2.78e-14	1.61e-13	-	-	-	-	gi|46124859|ref|XP_386983.1|/0/hypothetical protein FG06807.1 [Gibberella zeae PH-1]
FGSG_03659	1332	217	523	17.3801	45.5256	1.38924	Up	5.21e-36	5.88e-35	-	-	-	-	gi|46115634|ref|XP_383835.1|/0/hypothetical protein FG03659.1 [Gibberella zeae PH-1]
FGSG_11561	1391	27	65	2.07078	5.41807	1.3876	Up	1.12e-05	3.66e-05	-	-	-	K00681//gamma-glutamyltranspeptidase [EC:2.3.2.2]	gi|117572682|gb|ABK40525.1|/0/C6 zinc finger protein [Gibberella zeae]
FGSG_11945	306	32	77	11.1565	29.1761	1.38691	Up	1.73e-06	6.12e-06	-	-	-	-	gi|408391938|gb|EKJ71304.1|/5.32878e-16/hypothetical protein FPSE_08543 [Fusarium pseudograminearum CS3096]
FGSG_01530	4273	1057	2543	26.39	69.0036	1.38668	Up	1.05e-167	4.65e-166	-	-	GO:0044238//primary metabolic process	K05841//sterol 3beta-glucosyltransferase [EC:2.4.1.173]	gi|46109296|ref|XP_381706.1|/0/hypothetical protein FG01530.1 [Gibberella zeae PH-1]
FGSG_03428	1576	153	368	10.357	27.0738	1.3863	Up	9.66e-26	8.38e-25	-	-	-	-	gi|46115172|ref|XP_383604.1|/0/hypothetical protein FG03428.1 [Gibberella zeae PH-1]
FGSG_00923	2065	70	168	3.61639	9.43295	1.38316	Up	1.58e-12	8.44e-12	-	-	-	-	gi|408388080|gb|EKJ67773.1|/0/hypothetical protein FPSE_12045 [Fusarium pseudograminearum CS3096]
FGSG_02862	1297	146	350	12.0091	31.2886	1.38151	Up	1.94e-24	1.62e-23	GO:0044464//cell part	GO:0016757//transferase activity, transferring glycosyl groups	GO:0044238//primary metabolic process	-	gi|46111961|ref|XP_383038.1|/0/hypothetical protein FG02862.1 [Gibberella zeae PH-1]
FGSG_12887	1749	234	560	14.2733	37.1241	1.37904	Up	5e-38	5.92e-37	-	GO:0016301//kinase activity;GO:0032559	GO:0006464//cellular protein modification process	K08294//mitogen-activated protein kinase kinase [EC:2.7.12.2]	gi|408398131|gb|EKJ77265.1|/0/hypothetical protein FPSE_02540 [Fusarium pseudograminearum CS3096]
FGSG_01462	810	552	1321	72.7029	189.093	1.37901	Up	2.58e-87	6.04e-86	-	-	-	-	gi|46109160|ref|XP_381638.1|/2.18226e-140/hypothetical protein FG01462.1 [Gibberella zeae PH-1]
FGSG_06422	2619	236	564	9.61333	24.969	1.37703	Up	3.32e-38	3.94e-37	-	GO:0003824//catalytic activity	GO:0009127//purine nucleoside monophosphate biosynthetic process	K01488//adenosine deaminase [EC:3.5.4.4]	gi|46124089|ref|XP_386598.1|/0/hypothetical protein FG06422.1 [Gibberella zeae PH-1]
FGSG_11244	2917	252	602	9.21641	23.9287	1.37646	Up	1.21e-40	1.51e-39	-	-	-	-	gi|46139459|ref|XP_391420.1|/0/hypothetical protein FG11244.1 [Gibberella zeae PH-1]
FGSG_09020	4729	633	1509	14.2801	36.998	1.37344	Up	7.16e-99	1.9e-97	GO:0031224//intrinsic to membrane	GO:0042625//ATPase activity, coupled to transmembrane movement of ions;GO:0046872//metal ion binding;GO:0005548//phospholipid transporter activity;GO:0032559	GO:0009206;GO:0006869//lipid transport	K01530//phospholipid-translocating ATPase [EC:3.6.3.1]	gi|46132982|ref|XP_389196.1|/0/hypothetical protein FG09020.1 [Gibberella zeae PH-1]
FGSG_10608	1345	662	1575	52.5089	135.774	1.37057	Up	8.65e-103	2.36e-101	-	-	-	K00100//[EC:1.1.1.-];K00540//[EC:1.-.-.-]	gi|46138187|ref|XP_390784.1|/3.0807e-178/hypothetical protein FG10608.1 [Gibberella zeae PH-1]
FGSG_05254	1649	255	606	16.4975	42.6099	1.36894	Up	1.42e-40	1.77e-39	-	-	-	-	gi|46121751|ref|XP_385430.1|/2.49855e-172/hypothetical protein FG05254.1 [Gibberella zeae PH-1]
FGSG_01205	507	40	95	8.41685	21.7257	1.36805	Up	1.43e-07	5.56e-07	-	-	-	-	gi|46108646|ref|XP_381381.1|/9.21234e-81/hypothetical protein FG01205.1 [Gibberella zeae PH-1]
FGSG_07381	1530	134	318	9.34353	24.0987	1.36692	Up	5.17e-22	4e-21	-	-	-	K00924//[EC:2.7.1.-];K03061//26S proteasome regulatory subunit T1	gi|46126007|ref|XP_387557.1|/0/hypothetical protein FG07381.1 [Gibberella zeae PH-1]
FGSG_11905	1339	43	102	3.42598	8.83238	1.36628	Up	5.09e-08	2.06e-07	-	-	-	-	gi|408391400|gb|EKJ70778.1|/0/hypothetical protein FPSE_09071 [Fusarium pseudograminearum CS3096]
FGSG_08369	2759	30	71	1.16002	2.98377	1.36298	Up	5.89e-06	1.98e-05	-	GO:0046872//metal ion binding	GO:0006351//transcription, DNA-dependent	K03457//nucleobase:cation symporter-1, NCS1 family	gi|46127983|ref|XP_388545.1|/0/hypothetical protein FG08369.1 [Gibberella zeae PH-1]
FGSG_12194	2211	246	582	11.8698	30.5206	1.36248	Up	9.18e-39	1.1e-37	-	GO:0032561//guanyl ribonucleotide binding;GO:0017111//nucleoside-triphosphatase activity	GO:0009207	K02358//elongation factor Tu	gi|342872476|gb|EGU74839.1|/0/hypothetical protein FOXB_14643 [Fusarium oxysporum Fo5176]
FGSG_05299	2121	77	182	3.873	9.94922	1.36113	Up	3.67e-13	2.02e-12	-	-	GO:0009108//coenzyme biosynthetic process;GO:0042559//pteridine-containing compound biosynthetic process	K15376//gephyrin [EC:2.10.1.1 2.7.7.75]	gi|46121843|ref|XP_385475.1|/0/hypothetical protein FG05299.1 [Gibberella zeae PH-1]
FGSG_10191	873	44	104	5.37695	13.8127	1.36113	Up	4.12e-08	1.68e-07	-	-	-	K09705//hypothetical protein	gi|46137351|ref|XP_390367.1|/2.5818e-113/hypothetical protein FG10191.1 [Gibberella zeae PH-1]
FGSG_02319	659	36	85	5.82793	14.9552	1.35959	Up	7.37e-07	2.7e-06	-	-	-	-	gi|46110875|ref|XP_382495.1|/2.13878e-98/hypothetical protein FG02319.1 [Gibberella zeae PH-1]
FGSG_06406	836	241	569	30.7545	78.9158	1.35952	Up	8.17e-38	9.65e-37	-	-	-	-	gi|46124057|ref|XP_386582.1|/1.31714e-111/hypothetical protein FG06406.1 [Gibberella zeae PH-1]
FGSG_05077	1437	25	59	1.85601	4.76051	1.35891	Up	3.85e-05	0.000118779	-	GO:0048037//cofactor binding;GO:0046914//transition metal ion binding	-	K07140//	gi|46121397|ref|XP_385253.1|/0/hypothetical protein FG05077.1 [Gibberella zeae PH-1]
FGSG_04270	2271	360	849	16.9115	43.346	1.35789	Up	1.77e-55	2.77e-54	-	-	-	K14642//golgi apyrase [EC:3.6.1.5]	gi|46116856|ref|XP_384446.1|/0/hypothetical protein FG04270.1 [Gibberella zeae PH-1]
FGSG_06989	1800	42	99	2.48928	6.37707	1.35716	Up	9.33e-08	3.69e-07	-	-	-	-	gi|46125223|ref|XP_387165.1|/0/hypothetical protein FG06989.1 [Gibberella zeae PH-1]
FGSG_13343	1784	363	851	21.7075	55.3086	1.34931	Up	4.4e-55	6.85e-54	-	GO:0016301//kinase activity	GO:0006071//glycerol metabolic process;GO:0006796//phosphate-containing compound metabolic process	K00864//glycerol kinase [EC:2.7.1.30]	gi|408394113|gb|EKJ73355.1|/0/hypothetical protein FPSE_06427 [Fusarium pseudograminearum CS3096]
FGSG_05039	1343	701	1642	55.6852	141.761	1.34809	Up	1.92e-104	5.35e-103	-	-	-	K02920//large subunit ribosomal protein L36e;K01613//phosphatidylserine decarboxylase [EC:4.1.1.65];K14950//cation-transporting ATPase 13A1 [EC:3.6.3.-];K07748//sterol-4alpha-carboxylate 3-dehydrogenase (decarboxylating) [EC:1.1.1.170]	gi|46121321|ref|XP_385215.1|/0/hypothetical protein FG05039.1 [Gibberella zeae PH-1]
FGSG_11993	798	196	459	26.203	66.6911	1.34776	Up	1.95e-30	1.91e-29	-	GO:0005488//binding	GO:0008152//metabolic process	-	gi|408388767|gb|EKJ68446.1|/2.14347e-140/hypothetical protein FPSE_11454 [Fusarium pseudograminearum CS3096]
FGSG_01174	1979	354	828	19.0834	48.5113	1.346	Up	1.91e-53	2.9e-52	-	-	-	K13342//peroxin-5	gi|46108584|ref|XP_381350.1|/0/hypothetical protein FG01174.1 [Gibberella zeae PH-1]
FGSG_05040	1122	362	846	34.4202	87.425	1.34479	Up	1.7e-54	2.63e-53	-	-	-	K01253//microsomal epoxide hydrolase [EC:3.3.2.9]	gi|46121323|ref|XP_385216.1|/2.22108e-153/hypothetical protein FG05040.1 [Gibberella zeae PH-1]
FGSG_07197	1706	221	516	13.8201	35.0694	1.34345	Up	7.46e-34	7.96e-33	-	-	-	-	gi|46125639|ref|XP_387373.1|/0/hypothetical protein FG07197.1 [Gibberella zeae PH-1]
FGSG_00618	3798	114	266	3.20219	8.12054	1.34252	Up	3.38e-18	2.29e-17	-	-	-	K09291//nucleoprotein TPR;K10352//myosin heavy chain;K11498//centromeric protein E	gi|46107470|ref|XP_380794.1|/0/hypothetical protein FG00618.1 [Gibberella zeae PH-1]
FGSG_08357	638	95	221	15.8855	40.1633	1.33817	Up	2.65e-15	1.6e-14	-	GO:0016740//transferase activity	-	-	gi|408391441|gb|EKJ70817.1|/4.61853e-120/hypothetical protein FPSE_08969 [Fusarium pseudograminearum CS3096]
FGSG_08292	723	301	700	44.4146	112.258	1.33771	Up	4.88e-45	6.59e-44	-	-	-	-	gi|46127829|ref|XP_388468.1|/1.24999e-101/hypothetical protein FG08292.1 [Gibberella zeae PH-1]
FGSG_10327	3050	1032	2393	36.0975	90.9706	1.3335	Up	7.76e-149	3.06e-147	-	GO:0008375//acetylglucosaminyltransferase activity	GO:0006023	K00698//chitin synthase [EC:2.4.1.16]	gi|46137623|ref|XP_390503.1|/0/hypothetical protein FG10327.1 [Gibberella zeae PH-1]
FGSG_05214	1214	35	81	3.07572	7.73614	1.33069	Up	2e-06	7.05e-06	-	-	-	K10903//HUS1 checkpoint protein	gi|46121671|ref|XP_385390.1|/3.40467e-167/hypothetical protein FG05214.1 [Gibberella zeae PH-1]
FGSG_12056	784	390	902	53.0696	133.398	1.32978	Up	5.07e-57	8.09e-56	-	-	-	-	gi|46110246|ref|XP_382181.1|/3.33011e-82/hypothetical protein FG02005.1 [Gibberella zeae PH-1]
FGSG_06545	2458	26	60	1.12847	2.83027	1.32657	Up	4.59e-05	0.000140744	GO:0044464//cell part	GO:0046872//metal ion binding;GO:0015924	GO:0019538//protein metabolic process	K01264//aminopeptidase Y [EC:3.4.11.15]	gi|46124335|ref|XP_386721.1|/0/hypothetical protein FG06545.1 [Gibberella zeae PH-1]
FGSG_07071	1376	104	240	8.06329	20.2233	1.32657	Up	2.72e-16	1.73e-15	-	-	-	K04705//signal transducing adaptor molecule;K14005//protein transport protein SEC31;K15561//nuclear polyadenylated RNA-binding protein 3	gi|46125387|ref|XP_387247.1|/0/hypothetical protein FG07071.1 [Gibberella zeae PH-1]
FGSG_02560	809	855	1973	112.75	282.772	1.32652	Up	4.44e-122	1.47e-120	-	-	-	-	gi|342879203|gb|EGU80460.1|/5.26268e-40/hypothetical protein FOXB_09017 [Fusarium oxysporum Fo5176]
FGSG_04949	2808	229	528	8.70033	21.8019	1.32531	Up	6.42e-34	6.86e-33	-	-	-	-	gi|46120910|ref|XP_385125.1|/0/hypothetical protein FG04949.1 [Gibberella zeae PH-1]
FGSG_03318	1044	33	76	3.37218	8.44056	1.32366	Up	4.55e-06	1.55e-05	-	GO:0003824//catalytic activity	GO:0008152//metabolic process	-	gi|46114952|ref|XP_383494.1|/4.63405e-133/hypothetical protein FG03318.1 [Gibberella zeae PH-1]
FGSG_06824	1519	34	78	2.38791	5.95381	1.31806	Up	3.66e-06	1.26e-05	-	-	-	-	gi|46124893|ref|XP_387000.1|/0/hypothetical protein FG06824.1 [Gibberella zeae PH-1]
FGSG_00554	1359	9226	21153	724.255	1804.72	1.31721	Up	0	0	-	-	-	K13993//HSP20 family protein	gi|46107342|ref|XP_380730.1|/5.64798e-157/hypothetical protein FG00554.1 [Gibberella zeae PH-1]
FGSG_06873	1185	147	337	13.2342	32.9739	1.31706	Up	4.96e-22	3.84e-21	-	GO:0016798//hydrolase activity, acting on glycosyl bonds	-	K01238//[EC:3.2.1.-];K01216//licheninase [EC:3.2.1.73]	gi|46124991|ref|XP_387049.1|/0/hypothetical protein FG06873.1 [Gibberella zeae PH-1]
FGSG_03462	2924	86	197	3.13775	7.81173	1.31591	Up	1.74e-13	9.7e-13	-	GO:0005488//binding;GO:0015926//glucosidase activity	GO:0044238//primary metabolic process	K01187//alpha-glucosidase [EC:3.2.1.20]	gi|46115240|ref|XP_383638.1|/0/hypothetical protein FG03462.1 [Gibberella zeae PH-1]
FGSG_02552	1293	97	222	8.00333	19.9073	1.31463	Up	5.44e-15	3.24e-14	-	-	-	-	gi|408391797|gb|EKJ71165.1|/5.75297e-108/hypothetical protein FPSE_08671 [Fusarium pseudograminearum CS3096]
FGSG_06511	2945	59	135	2.13729	5.31504	1.3143	Up	1.14e-09	5.21e-09	GO:0044464//cell part	GO:0004197//cysteine-type endopeptidase activity	GO:0019538//protein metabolic process	-	gi|46124267|ref|XP_386687.1|/0/hypothetical protein FG06511.1 [Gibberella zeae PH-1]
FGSG_05744	1678	2110	4827	134.149	333.537	1.31401	Up	1.83e-291	1.32e-289	-	-	-	-	gi|46122733|ref|XP_385920.1|/0/hypothetical protein FG05744.1 [Gibberella zeae PH-1]
FGSG_02254	1007	28	64	2.96638	7.369	1.31277	Up	2.96e-05	9.25e-05	-	-	-	-	gi|46110745|ref|XP_382430.1|/5.32981e-132/hypothetical protein FG02254.1 [Gibberella zeae PH-1]
FGSG_08447	2552	102	233	4.264	10.586	1.31188	Up	1.29e-15	7.94e-15	-	-	-	-	gi|322698700|gb|EFY90468.1|/2.88927e-175/putative WD40 repeat protein CreC [Metarhizium acridum CQMa 102]
FGSG_10899	812	236	538	31.0066	76.8218	1.30894	Up	6.66e-34	7.11e-33	-	-	-	-	gi|46138769|ref|XP_391075.1|/2.08448e-76/hypothetical protein FG10899.1 [Gibberella zeae PH-1]
FGSG_03714	1468	72	164	5.23244	12.9532	1.30775	Up	2.27e-11	1.14e-10	-	-	-	K08257//mannan endo-1,6-alpha-mannosidase [EC:3.2.1.101]	gi|46115744|ref|XP_383890.1|/0/hypothetical protein FG03714.1 [Gibberella zeae PH-1]
FGSG_13875	1759	69	157	4.18486	10.3488	1.30622	Up	6.3e-11	3.11e-10	-	GO:0016709//oxidoreductase activity, acting on paired donors, with incorporation or reduction of molecular oxygen, NAD(P)H as one donor, and incorporation of one atom of oxygen;GO:0050662//coenzyme binding;GO:0000166//nucleotide binding	GO:0008152//metabolic process	K00485//dimethylaniline monooxygenase (N-oxide forming) [EC:1.14.13.8]	gi|46138991|ref|XP_391186.1|/0/hypothetical protein FG11010.1 [Gibberella zeae PH-1]
FGSG_04074	817	2431	5529	317.439	784.662	1.30559	Up	0	0	-	-	-	-	gi|46116464|ref|XP_384250.1|/4.18276e-107/hypothetical protein FG04074.1 [Gibberella zeae PH-1]
FGSG_03321	2622	868	1972	35.3171	87.2032	1.30402	Up	7.14e-119	2.3e-117	-	GO:0003824//catalytic activity	-	-	gi|46114958|ref|XP_383497.1|/0/hypothetical protein FG03321.1 [Gibberella zeae PH-1]
FGSG_04106	2207	442	1004	21.3657	52.746	1.30376	Up	2.06e-61	3.53e-60	-	-	-	-	gi|408400594|gb|EKJ79672.1|/0/hypothetical protein FPSE_00126 [Fusarium pseudograminearum CS3096]
FGSG_01283	1891	871	1976	49.1388	121.158	1.30196	Up	8.01e-119	2.57e-117	-	GO:0015929//hexosaminidase activity;GO:0043167//ion binding	GO:0044238//primary metabolic process	K12373//hexosaminidase [EC:3.2.1.52]	gi|46108802|ref|XP_381459.1|/0/hypothetical protein FG01283.1 [Gibberella zeae PH-1]
FGSG_10266	2339	138	313	6.29429	15.5157	1.30162	Up	3.15e-20	2.3e-19	-	GO:0005488//binding	GO:0044237//cellular metabolic process	-	gi|408396979|gb|EKJ76130.1|/0/hypothetical protein FPSE_03605 [Fusarium pseudograminearum CS3096]
FGSG_00622	1322	136	308	10.975	27.0133	1.29945	Up	6.99e-20	5.03e-19	-	-	-	K13350//peroxisomal membrane protein 4	gi|408394187|gb|EKJ73421.1|/9.69986e-89/hypothetical protein FPSE_06414 [Fusarium pseudograminearum CS3096]
FGSG_06990	1578	620	1401	41.9162	102.941	1.29624	Up	3.13e-84	7.1e-83	-	-	-	-	gi|46125225|ref|XP_387166.1|/0/hypothetical protein FG06990.1 [Gibberella zeae PH-1]
FGSG_13978	2515	27	61	1.14531	2.81222	1.29597	Up	5.43e-05	0.000165235	-	-	-	-	gi|46139711|ref|XP_391546.1|/0/hypothetical protein FG11370.1 [Gibberella zeae PH-1]
FGSG_00200	1936	31	70	1.70826	4.19229	1.29521	Up	1.53e-05	4.91e-05	-	GO:0016491//oxidoreductase activity;GO:0050662//coenzyme binding	GO:0044281//small molecule metabolic process	K00108//choline dehydrogenase [EC:1.1.99.1]	gi|46105144|ref|XP_380376.1|/0/hypothetical protein FG00200.1 [Gibberella zeae PH-1]
FGSG_00603	1599	6356	14343	424.066	1040.04	1.29428	Up	0	0	-	-	-	-	gi|46107440|ref|XP_380779.1|/3.71315e-134/hypothetical protein FG00603.1 [Gibberella zeae PH-1]
FGSG_06547	1464	32	72	2.33188	5.70229	1.29005	Up	1.23e-05	3.99e-05	-	-	-	-	gi|46124339|ref|XP_386723.1|/0/hypothetical protein FG06547.1 [Gibberella zeae PH-1]
FGSG_08155	3947	28	63	0.756813	1.85068	1.29005	Up	4.35e-05	0.0001336	-	-	-	K00777//[EC:2.4.2.-];K15110//solute carrier family 25 (mitochondrial 2-oxodicarboxylate transporter), member 21	gi|46127555|ref|XP_388331.1|/0/hypothetical protein FG08155.1 [Gibberella zeae PH-1]
FGSG_01048	1883	48	108	2.7195	6.65015	1.29005	Up	8.14e-08	3.23e-07	-	GO:0016491//oxidoreductase activity;GO:0005506//iron ion binding	GO:0008152//metabolic process	K00517//[EC:1.14.-.-]	gi|46108332|ref|XP_381224.1|/0/hypothetical protein FG01048.1 [Gibberella zeae PH-1]
FGSG_11732	415	24	54	6.16965	15.087	1.29005	Up	0.000155975	0.000448377	-	-	-	-	-
FGSG_01430	2311	471	1059	21.743	53.1318	1.28903	Up	1.41e-63	2.52e-62	-	GO:0016772//transferase activity, transferring phosphorus-containing groups	GO:0044238//primary metabolic process	K14309//nuclear pore complex protein Nup93	gi|46109096|ref|XP_381606.1|/0/hypothetical protein FG01430.1 [Gibberella zeae PH-1]
FGSG_06010	637	11130	24967	1864.03	4544.49	1.28569	Up	0	0	-	-	-	-	-
FGSG_00975	3343	786	1763	25.0832	61.1469	1.28555	Up	3.52e-104	9.77e-103	-	-	-	-	gi|342879706|gb|EGU80943.1|/0/hypothetical protein FOXB_08502 [Fusarium oxysporum Fo5176]
FGSG_08437	1548	33	74	2.27426	5.54267	1.28518	Up	9.83e-06	3.22e-05	-	-	-	-	gi|46128119|ref|XP_388613.1|/5.11701e-173/hypothetical protein FG08437.1 [Gibberella zeae PH-1]
FGSG_13517	945	63	141	7.11224	17.3	1.28239	Up	1.03e-09	4.7e-09	-	-	-	-	gi|408393734|gb|EKJ72993.1|/7.66723e-53/hypothetical protein FPSE_06781 [Fusarium pseudograminearum CS3096]
FGSG_04397	2402	577	1290	25.6272	62.2694	1.28085	Up	2.64e-76	5.43e-75	-	-	-	K01379//cathepsin D [EC:3.4.23.5];K01381//saccharopepsin [EC:3.4.23.25]	gi|46117110|ref|XP_384573.1|/0/hypothetical protein FG04397.1 [Gibberella zeae PH-1]
FGSG_03789	780	30	67	4.10321	9.95952	1.27932	Up	2.79e-05	8.77e-05	-	-	-	-	gi|46115894|ref|XP_383965.1|/4.40781e-151/hypothetical protein FG03789.1 [Gibberella zeae PH-1]
FGSG_04390	1576	22	49	1.48924	3.60494	1.2754	Up	0.000359702	0.000986435	-	-	-	-	gi|46117096|ref|XP_384566.1|/5.23619e-109/hypothetical protein FG04390.1 [Gibberella zeae PH-1]
FGSG_12555	522	1070	2375	218.681	527.535	1.27044	Up	3.78e-137	1.38e-135	-	-	-	-	gi|408393823|gb|EKJ73081.1|/3.22336e-39/hypothetical protein FPSE_06694 [Fusarium pseudograminearum CS3096]
FGSG_05706	1224	69	153	6.01403	14.4933	1.26899	Up	2.82e-10	1.34e-09	-	-	-	K01467//beta-lactamase [EC:3.5.2.6]	gi|46122657|ref|XP_385882.1|/0/hypothetical protein FG05706.1 [Gibberella zeae PH-1]
FGSG_09751	1271	33	73	2.76991	6.65941	1.26555	Up	1.44e-05	4.63e-05	-	-	-	K08257//mannan endo-1,6-alpha-mannosidase [EC:3.2.1.101]	gi|46136471|ref|XP_389927.1|/0/hypothetical protein FG09751.1 [Gibberella zeae PH-1]
FGSG_12563	3998	612	1353	16.3308	39.2386	1.26468	Up	2.11e-78	4.43e-77	-	GO:0051536//iron-sulfur cluster binding;GO:0043169//cation binding;GO:0003824//catalytic activity	GO:0008152//metabolic process	-	gi|46111957|ref|XP_383036.1|/0/hypothetical protein FG02860.1 [Gibberella zeae PH-1]
FGSG_06504	4251	63	139	1.58106	3.79125	1.26178	Up	2.16e-09	9.72e-09	-	-	-	K00985//RNA-directed RNA polymerase [EC:2.7.7.48];K11699//RNA-dependent RNA polymerase 1 [EC:2.7.7.48]	gi|46124253|ref|XP_386680.1|/0/hypothetical protein FG06504.1 [Gibberella zeae PH-1]
FGSG_05168	1663	30	66	1.92454	4.60161	1.25763	Up	4.08e-05	0.00012568	-	-	-	K06911//	gi|408394047|gb|EKJ73303.1|/0/hypothetical protein FPSE_06568 [Fusarium pseudograminearum CS3096]
FGSG_06382	2081	242	532	12.4063	29.6413	1.25654	Up	1.42e-31	1.43e-30	GO:0043231//intracellular membrane-bounded organelle	GO:0046914//transition metal ion binding;GO:0001071//nucleic acid binding transcription factor activity	GO:0006351//transcription, DNA-dependent	K03361//F-box and WD-40 domain protein CDC4	gi|46124009|ref|XP_386558.1|/0/hypothetical protein FG06382.1 [Gibberella zeae PH-1]
FGSG_09582	2282	828	1816	38.709	92.2696	1.25318	Up	3.96e-103	1.09e-101	-	-	-	-	gi|408394698|gb|EKJ73897.1|/0/hypothetical protein FPSE_05858 [Fusarium pseudograminearum CS3096]
FGSG_08494	1535	42	92	2.91903	6.94925	1.25137	Up	1.35e-06	4.83e-06	-	-	-	-	gi|46128233|ref|XP_388670.1|/1.0946e-117/hypothetical protein FG08494.1 [Gibberella zeae PH-1]
FGSG_09450	1010	37	81	3.90821	9.29869	1.25052	Up	5.92e-06	1.99e-05	-	-	-	K00921//1-phosphatidylinositol-3-phosphate 5-kinase [EC:2.7.1.150];K00924//[EC:2.7.1.-];K15564//CTD kinase subunit beta	gi|408393004|gb|EKJ72276.1|/2.41045e-165/hypothetical protein FPSE_07547 [Fusarium pseudograminearum CS3096]
FGSG_05149	4016	463	1011	12.2994	29.1888	1.24682	Up	8.88e-58	1.44e-56	GO:0031224//intrinsic to membrane	GO:0042625//ATPase activity, coupled to transmembrane movement of ions;GO:0046872//metal ion binding;GO:0005548//phospholipid transporter activity;GO:0032559	GO:0009206;GO:0006869//lipid transport	K01530//phospholipid-translocating ATPase [EC:3.6.3.1]	gi|46121541|ref|XP_385325.1|/0/hypothetical protein FG05149.1 [Gibberella zeae PH-1]
FGSG_00623	1324	165	360	13.2952	31.5263	1.24565	Up	1.32e-21	1e-20	-	-	-	K12178//COP9 signalosome complex subunit 4	gi|46107480|ref|XP_380799.1|/0/hypothetical protein FG00623.1 [Gibberella zeae PH-1]
FGSG_04655	1719	143	312	8.87478	21.0444	1.24565	Up	6.22e-19	4.34e-18	-	-	-	K01824//cholestenol delta-isomerase [EC:5.3.3.5]	gi|46117784|ref|XP_384831.1|/0/hypothetical protein FG04655.1 [Gibberella zeae PH-1]
FGSG_01556	1897	61	133	3.43052	8.1291	1.24467	Up	6.98e-09	3.03e-08	-	-	-	K00688//starch phosphorylase [EC:2.4.1.1]	gi|342878809|gb|EGU80098.1|/0/hypothetical protein FOXB_09373 [Fusarium oxysporum Fo5176]
FGSG_10150	1075	905	1973	89.8127	212.803	1.24452	Up	1.1e-110	3.25e-109	-	-	-	-	gi|46137269|ref|XP_390326.1|/2.39726e-106/hypothetical protein FG10150.1 [Gibberella zeae PH-1]
FGSG_12851	1254	128	279	10.8896	25.7967	1.24424	Up	4.61e-17	3e-16	-	GO:0016813//hydrolase activity, acting on carbon-nitrogen (but not peptide) bonds, in linear amidines	GO:0009112	K01477//allantoicase [EC:3.5.3.4]	gi|408397658|gb|EKJ76798.1|/0/hypothetical protein FPSE_02984 [Fusarium pseudograminearum CS3096]
FGSG_03269	3283	101	220	3.28207	7.7698	1.24327	Up	9.41e-14	5.32e-13	GO:0043234//protein complex	GO:0043167//ion binding;GO:0015925	GO:0044238//primary metabolic process	K01190//beta-galactosidase [EC:3.2.1.23]	gi|46114854|ref|XP_383445.1|/0/hypothetical protein FG03269.1 [Gibberella zeae PH-1]
FGSG_04297	1540	163	355	11.2918	26.728	1.24307	Up	2.9e-21	2.18e-20	GO:0016020//membrane;GO:0044444//cytoplasmic part	-	-	-	gi|46116910|ref|XP_384473.1|/0/hypothetical protein FG04297.1 [Gibberella zeae PH-1]
FGSG_00597	1836	415	902	24.1142	56.9629	1.24014	Up	2.56e-51	3.77e-50	-	GO:0008135//translation factor activity, nucleic acid binding;GO:0046914//transition metal ion binding	GO:0006351//transcription, DNA-dependent;GO:0006412//translation	K03124//transcription initiation factor TFIIB	gi|46107428|ref|XP_380773.1|/0/hypothetical protein FG00597.1 [Gibberella zeae PH-1]
FGSG_06741	1194	87	189	7.77343	18.3534	1.23942	Up	5.75e-12	2.99e-11	-	-	-	-	gi|46124727|ref|XP_386917.1|/0/hypothetical protein FG06741.1 [Gibberella zeae PH-1]
FGSG_11569	2262	35	76	1.65072	3.89564	1.23877	Up	1.34e-05	4.33e-05	-	-	-	-	gi|46140109|ref|XP_391745.1|/1.21294e-168/hypothetical protein FG11569.1 [Gibberella zeae PH-1]
FGSG_04975	546	59	128	11.5281	27.1816	1.23748	Up	1.56e-08	6.6e-08	-	-	-	-	gi|326634027|pdb|2L2F|A/8.03273e-55/Chain A, Nmr Structure Of Gzcvnh (Gibberella Zeae Cvnh)
FGSG_13536	2498	119	258	5.0822	11.9753	1.23653	Up	9.44e-16	5.84e-15	-	-	-	-	gi|408390723|gb|EKJ70110.1|/0/hypothetical protein FPSE_09636 [Fusarium pseudograminearum CS3096]
FGSG_07067	2135	655	1416	32.7296	76.8995	1.23238	Up	9.03e-79	1.92e-77	GO:0043231//intracellular membrane-bounded organelle	GO:0046914//transition metal ion binding;GO:0001071//nucleic acid binding transcription factor activity	GO:0006351//transcription, DNA-dependent	K09245//transcriptional activator protein UGA3;K09243//transcriptional regulatory protein UME6;K09246//arginine metabolism regulation protein II	gi|46125379|ref|XP_387243.1|/0/hypothetical protein FG07067.1 [Gibberella zeae PH-1]
FGSG_00604	1777	56	121	3.362	7.89507	1.23163	Up	4.33e-08	1.77e-07	-	GO:0016884//carbon-nitrogen ligase activity, with glutamine as amido-N-donor	GO:0006528//asparagine metabolic process	-	gi|46107442|ref|XP_380780.1|/0/hypothetical protein FG00604.1 [Gibberella zeae PH-1]
FGSG_07866	1323	46	99	3.70933	8.67628	1.22592	Up	8.1e-07	2.96e-06	-	GO:0046914//transition metal ion binding;GO:0008235//metalloexopeptidase activity	GO:0019538//protein metabolic process	K08783//extracellular matrix protein 14 [EC:3.4.17.-]	gi|46126977|ref|XP_388042.1|/0/hypothetical protein FG07866.1 [Gibberella zeae PH-1]
FGSG_01020	790	251	540	33.8957	79.2547	1.2254	Up	7.59e-31	7.51e-30	GO:0016020//membrane;GO:0044431//Golgi apparatus part	-	-	K08495//golgi SNAP receptor complex member 1	gi|408391858|gb|EKJ71225.1|/9.71853e-94/hypothetical protein FPSE_08588 [Fusarium pseudograminearum CS3096]
FGSG_01619	2496	947	2036	40.4765	94.5783	1.22442	Up	2.61e-111	7.79e-110	-	-	-	K01179//endoglucanase [EC:3.2.1.4]	gi|46109474|ref|XP_381795.1|/0/hypothetical protein FG01619.1 [Gibberella zeae PH-1]
FGSG_05263	1987	154	331	8.26838	19.3147	1.22402	Up	1.72e-19	1.22e-18	GO:0044464//cell part	GO:0046914//transition metal ion binding	-	K12190//ESCRT-II complex subunit VPS36	gi|46121769|ref|XP_385439.1|/0/hypothetical protein FG05263.1 [Gibberella zeae PH-1]
FGSG_05547	3087	831	1786	28.7185	67.0815	1.22393	Up	8.13e-98	2.13e-96	-	GO:0004672//protein kinase activity;GO:0032559	GO:0051828;GO:0032502//developmental process;GO:0006464//cellular protein modification process;GO:0012501//programmed cell death	K08269//unc51-like kinase [EC:2.7.11.1]	gi|46122339|ref|XP_385723.1|/0/hypothetical protein FG05547.1 [Gibberella zeae PH-1]
FGSG_02431	2195	47	101	2.28434	5.33513	1.22375	Up	6.49e-07	2.39e-06	-	GO:0046872//metal ion binding	GO:0006351//transcription, DNA-dependent	-	gi|408398754|gb|EKJ77882.1|/0/hypothetical protein FPSE_01975 [Fusarium pseudograminearum CS3096]
FGSG_05742	1140	27	58	2.52672	5.89904	1.22322	Up	0.000169421	0.000485264	-	-	-	-	gi|46122729|ref|XP_385918.1|/0/hypothetical protein FG05742.1 [Gibberella zeae PH-1]
FGSG_09243	2730	219	470	8.55813	19.9615	1.22185	Up	6.08e-27	5.47e-26	-	-	-	-	gi|46134207|ref|XP_389419.1|/0/hypothetical protein FG09243.1 [Gibberella zeae PH-1]
FGSG_12711	1997	276	592	14.7445	34.3718	1.22105	Up	1.77e-33	1.87e-32	GO:0044428//nuclear part	GO:0003678//DNA helicase activity;GO:0003676//nucleic acid binding;GO:0046914//transition metal ion binding;GO:0001071//nucleic acid binding transcription factor activity	GO:0006351//transcription, DNA-dependent;GO:0000726	K10884//ATP-dependent DNA helicase 2 subunit 1	gi|46121879|ref|XP_385493.1|/0/hypothetical protein FG05317.1 [Gibberella zeae PH-1]
FGSG_09741	291	139	298	50.9588	118.736	1.22035	Up	1.27e-17	8.49e-17	-	-	-	-	gi|46136451|ref|XP_389917.1|/1.03934e-48/hypothetical protein FG09741.1 [Gibberella zeae PH-1]
FGSG_10410	893	63	135	7.52639	17.5283	1.21966	Up	9.34e-09	4.02e-08	-	-	-	K00953//FAD synthetase [EC:2.7.7.2]	gi|408393131|gb|EKJ72398.1|/8.42191e-108/hypothetical protein FPSE_07422 [Fusarium pseudograminearum CS3096]
FGSG_03667	1132	36	77	3.39276	7.88683	1.21698	Up	1.55e-05	4.98e-05	-	GO:0019114;GO:0005506//iron ion binding	GO:0018958//phenol-containing compound metabolic process	K03381//catechol 1,2-dioxygenase [EC:1.13.11.1]	gi|46115650|ref|XP_383843.1|/2.58106e-160/hypothetical protein FG03667.1 [Gibberella zeae PH-1]
FGSG_07650	2220	65	139	3.12362	7.25972	1.2167	Up	6.03e-09	2.63e-08	-	-	-	K02320//DNA polymerase alpha subunit A [EC:2.7.7.7]	gi|46126545|ref|XP_387826.1|/0/hypothetical protein FG07650.1 [Gibberella zeae PH-1]
FGSG_09503	1632	490	1047	32.0312	74.3849	1.21553	Up	1.72e-57	2.77e-56	-	GO:0016746//transferase activity, transferring acyl groups	-	K00632//acetyl-CoA acyltransferase [EC:2.3.1.16]	gi|408389639|gb|EKJ69076.1|/0/hypothetical protein FPSE_10745 [Fusarium pseudograminearum CS3096]
FGSG_09163	1851	688	1470	39.6533	92.0808	1.21546	Up	5.62e-80	1.21e-78	GO:0031224//intrinsic to membrane	GO:0005048//signal sequence binding	GO:0035437//maintenance of protein localization in endoplasmic reticulum	K10949//ER lumen protein retaining receptor	gi|46134047|ref|XP_389339.1|/4.81389e-172/hypothetical protein FG09163.1 [Gibberella zeae PH-1]
FGSG_13862	2213	44	94	2.12114	4.92498	1.21528	Up	1.81e-06	6.41e-06	-	-	-	K00688//starch phosphorylase [EC:2.4.1.1]	gi|408393067|gb|EKJ72336.1|/0/hypothetical protein FPSE_07456 [Fusarium pseudograminearum CS3096]
FGSG_00613	1990	59	126	3.16298	7.34135	1.21476	Up	3.22e-08	1.33e-07	GO:0031224//intrinsic to membrane	GO:0005275//amine transmembrane transporter activity	GO:0006865//amino acid transport	K03293//amino acid transporter, AAT family	gi|408396029|gb|EKJ75197.1|/0/hypothetical protein FPSE_04588 [Fusarium pseudograminearum CS3096]
FGSG_05381	1684	192	410	12.1634	28.2293	1.21464	Up	1.68e-23	1.36e-22	-	-	-	K09238//metallothionein expression activator;K09202//regulatory protein SWI5	gi|46122007|ref|XP_385557.1|/0/hypothetical protein FG05381.1 [Gibberella zeae PH-1]
FGSG_13651	1488	75	160	5.3772	12.4674	1.21323	Up	4.74e-10	2.22e-09	GO:0044464//cell part	GO:0032559;GO:0016772//transferase activity, transferring phosphorus-containing groups	GO:0006810//transport;GO:0009987//cellular process;GO:0044238//primary metabolic process	K00924//[EC:2.7.1.-];K00844//hexokinase [EC:2.7.1.1]	gi|408399886|gb|EKJ78976.1|/0/hypothetical protein FPSE_00833 [Fusarium pseudograminearum CS3096]
FGSG_09566	3938	526	1121	14.2498	33.0056	1.21177	Up	3.9e-61	6.66e-60	GO:0043231//intracellular membrane-bounded organelle	GO:0046914//transition metal ion binding;GO:0003677//DNA binding;GO:0001071//nucleic acid binding transcription factor activity	GO:0006351//transcription, DNA-dependent	K09359//mating-type protein A2	gi|46136101|ref|XP_389742.1|/0/hypothetical protein FG09566.1 [Gibberella zeae PH-1]
FGSG_01289	2487	2037	4329	87.3802	201.823	1.20771	Up	2.05e-229	1.18e-227	-	-	-	-	gi|46108814|ref|XP_381465.1|/0/hypothetical protein FG01289.1 [Gibberella zeae PH-1]
FGSG_07080	2123	136	289	6.83418	15.7836	1.20759	Up	7.05e-17	4.56e-16	-	GO:0003824//catalytic activity	-	K01066//esterase / lipase [EC:3.1.1.-]	gi|46125405|ref|XP_387256.1|/0/hypothetical protein FG07080.1 [Gibberella zeae PH-1]
FGSG_00773	641	40	85	6.65732	15.3751	1.20759	Up	6.35e-06	2.13e-05	GO:0031224//intrinsic to membrane	GO:0022890//inorganic cation transmembrane transporter activity	GO:0006825//copper ion transport	K14686//solute carrier family 31 (copper transporter), member 1	gi|46107780|ref|XP_380949.1|/5.81552e-104/hypothetical protein FG00773.1 [Gibberella zeae PH-1]
FGSG_07705	2344	139	295	6.32637	14.5923	1.20575	Up	3.69e-17	2.41e-16	-	-	-	K02320//DNA polymerase alpha subunit A [EC:2.7.7.7]	gi|408389475|gb|EKJ68923.1|/0/hypothetical protein FPSE_10900 [Fusarium pseudograminearum CS3096]
FGSG_11877	396	52	110	14.009	32.2074	1.20104	Up	3.09e-07	1.17e-06	-	-	-	-	gi|46108218|ref|XP_381167.1|/2.11031e-57/hypothetical protein FG00991.1 [Gibberella zeae PH-1]
FGSG_00669	4799	389	822	8.64762	19.86	1.19949	Up	1.34e-44	1.8e-43	GO:0031224//intrinsic to membrane	GO:0017111//nucleoside-triphosphatase activity;GO:0015405;GO:0032559	GO:0006810//transport;GO:0009207	K05658//ATP-binding cassette, subfamily B (MDR/TAP), member 1	gi|46107572|ref|XP_380845.1|/0/hypothetical protein FG00669.1 [Gibberella zeae PH-1]
FGSG_01419	2926	524	1107	19.1053	43.8664	1.19914	Up	1.99e-59	3.31e-58	-	GO:0003824//catalytic activity	-	K01897//long-chain acyl-CoA synthetase [EC:6.2.1.3]	gi|408391930|gb|EKJ71296.1|/0/hypothetical protein FPSE_08535 [Fusarium pseudograminearum CS3096]
FGSG_13630	4027	455	961	12.0539	27.6694	1.19879	Up	8.43e-52	1.25e-50	-	GO:0003824//catalytic activity	GO:0008152//metabolic process	K00540//[EC:1.-.-.-];K02320//DNA polymerase alpha subunit A [EC:2.7.7.7];K00459//nitronate monooxygenase [EC:1.13.12.16]	gi|46136391|ref|XP_389887.1|/0/hypothetical protein FG09711.1 [Gibberella zeae PH-1]
FGSG_01963	1487	90	190	6.45698	14.815	1.19813	Up	1.8e-11	9.11e-11	-	GO:0005488//binding;GO:0004673//protein histidine kinase activity	GO:0016310//phosphorylation;GO:0007165//signal transduction	K03061//26S proteasome regulatory subunit T1;K00924//[EC:2.7.1.-];K00898//pyruvate dehydrogenase kinase [EC:2.7.11.2]	gi|408391301|gb|EKJ70681.1|/0/hypothetical protein FPSE_09191 [Fusarium pseudograminearum CS3096]
FGSG_02231	876	27	57	3.28819	7.54447	1.19813	Up	0.000245162	0.000688241	-	-	-	K01066//esterase / lipase [EC:3.1.1.-];K01061//carboxymethylenebutenolidase [EC:3.1.1.45]	gi|46110699|ref|XP_382407.1|/2.852e-136/hypothetical protein FG02231.1 [Gibberella zeae PH-1]
FGSG_14015	1609	175	369	11.6032	26.5906	1.19639	Up	7.71e-21	5.73e-20	-	-	-	K12584//scavenger mRNA-decapping enzyme DcpS [EC:3.-.-.-]	gi|408392360|gb|EKJ71717.1|/3.98349e-133/hypothetical protein FPSE_08163 [Fusarium pseudograminearum CS3096]
FGSG_04427	2030	557	1174	29.2723	67.0549	1.19581	Up	1.2e-62	2.11e-61	-	-	-	-	gi|46117170|ref|XP_384603.1|/0/hypothetical protein FG04427.1 [Gibberella zeae PH-1]
FGSG_06742	1075	161	339	15.9777	36.5636	1.19435	Up	3.19e-19	2.24e-18	-	-	-	-	gi|46124729|ref|XP_386918.1|/1.02432e-68/hypothetical protein FG06742.1 [Gibberella zeae PH-1]
FGSG_02671	1721	114	240	7.06678	16.1692	1.19412	Up	4.82e-14	2.77e-13	-	-	-	-	gi|46111579|ref|XP_382847.1|/0/hypothetical protein FG02671.1 [Gibberella zeae PH-1]
FGSG_05898	3336	411	865	13.1436	30.0641	1.19368	Up	1.7e-46	2.34e-45	-	GO:0046872//metal ion binding;GO:0004629//phospholipase C activity;GO:0060089	GO:0044238//primary metabolic process;GO:0007165//signal transduction	K05857//phosphatidylinositol phospholipase C, delta [EC:3.1.4.11]	gi|46123041|ref|XP_386074.1|/0/hypothetical protein FG05898.1 [Gibberella zeae PH-1]
FGSG_03246	2538	48	101	2.01766	4.61411	1.19337	Up	1.07e-06	3.87e-06	GO:0043231//intracellular membrane-bounded organelle	GO:0046914//transition metal ion binding;GO:0003676//nucleic acid binding;GO:0001071//nucleic acid binding transcription factor activity	GO:0006351//transcription, DNA-dependent	K00472//prolyl 4-hydroxylase [EC:1.14.11.2];K09241//transcriptional regulatory protein GAL4	gi|46114808|ref|XP_383422.1|/0/hypothetical protein FG03246.1 [Gibberella zeae PH-1]
FGSG_06394	1365	708	1489	55.3348	126.48	1.19265	Up	1.22e-78	2.58e-77	GO:0031224//intrinsic to membrane	-	GO:0006810//transport	K08516//synaptobrevin homolog YKT6	gi|342890584|gb|EGU89375.1|/4.98463e-84/hypothetical protein FOXB_00089 [Fusarium oxysporum Fo5176]
FGSG_01564	2544	233	490	9.77094	22.3325	1.19257	Up	5.04e-27	4.55e-26	GO:0043231//intracellular membrane-bounded organelle	GO:0046914//transition metal ion binding;GO:0003676//nucleic acid binding;GO:0001071//nucleic acid binding transcription factor activity	GO:0006351//transcription, DNA-dependent	K09241//transcriptional regulatory protein GAL4	gi|46109364|ref|XP_381740.1|/0/hypothetical protein FG01564.1 [Gibberella zeae PH-1]
FGSG_01249	2502	267	560	11.3847	25.9513	1.18871	Up	1.67e-30	1.64e-29	-	-	-	K12662//U4/U6 small nuclear ribonucleoprotein PRP4;K00777//[EC:2.4.2.-]	gi|46108734|ref|XP_381425.1|/0/hypothetical protein FG01249.1 [Gibberella zeae PH-1]
FGSG_09570	630	94	197	15.9179	36.2563	1.18759	Up	1.07e-11	5.49e-11	-	-	-	-	gi|46136109|ref|XP_389746.1|/1.25505e-58/hypothetical protein FG09570.1 [Gibberella zeae PH-1]
FGSG_02098	1383	1066	2234	82.2304	187.292	1.18754	Up	2.95e-116	9.2e-115	-	-	-	-	gi|46110433|ref|XP_382274.1|/4.75714e-143/hypothetical protein FG02098.1 [Gibberella zeae PH-1]
FGSG_03278	2164	42	88	2.07057	4.71502	1.18724	Up	5.83e-06	1.96e-05	-	GO:0046914//transition metal ion binding;GO:0016641//oxidoreductase activity, acting on the CH-NH2 group of donors, oxygen as acceptor;GO:0048037//cofactor binding	GO:0006807//nitrogen compound metabolic process	K00276//primary-amine oxidase [EC:1.4.3.21]	gi|46114872|ref|XP_383454.1|/0/hypothetical protein FG03278.1 [Gibberella zeae PH-1]
FGSG_07023	1786	107	224	6.39146	14.542	1.18601	Up	4.45e-13	2.44e-12	-	GO:0016830//carbon-carbon lyase activity;GO:0048037//cofactor binding	GO:0043436	K01580//glutamate decarboxylase [EC:4.1.1.15]	gi|408397987|gb|EKJ77124.1|/0/hypothetical protein FPSE_02768 [Fusarium pseudograminearum CS3096]
FGSG_10097	2200	1428	2988	69.2473	157.477	1.18531	Up	2.26e-154	9.32e-153	GO:0044424//intracellular part	GO:0004659//prenyltransferase activity;GO:0043169//cation binding	GO:0006720//isoprenoid metabolic process	K00804//geranylgeranyl diphosphate synthase, type III [EC:2.5.1.1 2.5.1.10 2.5.1.29]	gi|46137163|ref|XP_390273.1|/0/GGPP_GIBFU Geranylgeranyl pyrophosphate synthetase (GGPP synthetase) (GGPPSASE) (Geranylgeranyl diphosphate synthase) [Gibberella zeae PH-1]
FGSG_08554	1929	3150	6590	174.211	396.106	1.18505	Up	0	0	-	GO:0003824//catalytic activity	-	K01175//[EC:3.1.-.-];K15053//charged multivesicular body protein 7;K14863//ribosome biogenesis protein YTM1	gi|46128351|ref|XP_388729.1|/2.32253e-157/hypothetical protein FG08553.1 [Gibberella zeae PH-1]
FGSG_00974	3488	3396	7103	103.87	236.115	1.18472	Up	0	0	-	-	-	-	gi|46108184|ref|XP_381150.1|/0/hypothetical protein FG00974.1 [Gibberella zeae PH-1]
FGSG_07917	1784	111	232	6.63782	15.0783	1.18369	Up	1.87e-13	1.04e-12	-	-	GO:0006810//transport	-	gi|408396210|gb|EKJ75373.1|/0/hypothetical protein FPSE_04454 [Fusarium pseudograminearum CS3096]
FGSG_06751	1990	1901	3971	101.912	231.369	1.18287	Up	7.96e-204	4.09e-202	-	GO:0048037//cofactor binding;GO:0008483//transaminase activity	GO:0006520//cellular amino acid metabolic process	K13524//4-aminobutyrate aminotransferase / (S)-3-amino-2-methylpropionate transaminase [EC:2.6.1.19 2.6.1.22]	gi|46124747|ref|XP_386927.1|/0/hypothetical protein FG06751.1 [Gibberella zeae PH-1]
FGSG_13408	1436	48	100	3.56602	8.07428	1.17902	Up	1.53e-06	5.45e-06	-	-	-	-	gi|46127765|ref|XP_388436.1|/1.87624e-166/hypothetical protein FG08260.1 [Gibberella zeae PH-1]
FGSG_04886	1571	530	1102	35.9913	81.3324	1.17618	Up	2e-57	3.2e-56	-	GO:0016645//oxidoreductase activity, acting on the CH-NH group of donors	GO:0006560//proline metabolic process;GO:0006536//glutamate metabolic process	K00309//[EC:1.5.3.-];K00318//proline dehydrogenase [EC:1.5.99.8]	gi|46120478|ref|XP_385062.1|/0/hypothetical protein FG04886.1 [Gibberella zeae PH-1]
FGSG_01489	379	67	139	18.8596	42.524	1.17297	Up	1.61e-08	6.82e-08	-	-	-	-	gi|408395643|gb|EKJ74820.1|/8.76407e-39/hypothetical protein FPSE_04994 [Fusarium pseudograminearum CS3096]
FGSG_12878	1298	608	1259	49.972	112.463	1.17026	Up	7.69e-65	1.39e-63	-	-	-	K11885//DNA damage-inducible protein 1	gi|46123569|ref|XP_386338.1|/1.00619e-178/hypothetical protein FG06162.1 [Gibberella zeae PH-1]
FGSG_04932	1279	117	242	9.75917	21.9383	1.16862	Up	1.02e-13	5.73e-13	-	-	-	-	gi|46120707|ref|XP_385108.1|/0/hypothetical protein FG04932.1 [Gibberella zeae PH-1]
FGSG_11969	1649	280	579	18.1149	40.7114	1.16826	Up	1.15e-30	1.13e-29	-	-	-	K11361//transcription factor SPT20	gi|408399922|gb|EKJ79011.1|/0/hypothetical protein FPSE_00759 [Fusarium pseudograminearum CS3096]
FGSG_01837	645	1529	3157	252.898	567.509	1.16609	Up	7.75e-159	3.26e-157	-	-	-	-	gi|408388630|gb|EKJ68309.1|/3.64011e-96/hypothetical protein FPSE_11317 [Fusarium pseudograminearum CS3096]
FGSG_03211	387	2178	4489	600.405	1344.92	1.16351	Up	3.34e-224	1.85e-222	-	-	-	-	gi|46114738|ref|XP_383387.1|/5.25512e-48/hypothetical protein FG03211.1 [Gibberella zeae PH-1]
FGSG_09019	2093	1311	2701	66.8238	149.628	1.16295	Up	1.33e-135	4.83e-134	GO:0043231//intracellular membrane-bounded organelle	GO:0003677//DNA binding;GO:0001071//nucleic acid binding transcription factor activity	GO:0006351//transcription, DNA-dependent	K02646//regulatory protein PHO2	gi|46132980|ref|XP_389195.1|/0/hypothetical protein FG09019.1 [Gibberella zeae PH-1]
FGSG_06141	5153	102	210	2.11173	4.72517	1.16194	Up	5.33e-12	2.78e-11	-	GO:0017111//nucleoside-triphosphatase activity;GO:0000166//nucleotide binding	GO:0009987//cellular process;GO:0006810//transport;GO:0008152//metabolic process	K05663//mitochondrial ABC transporter ATM	gi|342885524|gb|EGU85522.1|/0/hypothetical protein FOXB_04006 [Fusarium oxysporum Fo5176]
FGSG_13320	792	35	72	4.71455	10.5406	1.16077	Up	5.73e-05	0.000173874	-	-	-	K15440//tRNA-specific adenosine deaminase 1 [EC:3.5.4.-]	gi|408388414|gb|EKJ68099.1|/4.14308e-120/hypothetical protein FPSE_11699 [Fusarium pseudograminearum CS3096]
FGSG_04223	1332	738	1518	59.1085	132.137	1.1606	Up	8.41e-77	1.74e-75	-	GO:0003824//catalytic activity	GO:0008152//metabolic process	K00002//alcohol dehydrogenase (NADP+) [EC:1.1.1.2];K00100//[EC:1.1.1.-]	gi|46116762|ref|XP_384399.1|/3.84532e-167/hypothetical protein FG04223.1 [Gibberella zeae PH-1]
FGSG_07198	2527	36	74	1.51983	3.39535	1.15965	Up	4.57e-05	0.0001402	GO:0043231//intracellular membrane-bounded organelle	GO:0046914//transition metal ion binding;GO:0003676//nucleic acid binding;GO:0001071//nucleic acid binding transcription factor activity	GO:0006351//transcription, DNA-dependent	K15385//aspyridone synthetase trans-acting enoyl reductase;K09247//heme activator protein 1;K11758//chromatin structure-remodeling complex subunit RSC3/30	gi|46125641|ref|XP_387374.1|/0/hypothetical protein FG07198.1 [Gibberella zeae PH-1]
FGSG_05943	673	240	493	38.0447	84.9357	1.15868	Up	4.98e-26	4.35e-25	-	-	-	-	gi|46123131|ref|XP_386119.1|/3.19343e-53/hypothetical protein FG05943.1 [Gibberella zeae PH-1]
FGSG_03854	1400	148	304	11.278	25.177	1.1586	Up	1.21e-16	7.76e-16	-	-	-	-	gi|46116024|ref|XP_384030.1|/0/hypothetical protein FG03854.1 [Gibberella zeae PH-1]
FGSG_13272	546	38	78	7.42486	16.5638	1.1576	Up	2.91e-05	9.12e-05	-	-	-	-	-
FGSG_01293	2854	492	1009	18.3911	40.9917	1.15632	Up	2.33e-51	3.44e-50	GO:0043231//intracellular membrane-bounded organelle	GO:0046914//transition metal ion binding;GO:0003676//nucleic acid binding;GO:0001071//nucleic acid binding transcription factor activity	GO:0006351//transcription, DNA-dependent	K00472//prolyl 4-hydroxylase [EC:1.14.11.2];K09240//transcriptional regulatory protein CAT8	gi|408388550|gb|EKJ68233.1|/0/hypothetical protein FPSE_11604 [Fusarium pseudograminearum CS3096]
FGSG_13338	1773	182	373	10.9512	24.3926	1.15536	Up	5.42e-20	3.92e-19	-	-	-	-	gi|46128375|ref|XP_388741.1|/0/hypothetical protein FG08565.1 [Gibberella zeae PH-1]
FGSG_09752	2843	244	500	9.1561	20.3916	1.15517	Up	2.95e-26	2.6e-25	-	-	-	-	gi|408398404|gb|EKJ77535.1|/0/hypothetical protein FPSE_02285 [Fusarium pseudograminearum CS3096]
FGSG_05741	1218	374	765	32.7583	72.8236	1.15254	Up	3.69e-39	4.48e-38	-	-	-	-	gi|46122727|ref|XP_385917.1|/4.51402e-179/hypothetical protein FG05741.1 [Gibberella zeae PH-1]
FGSG_00528	1038	45	92	4.62501	10.2766	1.15183	Up	6.06e-06	2.04e-05	-	-	-	-	gi|46107290|ref|XP_380704.1|/5.05328e-149/hypothetical protein FG00528.1 [Gibberella zeae PH-1]
FGSG_03719	426	72	147	18.031	40.0098	1.14987	Up	1.08e-08	4.61e-08	-	-	-	-	gi|46115754|ref|XP_383895.1|/1.4152e-69/hypothetical protein FG03719.1 [Gibberella zeae PH-1]
FGSG_08431	1607	72	147	4.77985	10.6062	1.14987	Up	1.08e-08	4.61e-08	-	-	-	-	gi|46128107|ref|XP_388607.1|/0/hypothetical protein FG08431.1 [Gibberella zeae PH-1]
FGSG_05067	1448	52	106	3.83118	8.48781	1.1476	Up	1.27e-06	4.56e-06	-	-	-	-	gi|408395746|gb|EKJ74922.1|/0/hypothetical protein FPSE_04958 [Fusarium pseudograminearum CS3096]
FGSG_11044	1191	209	426	18.7211	41.4721	1.14747	Up	2.21e-22	1.73e-21	-	-	-	K05393//chloride channel, other eukaryote;K06867//	gi|46139059|ref|XP_391220.1|/0/hypothetical protein FG11044.1 [Gibberella zeae PH-1]
FGSG_07280	2478	413	841	17.7806	39.3507	1.14609	Up	1.65e-42	2.14e-41	-	GO:0003676//nucleic acid binding;GO:0003678//DNA helicase activity;GO:0032559	GO:0006281//DNA repair	K10843//DNA excision repair protein ERCC-3 [EC:3.6.4.12]	gi|46125805|ref|XP_387456.1|/0/hypothetical protein FG07280.1 [Gibberella zeae PH-1]
FGSG_02315	23008	12723	25906	58.9941	130.551	1.14597	Up	0	0	-	GO:0003824//catalytic activity;GO:0005488//binding	-	K01932//[EC:6.3.2.-]	gi|46110867|ref|XP_382491.1|/0/hypothetical protein FG02315.1 [Gibberella zeae PH-1]
FGSG_00514	4133	282	574	7.27916	16.1029	1.14548	Up	1.6e-29	1.53e-28	-	-	-	-	gi|46107260|ref|XP_380689.1|/3.15136e-136/hypothetical protein FG00513.1 [Gibberella zeae PH-1]
FGSG_13666	1617	170	346	11.216	24.8099	1.14536	Up	2.03e-18	1.39e-17	-	-	-	-	gi|46136717|ref|XP_390050.1|/0/hypothetical protein FG09874.1 [Gibberella zeae PH-1]
FGSG_02273	1716	1904	3874	118.372	261.758	1.14491	Up	7.16e-189	3.51e-187	-	GO:0004030//aldehyde dehydrogenase [NAD(P)+] activity	GO:0008152//metabolic process	K00129//aldehyde dehydrogenase (NAD(P)+) [EC:1.2.1.5]	gi|46110783|ref|XP_382449.1|/0/hypothetical protein FG02273.1 [Gibberella zeae PH-1]
FGSG_03168	1774	638	1296	38.3676	84.7051	1.14256	Up	3.02e-64	5.41e-63	GO:0031224//intrinsic to membrane	GO:0022857//transmembrane transporter activity	GO:0006810//transport	K06609//MFS transporter, SP family, major inositol transporter;K08150//MFS transporter, SP family, solute carrier family 2 (myo-inositol transporter), member 13	gi|46114652|ref|XP_383344.1|/0/hypothetical protein FG03168.1 [Gibberella zeae PH-1]
FGSG_11235	510	64	130	13.3877	29.555	1.14249	Up	8.88e-08	3.51e-07	-	-	-	-	gi|46139441|ref|XP_391411.1|/4.66168e-80/hypothetical protein FG11235.1 [Gibberella zeae PH-1]
FGSG_05334	1565	32	65	2.18139	4.81568	1.14249	Up	0.000161292	0.000462763	-	GO:0016491//oxidoreductase activity;GO:0005506//iron ion binding	-	K00517//[EC:1.14.-.-]	gi|46121913|ref|XP_385510.1|/0/hypothetical protein FG05334.1 [Gibberella zeae PH-1]
FGSG_10809	2151	270	548	13.3912	29.5392	1.14134	Up	4.19e-28	3.89e-27	-	-	-	K11369//retrograde regulation protein 2;K13336//peroxin-3	gi|408391624|gb|EKJ70996.1|/0/hypothetical protein FPSE_08855 [Fusarium pseudograminearum CS3096]
FGSG_06766	1380	279	566	21.5686	47.5549	1.14066	Up	6.01e-29	5.66e-28	-	-	-	-	gi|46124777|ref|XP_386942.1|/0/hypothetical protein FG06766.1 [Gibberella zeae PH-1]
FGSG_08601	3030	246	499	8.66144	19.0948	1.1405	Up	1.05e-25	9.05e-25	GO:0044424//intracellular part	GO:0004611//phosphoenolpyruvate carboxykinase activity;GO:0032559	GO:0006006//glucose metabolic process	K01610//phosphoenolpyruvate carboxykinase (ATP) [EC:4.1.1.49]	gi|46128447|ref|XP_388777.1|/0/hypothetical protein FG08601.1 [Gibberella zeae PH-1]
FGSG_13253	7797	73	148	0.998833	2.20086	1.13975	Up	1.22e-08	5.19e-08	-	-	-	-	gi|46127115|ref|XP_388111.1|/0/hypothetical protein FG07935.1 [Gibberella zeae PH-1]
FGSG_02676	1762	110	223	6.66016	14.6743	1.13966	Up	2.6e-12	1.38e-11	-	-	-	-	gi|408400370|gb|EKJ79452.1|/0/hypothetical protein FPSE_00383 [Fusarium pseudograminearum CS3096]
FGSG_05691	5586	3881	7860	74.1208	163.147	1.13822	Up	0	0	-	-	-	K11121//NAD-dependent histone deacetylase SIR2 [EC:3.5.1.-]	gi|46122627|ref|XP_385867.1|/0/hypothetical protein FG05691.1 [Gibberella zeae PH-1]
FGSG_00750	883	45	91	5.43688	11.9492	1.13606	Up	8.59e-06	2.84e-05	-	-	-	K09102//heteromeric Ino2p/Ino4p transcription factor	gi|408399443|gb|EKJ78545.1|/1.46081e-47/hypothetical protein FPSE_01269 [Fusarium pseudograminearum CS3096]
FGSG_10110	918	46	93	5.3458	11.7462	1.13572	Up	6.86e-06	2.29e-05	-	-	-	-	gi|46137189|ref|XP_390286.1|/2.28924e-139/hypothetical protein FG10110.1 [Gibberella zeae PH-1]
FGSG_05189	4013	418	843	11.1123	24.3566	1.13215	Up	8.25e-42	1.05e-40	-	-	GO:0009987//cellular process	K00936//[EC:2.7.3.-];K11233//osomolarity two-component system, response regulator SSK1	gi|46121621|ref|XP_385365.1|/0/hypothetical protein FG05189.1 [Gibberella zeae PH-1]
FGSG_02532	1631	241	486	15.7638	34.5494	1.13205	Up	8.45e-25	7.11e-24	-	-	-	K12175//COP9 signalosome complex subunit 1	gi|408391779|gb|EKJ71147.1|/0/hypothetical protein FPSE_08653 [Fusarium pseudograminearum CS3096]
FGSG_10172	1578	424	855	28.6653	62.8228	1.13198	Up	2.27e-42	2.94e-41	-	-	-	K12177//COP9 signalosome complex subunit 3	gi|408397080|gb|EKJ76231.1|/0/hypothetical protein FPSE_03706 [Fusarium pseudograminearum CS3096]
FGSG_02400	4015	1998	4006	53.0894	115.687	1.12373	Up	1.67e-189	8.23e-188	GO:0016020//membrane	GO:0042625//ATPase activity, coupled to transmembrane movement of ions;GO:0046873//metal ion transmembrane transporter activity;GO:0000166//nucleotide binding	GO:0009987//cellular process;GO:0006816//calcium ion transport;GO:0008152//metabolic process	K01537//Ca2+-transporting ATPase [EC:3.6.3.8]	gi|82779930|gb|ABB90287.1|/0/Ca2+ ATPase [Gibberella zeae]
FGSG_13569	1920	271	543	15.0579	32.7912	1.12278	Up	3.53e-27	3.2e-26	-	-	-	-	gi|46135779|ref|XP_389581.1|/0/hypothetical protein FG09405.1 [Gibberella zeae PH-1]
FGSG_05291	1176	1257	2517	114.032	248.161	1.12184	Up	1.73e-119	5.61e-118	-	-	-	-	gi|46121827|ref|XP_385467.1|/2.84445e-132/hypothetical protein FG05291.1 [Gibberella zeae PH-1]
FGSG_09643	3140	704	1409	23.9189	52.0283	1.12115	Up	1.19e-67	2.22e-66	-	GO:0016491//oxidoreductase activity	GO:0044238//primary metabolic process	K14729//multifunctional beta-oxidation protein [EC:4.2.1.- 1.1.1.-]	gi|46136255|ref|XP_389819.1|/0/FOX2_NEUCR Peroxisomal hydratase-dehydrogenase-epimerase (HDE) (Multifunctional beta-oxidation protein) (MFP) [Gibberella zeae PH-1]
FGSG_06284	4199	745	1491	18.9281	41.1709	1.12109	Up	1.78e-71	3.49e-70	-	GO:0043169//cation binding	GO:0007165//signal transduction	-	gi|46123813|ref|XP_386460.1|/0/hypothetical protein FG06284.1 [Gibberella zeae PH-1]
FGSG_09953	633	54	108	9.10097	19.7824	1.12012	Up	1.62e-06	5.76e-06	-	-	-	-	gi|408397578|gb|EKJ76719.1|/1.80435e-100/hypothetical protein FPSE_03130 [Fusarium pseudograminearum CS3096]
FGSG_10935	4103	83	166	2.15811	4.69099	1.12012	Up	2.66e-09	1.19e-08	GO:0016020//membrane	GO:0017111//nucleoside-triphosphatase activity;GO:0000166//nucleotide binding	-	K08711//ATP-binding cassette, subfamily G (WHITE), member 2, PDR;K05681//ATP-binding cassette, subfamily G (WHITE), member 2	gi|46138841|ref|XP_391111.1|/0/hypothetical protein FG10935.1 [Gibberella zeae PH-1]
FGSG_06506	936	33	66	3.76128	8.17573	1.12012	Up	0.000182405	0.000520192	GO:0044423	-	-	-	gi|46124257|ref|XP_386682.1|/1.60179e-103/hypothetical protein FG06506.1 [Gibberella zeae PH-1]
FGSG_09368	3059	93	186	3.2434	7.05004	1.12012	Up	2.96e-10	1.4e-09	GO:0043231//intracellular membrane-bounded organelle	GO:0046914//transition metal ion binding;GO:0003676//nucleic acid binding	-	-	gi|46135705|ref|XP_389544.1|/0/hypothetical protein FG09368.1 [Gibberella zeae PH-1]
FGSG_07157	2118	38	76	1.91406	4.1605	1.12012	Up	5.87e-05	0.000177821	-	GO:0001071//nucleic acid binding transcription factor activity	GO:0010467//gene expression	K01078//acid phosphatase [EC:3.1.3.2];K12769//meiosis-specific transcription factor NDT80	gi|46125559|ref|XP_387333.1|/0/hypothetical protein FG07157.1 [Gibberella zeae PH-1]
FGSG_01231	2480	505	1007	21.7239	47.08	1.11583	Up	1.7e-48	2.41e-47	-	GO:0016790//thiolester hydrolase activity	GO:0019941//modification-dependent protein catabolic process	K11872//ubiquitin carboxyl-terminal hydrolase 9/13 [EC:3.1.2.15]	gi|46108698|ref|XP_381407.1|/0/hypothetical protein FG01231.1 [Gibberella zeae PH-1]
FGSG_01481	1347	235	468	18.6122	40.2844	1.11397	Up	2.29e-23	1.84e-22	-	-	-	-	gi|46109198|ref|XP_381657.1|/0/hypothetical protein FG01481.1 [Gibberella zeae PH-1]
FGSG_07564	2074	285	567	14.66	31.698	1.11251	Up	6.49e-28	5.98e-27	-	-	GO:0006810//transport	K08157//MFS transporter, DHA1 family, multidrug resistance protein	gi|46126373|ref|XP_387740.1|/0/hypothetical protein FG07564.1 [Gibberella zeae PH-1]
FGSG_03586	651	996	1978	163.221	352.293	1.10995	Up	9.89e-93	2.48e-91	-	-	-	-	gi|46115488|ref|XP_383762.1|/8.10569e-74/hypothetical protein FG03586.1 [Gibberella zeae PH-1]
FGSG_10750	3594	481	955	14.2779	30.8094	1.10959	Up	1.11e-45	1.51e-44	-	-	-	K01178//glucoamylase [EC:3.2.1.3]	gi|46138471|ref|XP_390926.1|/0/hypothetical protein FG10750.1 [Gibberella zeae PH-1]
FGSG_03980	3356	201	398	6.38957	13.7505	1.1057	Up	6.96e-20	5.01e-19	-	-	-	K00777//[EC:2.4.2.-]	gi|46116276|ref|XP_384156.1|/0/hypothetical protein FG03980.1 [Gibberella zeae PH-1]
FGSG_04920	957	335	662	37.3448	80.2055	1.10279	Up	6.96e-32	7.1e-31	-	-	-	-	gi|46120546|ref|XP_385096.1|/3.87861e-145/hypothetical protein FG04920.1 [Gibberella zeae PH-1]
FGSG_08818	582	327	645	59.9408	128.498	1.10013	Up	5.42e-31	5.41e-30	-	-	-	-	gi|46129266|ref|XP_388994.1|/9.13261e-50/hypothetical protein FG08818.1 [Gibberella zeae PH-1]
FGSG_05094	1319	216	426	17.4705	37.4475	1.09995	Up	5.23e-21	3.9e-20	-	-	-	K08735//DNA mismatch repair protein MSH2	gi|46121431|ref|XP_385270.1|/1.6872e-142/hypothetical protein FG05094.1 [Gibberella zeae PH-1]
FGSG_09257	1673	71	140	4.52752	9.70265	1.09966	Up	7.35e-08	2.93e-07	-	-	GO:0006520//cellular amino acid metabolic process	K01684//galactonate dehydratase [EC:4.2.1.6]	gi|342880206|gb|EGU81380.1|/0/hypothetical protein FOXB_08109 [Fusarium oxysporum Fo5176]
FGSG_11885	393	33	65	8.95816	19.1769	1.0981	Up	0.00025779	0.000721131	-	-	-	-	gi|408389653|gb|EKJ69089.1|/1.86269e-37/hypothetical protein FPSE_10707 [Fusarium pseudograminearum CS3096]
FGSG_00829	2079	33	65	1.69339	3.62508	1.0981	Up	0.00025779	0.000721301	-	-	-	-	gi|408400107|gb|EKJ79193.1|/0/hypothetical protein FPSE_00623 [Fusarium pseudograminearum CS3096]
FGSG_09205	1497	3776	7431	269.096	575.551	1.09682	Up	0	0	-	-	-	K14007//protein transport protein SEC24	gi|46134131|ref|XP_389381.1|/6.23305e-27/hypothetical protein FG09205.1 [Gibberella zeae PH-1]
FGSG_14016	2025	368	724	19.3874	41.4545	1.09641	Up	2.1e-34	2.27e-33	-	-	-	K08803//death-associated protein kinase [EC:2.7.11.1];K15108//solute carrier family 25 (mitochondrial thiamine pyrophosphate transporter), member 19;K06867//;K12823//ATP-dependent RNA helicase DDX5/DBP2 [EC:3.6.4.13]	gi|46140097|ref|XP_391739.1|/0/hypothetical protein FG11563.1 [Gibberella zeae PH-1]
FGSG_07364	2820	2501	4913	94.6155	202.002	1.09422	Up	3.1e-222	1.7e-220	-	-	-	-	gi|408396518|gb|EKJ75675.1|/0/hypothetical protein FPSE_04176 [Fusarium pseudograminearum CS3096]
FGSG_01410	3763	1882	3696	53.356	113.882	1.09382	Up	1.35e-167	5.96e-166	GO:0030864//cortical actin cytoskeleton	GO:0008092//cytoskeletal protein binding;GO:0017111//nucleoside-triphosphatase activity;GO:0032559	-	K10356//myosin I	gi|46109056|ref|XP_381586.1|/0/hypothetical protein FG01410.1 [Gibberella zeae PH-1]
FGSG_00789	1331	165	324	13.2252	28.2244	1.09365	Up	3.3e-16	2.08e-15	-	-	-	-	gi|46107812|ref|XP_380965.1|/1.58123e-180/hypothetical protein FG00789.1 [Gibberella zeae PH-1]
FGSG_09963	634	78	153	13.1251	27.9808	1.09211	Up	2.19e-08	9.15e-08	GO:0044464//cell part	-	GO:0048193//Golgi vesicle transport	-	gi|46136895|ref|XP_390139.1|/1.29939e-88/hypothetical protein FG09963.1 [Gibberella zeae PH-1]
FGSG_09043	1835	48	94	2.79063	5.9395	1.08975	Up	1.22e-05	3.98e-05	GO:0005622//intracellular	GO:0003677//DNA binding	GO:0006351//transcription, DNA-dependent	K09359//mating-type protein A2	gi|408393179|gb|EKJ72445.1|/0/hypothetical protein FPSE_07326 [Fusarium pseudograminearum CS3096]
FGSG_04213	891	8498	16639	1017.51	2165.25	1.0895	Up	0	0	-	-	-	-	gi|46116742|ref|XP_384389.1|/1.67136e-101/hypothetical protein FG04213.1 [Gibberella zeae PH-1]
FGSG_08585	1318	71	139	5.74699	12.2281	1.08932	Up	1.03e-07	4.04e-07	-	GO:0016289//CoA hydrolase activity	GO:0006732//coenzyme metabolic process	K01068//palmitoyl-CoA hydrolase [EC:3.1.2.2];K01076//[EC:3.1.2.-]	gi|46128415|ref|XP_388761.1|/2.47594e-180/hypothetical protein FG08585.1 [Gibberella zeae PH-1]
FGSG_10226	2225	282	552	13.5212	28.7652	1.0891	Up	2.38e-26	2.1e-25	GO:0044424//intracellular part	-	GO:0044248//cellular catabolic process;GO:0006810//transport	K08337//autophagy-related protein 7	gi|46137421|ref|XP_390402.1|/0/hypothetical protein FG10226.1 [Gibberella zeae PH-1]
FGSG_08384	1806	246	481	14.5316	30.8806	1.0875	Up	4.08e-23	3.26e-22	-	-	-	-	gi|46128013|ref|XP_388560.1|/0/hypothetical protein FG08384.1 [Gibberella zeae PH-1]
FGSG_08509	2042	155	303	8.09792	17.2046	1.08717	Up	4.02e-15	2.41e-14	-	GO:0003824//catalytic activity	-	K01969//3-methylcrotonyl-CoA carboxylase beta subunit [EC:6.4.1.4]	gi|46128263|ref|XP_388685.1|/0/hypothetical protein FG08509.1 [Gibberella zeae PH-1]
FGSG_01117	1140	169	330	15.8154	33.5635	1.08557	Up	2.67e-16	1.69e-15	-	-	-	K15077//elongin-A	gi|46108470|ref|XP_381293.1|/1.24281e-167/hypothetical protein FG01117.1 [Gibberella zeae PH-1]
FGSG_08511	1756	123	240	7.47271	15.8469	1.0845	Up	3.07e-12	1.62e-11	-	GO:0003824//catalytic activity	GO:0008152//metabolic process	K00540//[EC:1.-.-.-];K00100//[EC:1.1.1.-];K00065//2-deoxy-D-gluconate 3-dehydrogenase [EC:1.1.1.125]	gi|46128267|ref|XP_388687.1|/1.62998e-162/hypothetical protein FG08511.1 [Gibberella zeae PH-1]
FGSG_10194	1603	41	80	2.72865	5.78648	1.0845	Up	5.9e-05	0.000178752	-	GO:0016830//carbon-carbon lyase activity;GO:0048037//cofactor binding	GO:0043436	K01618//[EC:4.1.1.-];K01580//glutamate decarboxylase [EC:4.1.1.15]	gi|46137357|ref|XP_390370.1|/0/hypothetical protein FG10194.1 [Gibberella zeae PH-1]
FGSG_11425	3873	77	150	2.121	4.49058	1.08216	Up	3.8e-08	1.56e-07	-	-	-	K00777//[EC:2.4.2.-];K15110//solute carrier family 25 (mitochondrial 2-oxodicarboxylate transporter), member 21	gi|46139821|ref|XP_391601.1|/0/hypothetical protein FG11425.1 [Gibberella zeae PH-1]
FGSG_12979	1518	261	508	18.3428	38.8016	1.0809	Up	4.23e-24	3.49e-23	-	-	-	-	gi|408391329|gb|EKJ70708.1|/1.40852e-42/hypothetical protein FPSE_09078 [Fusarium pseudograminearum CS3096]
FGSG_07160	1240	6108	11876	525.503	1110.47	1.0794	Up	0	0	-	-	-	-	gi|46125565|ref|XP_387336.1|/2.30875e-163/hypothetical protein FG07160.1 [Gibberella zeae PH-1]
FGSG_02847	4913	33	64	0.71658	1.5104	1.07573	Up	0.000362664	0.000993639	GO:0016020//membrane	GO:0017111//nucleoside-triphosphatase activity;GO:0000166//nucleotide binding	-	K08711//ATP-binding cassette, subfamily G (WHITE), member 2, PDR	gi|408395058|gb|EKJ74245.1|/0/hypothetical protein FPSE_05542 [Fusarium pseudograminearum CS3096]
FGSG_00708	2230	131	254	6.26706	13.2065	1.07538	Up	1.03e-12	5.55e-12	-	-	-	K01426//amidase [EC:3.5.1.4];K00102//D-lactate dehydrogenase (cytochrome) [EC:1.1.2.4]	gi|46107650|ref|XP_380884.1|/0/hypothetical protein FG00708.1 [Gibberella zeae PH-1]
FGSG_06832	1320	260	504	21.0134	44.2705	1.07504	Up	1e-23	8.17e-23	-	GO:0004672//protein kinase activity;GO:0032559	GO:0006464//cellular protein modification process	K08856//serine/threonine kinase 16 [EC:2.7.11.1]	gi|46124909|ref|XP_387008.1|/0/hypothetical protein FG06832.1 [Gibberella zeae PH-1]
FGSG_06142	1725	159	308	9.83344	20.7024	1.07403	Up	4.48e-15	2.68e-14	-	-	-	-	gi|46123529|ref|XP_386318.1|/0/hypothetical protein FG06142.1 [Gibberella zeae PH-1]
FGSG_05503	3271	444	858	14.481	30.4134	1.07054	Up	5.57e-39	6.74e-38	GO:0043231//intracellular membrane-bounded organelle	GO:0046914//transition metal ion binding;GO:0003676//nucleic acid binding;GO:0001071//nucleic acid binding transcription factor activity	GO:0006351//transcription, DNA-dependent	K03785//3-dehydroquinate dehydratase I [EC:4.2.1.10];K00472//prolyl 4-hydroxylase [EC:1.14.11.2];K09241//transcriptional regulatory protein GAL4;K09248//proline utilization trans-activator	gi|46122251|ref|XP_385679.1|/0/hypothetical protein FG05503.1 [Gibberella zeae PH-1]
FGSG_01450	1293	6631	12812	547.114	1148.89	1.07032	Up	0	0	-	-	GO:0019932//second-messenger-mediated signaling	-	gi|46109136|ref|XP_381626.1|/1.39624e-117/hypothetical protein FG01450.1 [Gibberella zeae PH-1]
FGSG_09594	2498	147	284	6.27802	13.1821	1.0702	Up	6.07e-14	3.46e-13	GO:0043231//intracellular membrane-bounded organelle	GO:0046914//transition metal ion binding;GO:0003676//nucleic acid binding;GO:0001071//nucleic acid binding transcription factor activity	GO:0006351//transcription, DNA-dependent	K11230//mitogen-activated protein kinase kinase kinase [EC:2.7.11.25]	gi|46136157|ref|XP_389770.1|/0/hypothetical protein FG09594.1 [Gibberella zeae PH-1]
FGSG_08732	2190	402	776	19.583	41.0843	1.06898	Up	2.45e-35	2.71e-34	-	-	-	-	gi|46128709|ref|XP_388908.1|/0/hypothetical protein FG08732.1 [Gibberella zeae PH-1]
FGSG_05925	2356	199	384	9.01105	18.8979	1.06846	Up	2.79e-18	1.9e-17	GO:0043231//intracellular membrane-bounded organelle	GO:0046914//transition metal ion binding;GO:0003676//nucleic acid binding;GO:0001071//nucleic acid binding transcription factor activity	GO:0006351//transcription, DNA-dependent	-	gi|46123095|ref|XP_386101.1|/0/hypothetical protein FG05925.1 [Gibberella zeae PH-1]
FGSG_05553	1809	56	108	3.30253	6.92219	1.06766	Up	3.98e-06	1.36e-05	-	-	-	-	gi|46122351|ref|XP_385729.1|/2.14212e-151/hypothetical protein FG05553.1 [Gibberella zeae PH-1]
FGSG_05497	1201	56	108	4.97442	10.4265	1.06766	Up	3.98e-06	1.36e-05	-	-	-	-	gi|46122239|ref|XP_385673.1|/5.25561e-39/hypothetical protein FG05497.1 [Gibberella zeae PH-1]
FGSG_06046	2046	243	468	12.6706	26.5215	1.06568	Up	7.48e-22	5.74e-21	-	-	-	-	gi|46123337|ref|XP_386222.1|/0/hypothetical protein FG06046.1 [Gibberella zeae PH-1]
FGSG_07133	1982	279	537	15.0175	31.4144	1.06478	Up	8.28e-25	6.97e-24	-	-	-	-	gi|46125511|ref|XP_387309.1|/1.10881e-162/hypothetical protein FG07133.1 [Gibberella zeae PH-1]
FGSG_08582	2844	199	383	7.46485	15.6145	1.0647	Up	3.85e-18	2.61e-17	-	GO:0005488//binding	-	K13094//RNA-binding protein 5/10	gi|46128409|ref|XP_388758.1|/0/hypothetical protein FG08582.1 [Gibberella zeae PH-1]
FGSG_00792	1872	1191	2292	67.874	141.96	1.06456	Up	3.13e-100	8.39e-99	-	GO:0004672//protein kinase activity;GO:0032559	GO:0006464//cellular protein modification process	K08294//mitogen-activated protein kinase kinase [EC:2.7.12.2]	gi|46107818|ref|XP_380968.1|/0/hypothetical protein FG00792.1 [Gibberella zeae PH-1]
FGSG_12022	486	52	100	11.4147	23.8573	1.06354	Up	9.72e-06	3.19e-05	-	-	-	-	gi|408390458|gb|EKJ69855.1|/2.30692e-31/hypothetical protein FPSE_09985 [Fusarium pseudograminearum CS3096]
FGSG_13231	4476	634	1219	15.1111	31.5771	1.06327	Up	4.6e-54	7.05e-53	-	-	GO:0044238//primary metabolic process	K05841//sterol 3beta-glucosyltransferase [EC:2.4.1.173]	gi|46126945|ref|XP_388026.1|/0/hypothetical protein FG07850.1 [Gibberella zeae PH-1]
FGSG_07016	1663	1162	2234	74.5438	155.758	1.06314	Up	1.56e-97	4.06e-96	-	GO:0003824//catalytic activity	-	K08257//mannan endo-1,6-alpha-mannosidase [EC:3.2.1.101]	gi|46125277|ref|XP_387192.1|/0/hypothetical protein FG07016.1 [Gibberella zeae PH-1]
FGSG_04230	1237	164	315	14.144	29.5256	1.06178	Up	3.98e-15	2.38e-14	-	-	-	K01233//chitosanase [EC:3.2.1.132]	gi|46116776|ref|XP_384406.1|/3.11526e-151/hypothetical protein FG04230.1 [Gibberella zeae PH-1]
FGSG_11848	4880	692	1327	15.1281	31.5289	1.05945	Up	2.32e-58	3.79e-57	-	GO:0046914//transition metal ion binding	-	-	gi|46107998|ref|XP_381057.1|/0/hypothetical protein FG00881.1 [Gibberella zeae PH-1]
FGSG_01562	2725	312	598	12.2148	25.4444	1.05872	Up	3.33e-27	3.02e-26	-	-	GO:0006351//transcription, DNA-dependent	-	gi|302908286|ref|XP_003049834.1|/0/predicted protein [Nectria haematococca mpVI 77-13-4]
FGSG_11372	6228	213	408	3.64862	7.59573	1.05784	Up	4.87e-19	3.4e-18	-	-	-	K00777//[EC:2.4.2.-];K12823//ATP-dependent RNA helicase DDX5/DBP2 [EC:3.6.4.13]	gi|46139715|ref|XP_391548.1|/0/hypothetical protein FG11372.1 [Gibberella zeae PH-1]
FGSG_04329	1188	103	197	9.2495	19.2268	1.05567	Up	6.42e-10	2.97e-09	-	-	-	-	gi|46116974|ref|XP_384505.1|/2.31217e-172/hypothetical protein FG04329.1 [Gibberella zeae PH-1]
FGSG_10214	1139	102	195	9.55375	19.8504	1.05503	Up	7.99e-10	3.68e-09	-	-	-	-	gi|46137397|ref|XP_390390.1|/0/hypothetical protein FG10214.1 [Gibberella zeae PH-1]
FGSG_04923	1092	2221	4246	216.982	450.833	1.05502	Up	2.45e-181	1.17e-179	-	-	-	-	gi|46120552|ref|XP_385099.1|/2.56967e-82/hypothetical protein FG04923.1 [Gibberella zeae PH-1]
FGSG_01047	2138	570	1089	28.4423	59.058	1.05409	Up	7.92e-48	1.11e-46	-	GO:0046914//transition metal ion binding	-	K10601//E3 ubiquitin-protein ligase synoviolin [EC:6.3.2.19]	gi|46108330|ref|XP_381223.1|/0/hypothetical protein FG01047.1 [Gibberella zeae PH-1]
FGSG_13002	2427	345	659	15.1652	31.4828	1.05381	Up	1.34e-29	1.29e-28	-	-	-	-	gi|408388306|gb|EKJ67992.1|/0/hypothetical protein FPSE_11803 [Fusarium pseudograminearum CS3096]
FGSG_06417	5988	1096	2089	19.5266	40.4497	1.05069	Up	1.29e-89	3.08e-88	-	-	-	K06699//proteasome activator subunit 4	gi|46124079|ref|XP_386593.1|/0/hypothetical protein FG06417.1 [Gibberella zeae PH-1]
FGSG_09549	936	74	141	8.43439	17.4663	1.05022	Up	1.96e-07	7.55e-07	-	GO:0016763//transferase activity, transferring pentosyl groups	GO:0019359//nicotinamide nucleotide biosynthetic process	K00767//nicotinate-nucleotide pyrophosphorylase (carboxylating) [EC:2.4.2.19]	gi|46136067|ref|XP_389725.1|/1.38064e-155/hypothetical protein FG09549.1 [Gibberella zeae PH-1]
FGSG_03581	597	341	649	60.9365	126.046	1.04857	Up	5.98e-29	5.63e-28	-	-	-	-	gi|46115478|ref|XP_383757.1|/7.60732e-103/hypothetical protein FG03581.1 [Gibberella zeae PH-1]
FGSG_09428	1226	225	428	19.579	40.4773	1.04781	Up	1.3e-19	9.27e-19	-	-	-	-	gi|46135825|ref|XP_389604.1|/0/hypothetical protein FG09428.1 [Gibberella zeae PH-1]
FGSG_13313	1261	173	329	14.6362	30.251	1.04744	Up	2.03e-15	1.23e-14	GO:0043231//intracellular membrane-bounded organelle	GO:0003677//DNA binding;GO:0001071//nucleic acid binding transcription factor activity;GO:0005515//protein binding	GO:0006351//transcription, DNA-dependent	K09043//fungal AP-1-like factor	gi|408388446|gb|EKJ68131.1|/7.02584e-90/hypothetical protein FPSE_11731 [Fusarium pseudograminearum CS3096]
FGSG_04574	2449	2097	3980	91.3497	188.431	1.04456	Up	2.22e-167	9.76e-166	-	-	-	K06694//26S proteasome non-ATPase regulatory subunit 10	gi|46117464|ref|XP_384750.1|/0/hypothetical protein FG04574.1 [Gibberella zeae PH-1]
FGSG_10028	2871	1162	2205	43.1788	89.0499	1.04429	Up	1.45e-93	3.67e-92	-	-	-	K02429//MFS transporter, FHS family, L-fucose permease	gi|46137025|ref|XP_390204.1|/0/hypothetical protein FG10028.1 [Gibberella zeae PH-1]
FGSG_10997	1466	78	148	5.67621	11.7054	1.04417	Up	1.12e-07	4.4e-07	-	-	-	-	gi|46138965|ref|XP_391173.1|/2.84256e-149/hypothetical protein FG10997.1 [Gibberella zeae PH-1]
FGSG_07768	1562	396	751	27.0465	55.7464	1.04344	Up	5.49e-33	5.74e-32	-	-	-	-	gi|408396272|gb|EKJ75433.1|/0/hypothetical protein FPSE_04386 [Fusarium pseudograminearum CS3096]
FGSG_12871	1452	172	326	12.6374	26.0321	1.04259	Up	3.46e-15	2.08e-14	-	-	-	-	gi|408399839|gb|EKJ78930.1|/0/hypothetical protein FPSE_00897 [Fusarium pseudograminearum CS3096]
FGSG_03313	1231	56	106	4.85319	9.98403	1.04069	Up	7.66e-06	2.54e-05	-	-	-	-	gi|408389957|gb|EKJ69375.1|/1.0297e-146/hypothetical protein FPSE_10441 [Fusarium pseudograminearum CS3096]
FGSG_12606	1042	93	176	9.52166	19.5841	1.0404	Up	7.9e-09	3.42e-08	-	-	-	-	gi|46119295|ref|XP_384938.1|/1.50221e-125/hypothetical protein FG04762.1 [Gibberella zeae PH-1]
FGSG_01407	2347	223	422	10.1365	20.8477	1.04032	Up	3.77e-19	2.65e-18	-	-	GO:0006810//transport	-	gi|408391945|gb|EKJ71311.1|/0/hypothetical protein FPSE_08550 [Fusarium pseudograminearum CS3096]
FGSG_10588	2292	64	121	2.97895	6.12109	1.03899	Up	1.79e-06	6.32e-06	-	-	-	-	gi|46138147|ref|XP_390764.1|/0/hypothetical protein FG10588.1 [Gibberella zeae PH-1]
FGSG_12197	470	82	155	18.6129	38.2377	1.0387	Up	6.41e-08	2.57e-07	-	-	-	-	gi|46111731|ref|XP_382923.1|/4.45689e-59/hypothetical protein FG02747.1 [Gibberella zeae PH-1]
FGSG_01526	2700	253	478	9.99665	20.5269	1.038	Up	2.06e-21	1.57e-20	GO:0044464//cell part	GO:0017111//nucleoside-triphosphatase activity;GO:0032559	GO:0051234//establishment of localization;GO:0009207	K15628//ATP-binding cassette, subfamily D (ALD), peroxisomal long-chain fatty acid import protein	gi|330936048|ref|XP_003305226.1|/0/hypothetical protein PTT_18013 [Pyrenophora teres f. teres 0-1]
FGSG_07918	1546	36	68	2.48422	5.09985	1.03766	Up	0.000357044	0.000979599	-	-	-	K01175//[EC:3.1.-.-]	gi|46127081|ref|XP_388094.1|/1.26293e-155/hypothetical protein FG07918.1 [Gibberella zeae PH-1]
FGSG_00368	2312	376	710	17.3499	35.6065	1.03721	Up	5.49e-31	5.47e-30	-	-	-	-	gi|46105480|ref|XP_380544.1|/0/hypothetical protein FG00368.1 [Gibberella zeae PH-1]
FGSG_04414	1988	62	117	3.32715	6.82382	1.03629	Up	2.79e-06	9.68e-06	-	-	-	-	gi|342877207|gb|EGU78700.1|/1.97924e-137/hypothetical protein FOXB_10805 [Fusarium oxysporum Fo5176]
FGSG_05461	1072	114	215	11.3451	23.2542	1.03543	Up	2.09e-10	9.98e-10	-	-	-	-	gi|46122167|ref|XP_385637.1|/1.70762e-178/hypothetical protein FG05461.1 [Gibberella zeae PH-1]
FGSG_04930	1880	542	1022	30.7566	63.0306	1.03515	Up	1.01e-43	1.34e-42	GO:0044464//cell part	GO:0046872//metal ion binding;GO:0015924	-	K01230//mannosyl-oligosaccharide alpha-1,2-mannosidase [EC:3.2.1.113]	gi|408396619|gb|EKJ75774.1|/0/hypothetical protein FPSE_03954 [Fusarium pseudograminearum CS3096]
FGSG_10920	1229	322	607	27.9513	57.2658	1.03476	Up	1.25e-26	1.1e-25	-	GO:0003824//catalytic activity;GO:0046914//transition metal ion binding	GO:0008152//metabolic process	K07119//	gi|46138811|ref|XP_391096.1|/2.40227e-180/hypothetical protein FG10920.1 [Gibberella zeae PH-1]
FGSG_08775	1053	78	147	7.90249	16.1863	1.03439	Up	1.54e-07	6e-07	-	-	-	K13127//RING finger protein 113A	gi|46128795|ref|XP_388951.1|/4.0835e-130/hypothetical protein FG08775.1 [Gibberella zeae PH-1]
FGSG_03765	1616	78	147	5.14933	10.5471	1.03439	Up	1.54e-07	6e-07	-	-	-	-	gi|46115846|ref|XP_383941.1|/0/hypothetical protein FG03765.1 [Gibberella zeae PH-1]
FGSG_01932	1391	233	439	17.8701	36.5928	1.03401	Up	1.12e-19	8e-19	-	GO:0048037//cofactor binding;GO:0016846//carbon-sulfur lyase activity	GO:0071265	K01760//cystathionine beta-lyase [EC:4.4.1.8]	gi|408391261|gb|EKJ70641.1|/0/CBL1 [Fusarium pseudograminearum CS3096]
FGSG_02073	2092	1114	2094	56.8095	116.058	1.03064	Up	4.39e-87	1.02e-85	-	GO:0016298//lipase activity	GO:0006644//phospholipid metabolic process	K13333//lysophospholipase [EC:3.1.1.5]	gi|46110383|ref|XP_382249.1|/0/hypothetical protein FG02073.1 [Gibberella zeae PH-1]
FGSG_05677	700	279	524	42.521	86.7944	1.02942	Up	5.02e-23	4e-22	-	-	-	-	gi|408394451|gb|EKJ73659.1|/4.19039e-27/hypothetical protein FPSE_06277 [Fusarium pseudograminearum CS3096]
FGSG_09427	1229	187	351	16.2326	33.1141	1.02856	Up	6.5e-16	4.06e-15	-	-	-	K14526//ribonuclease P/MRP protein subunit POP7 [EC:3.1.26.5]	gi|46135823|ref|XP_389603.1|/1.51634e-65/hypothetical protein FG09427.1 [Gibberella zeae PH-1]
FGSG_09286	1582	14109	26456	951.453	1938.99	1.0271	Up	0	0	-	GO:0005488//binding	-	-	gi|46134293|ref|XP_389462.1|/0/hypothetical protein FG09286.1 [Gibberella zeae PH-1]
FGSG_06685	1710	72	135	4.49194	9.15368	1.02701	Up	5.79e-07	2.14e-06	-	-	GO:0006810//transport	-	gi|408398975|gb|EKJ78100.1|/0/hypothetical protein FPSE_01561 [Fusarium pseudograminearum CS3096]
FGSG_11005	1136	518	971	48.6462	99.1058	1.02664	Up	4.34e-41	5.47e-40	-	-	-	-	gi|46138981|ref|XP_391181.1|/2.67891e-138/hypothetical protein FG11005.1 [Gibberella zeae PH-1]
FGSG_08680	1774	207	388	12.4484	25.3592	1.02655	Up	2.22e-17	1.47e-16	-	GO:0016301//kinase activity;GO:0032559	GO:0009108//coenzyme biosynthetic process	K09680//type II pantothenate kinase [EC:2.7.1.33]	gi|408388419|gb|EKJ68104.1|/0/hypothetical protein FPSE_11704 [Fusarium pseudograminearum CS3096]
FGSG_09373	1705	3134	5873	196.098	399.387	1.02622	Up	5.4e-239	3.22e-237	-	GO:0016627//oxidoreductase activity, acting on the CH-CH group of donors	GO:0008152//metabolic process	K01593//aromatic-L-amino-acid decarboxylase [EC:4.1.1.28];K00234//succinate dehydrogenase (ubiquinone) flavoprotein subunit [EC:1.3.5.1]	gi|46135715|ref|XP_389549.1|/0/hypothetical protein FG09373.1 [Gibberella zeae PH-1]
FGSG_08360	1398	173	324	13.2019	26.8718	1.02534	Up	9.79e-15	5.78e-14	-	-	-	-	gi|46127965|ref|XP_388536.1|/0/hypothetical protein FG08360.1 [Gibberella zeae PH-1]
FGSG_08874	2721	1014	1897	39.7564	80.8345	1.02379	Up	3.19e-78	6.69e-77	-	-	-	-	gi|46129378|ref|XP_389050.1|/0/hypothetical protein FG08874.1 [Gibberella zeae PH-1]
FGSG_08075	1386	85	159	6.54264	13.3012	1.02362	Up	6.27e-08	2.52e-07	-	-	-	-	gi|408393036|gb|EKJ72307.1|/0/hypothetical protein FPSE_07536 [Fusarium pseudograminearum CS3096]
FGSG_09945	1490	100	187	7.15997	14.5517	1.02316	Up	4.42e-09	1.94e-08	-	GO:0005488//binding	-	-	gi|408397571|gb|EKJ76712.1|/0/hypothetical protein FPSE_03123 [Fusarium pseudograminearum CS3096]
FGSG_04063	1689	735	1374	46.4254	94.3225	1.02269	Up	4.62e-57	7.37e-56	-	-	-	-	gi|46116442|ref|XP_384239.1|/0/hypothetical protein FG04063.1 [Gibberella zeae PH-1]
FGSG_12724	1981	122	228	6.57011	13.3447	1.02228	Up	9.41e-11	4.59e-10	GO:0044464//cell part	GO:0004197//cysteine-type endopeptidase activity	GO:0019538//protein metabolic process	-	gi|408391156|gb|EKJ70538.1|/0/hypothetical protein FPSE_09291 [Fusarium pseudograminearum CS3096]
FGSG_04294	3740	363	678	10.3546	21.0192	1.02144	Up	5.76e-29	5.43e-28	-	GO:0043169//cation binding	-	K15508//21S rRNA (uridine2791-2'-O)-methyltransferase [EC:2.1.1.168];K03018//DNA-directed RNA polymerase III subunit RPC1 [EC:2.7.7.6]	gi|46116904|ref|XP_384470.1|/0/hypothetical protein FG04294.1 [Gibberella zeae PH-1]
FGSG_05162	2004	98	183	5.21706	10.5879	1.02111	Up	6.84e-09	2.97e-08	GO:0043234//protein complex	GO:0004721//phosphoprotein phosphatase activity;GO:0043169//cation binding	GO:0006464//cellular protein modification process	K01090//protein phosphatase [EC:3.1.3.16]	gi|46121567|ref|XP_385338.1|/0/hypothetical protein FG05162.1 [Gibberella zeae PH-1]
FGSG_06710	1945	246	459	13.4931	27.3622	1.01996	Up	4.42e-20	3.2e-19	-	-	-	-	gi|46124665|ref|XP_386886.1|/0/hypothetical protein FG06710.1 [Gibberella zeae PH-1]
FGSG_13291	758	170	317	23.9264	48.4896	1.01907	Up	2.55e-14	1.48e-13	-	-	-	-	gi|408388147|gb|EKJ67837.1|/9.34542e-111/hypothetical protein FPSE_11985 [Fusarium pseudograminearum CS3096]
FGSG_02229	1823	328	611	19.1949	38.8609	1.0176	Up	4.12e-26	3.61e-25	GO:0016020//membrane	-	GO:0006865//amino acid transport	K03293//amino acid transporter, AAT family	gi|46110695|ref|XP_382405.1|/0/hypothetical protein FG02229.1 [Gibberella zeae PH-1]
FGSG_08224	4167	100	186	2.5602	5.17544	1.01543	Up	6.05e-09	2.64e-08	-	-	-	-	gi|46127693|ref|XP_388400.1|/0/hypothetical protein FG08224.1 [Gibberella zeae PH-1]
FGSG_11445	1028	105	195	10.8967	21.9938	1.01321	Up	2.78e-09	1.24e-08	-	-	-	-	gi|342872708|gb|EGU75024.1|/9.74606e-119/hypothetical protein FOXB_14465 [Fusarium oxysporum Fo5176]
FGSG_07172	3078	1905	3534	66.0274	133.124	1.01163	Up	2.71e-141	1.02e-139	-	GO:0032561//guanyl ribonucleotide binding;GO:0017111//nucleoside-triphosphatase activity	GO:0009207	K01528//dynamin GTPase [EC:3.6.5.5]	gi|46125589|ref|XP_387348.1|/0/hypothetical protein FG07172.1 [Gibberella zeae PH-1]
FGSG_13084	1965	2908	5390	157.881	318.042	1.01038	Up	5.38e-214	2.85e-212	-	-	-	K09650//rhomboid-like protein [EC:3.4.21.105]	gi|408397516|gb|EKJ76658.1|/0/hypothetical protein FPSE_03208 [Fusarium pseudograminearum CS3096]
FGSG_09476	2344	770	1427	35.0454	70.587	1.01018	Up	4.88e-58	7.94e-57	-	GO:0016772//transferase activity, transferring phosphorus-containing groups	GO:0019359//nicotinamide nucleotide biosynthetic process	K06210//nicotinamide mononucleotide adenylyltransferase [EC:2.7.7.1 2.7.7.18]	gi|46135921|ref|XP_389652.1|/1.23587e-140/hypothetical protein FG09476.1 [Gibberella zeae PH-1]
FGSG_00271	2552	6330	11728	264.619	532.846	1.0098	Up	0	0	GO:0043231//intracellular membrane-bounded organelle	GO:0043169//cation binding;GO:0003677//DNA binding	GO:0006281//DNA repair	K01456//peptide-N4-(N-acetyl-beta-glucosaminyl)asparagine amidase [EC:3.5.1.52]	gi|114152121|sp|Q4IR87.1|PNG1_GIBZE/0/RecName: Full=Protein PNG1
FGSG_05123	1171	163	302	14.8501	29.9026	1.0098	Up	1.58e-13	8.8e-13	-	-	-	-	gi|46121489|ref|XP_385299.1|/2.72158e-106/hypothetical protein FG05123.1 [Gibberella zeae PH-1]
FGSG_09770	3081	175	324	6.0596	12.193	1.00876	Up	2.2e-14	1.28e-13	GO:0043231//intracellular membrane-bounded organelle	GO:0046914//transition metal ion binding;GO:0003676//nucleic acid binding	-	K09467//zinc-finger protein CreA/MIG	gi|46136509|ref|XP_389946.1|/0/hypothetical protein FG09770.1 [Gibberella zeae PH-1]
FGSG_05383	1354	402	744	31.6741	63.7107	1.00823	Up	5.48e-31	5.46e-30	-	-	-	-	gi|408391160|gb|EKJ70542.1|/0/hypothetical protein FPSE_09295 [Fusarium pseudograminearum CS3096]
FGSG_00659	1821	60	111	3.51511	7.06759	1.00765	Up	8.22e-06	2.72e-05	GO:0044464//cell part	GO:0046872//metal ion binding;GO:0015924	-	K01230//mannosyl-oligosaccharide alpha-1,2-mannosidase [EC:3.2.1.113]	gi|408395921|gb|EKJ75092.1|/0/hypothetical protein FPSE_04712 [Fusarium pseudograminearum CS3096]
FGSG_05310	3576	4309	7971	128.551	258.448	1.00753	Up	0	0	-	-	-	-	gi|46121867|ref|XP_385487.1|/0/hypothetical protein FG05311.1 [Gibberella zeae PH-1]
FGSG_13401	2295	73	135	3.39342	6.82039	1.00711	Up	8.74e-07	3.18e-06	-	GO:0005488//binding	-	K00777//[EC:2.4.2.-]	gi|342872636|gb|EGU74974.1|/0/hypothetical protein FOXB_14517 [Fusarium oxysporum Fo5176]
FGSG_09317	981	53	98	5.76374	11.5828	1.00691	Up	2.84e-05	8.9e-05	-	-	-	-	gi|46134937|ref|XP_389493.1|/6.38863e-138/hypothetical protein FG09317.1 [Gibberella zeae PH-1]
FGSG_04998	1284	1600	2958	132.939	267.111	1.00667	Up	1.22e-117	3.89e-116	-	GO:0016301//kinase activity	-	K14399//polyribonucleotide 5'-hydroxyl-kinase [EC:2.7.1.78];K00328//inositol-polyphosphate multikinase [EC:2.7.1.151]	gi|46121239|ref|XP_385174.1|/0/hypothetical protein FG04998.1 [Gibberella zeae PH-1]
FGSG_03317	1826	46	85	2.68754	5.3973	1.00595	Up	9.87e-05	0.000290921	-	-	GO:0006810//transport	-	gi|46114950|ref|XP_383493.1|/1.2277e-160/hypothetical protein FG03317.1 [Gibberella zeae PH-1]
FGSG_11152	1179	91	168	8.23427	16.5217	1.00465	Up	4.32e-08	1.76e-07	-	-	-	-	gi|46139275|ref|XP_391328.1|/0/hypothetical protein FG11152.1 [Gibberella zeae PH-1]
FGSG_01906	629	84	155	14.2471	28.5719	1.00393	Up	1.46e-07	5.69e-07	-	GO:0016407//acetyltransferase activity	-	K00670//peptide alpha-N-acetyltransferase [EC:2.3.1.88]	gi|346322985|gb|EGX92583.1|/3.08403e-87/N-acetyltransferase 5 [Cordyceps militaris CM01]
FGSG_00402	1574	129	238	8.74344	17.532	1.00371	Up	7.15e-11	3.51e-10	-	-	-	K06675//structural maintenance of chromosome 4;K09291//nucleoprotein TPR	gi|46105969|ref|XP_380578.1|/0/hypothetical protein FG00402.1 [Gibberella zeae PH-1]
FGSG_01571	2310	167	308	7.71262	15.4596	1.00321	Up	1.23e-13	6.92e-13	-	GO:0003824//catalytic activity	-	K12389//battenin;K01066//esterase / lipase [EC:3.1.1.-];K01175//[EC:3.1.-.-]	gi|408399926|gb|EKJ79015.1|/0/hypothetical protein FPSE_00763 [Fusarium pseudograminearum CS3096]
FGSG_03554	1312	11174	20603	908.599	1820.77	1.00283	Up	0	0	-	-	-	-	gi|46115424|ref|XP_383730.1|/1.75727e-83/hypothetical protein FG03554.1 [Gibberella zeae PH-1]
FGSG_02734	2663	451	830	18.0677	36.1381	1.00011	Up	6.09e-34	6.51e-33	-	-	-	-	gi|46111705|ref|XP_382910.1|/0/hypothetical protein FG02734.1 [Gibberella zeae PH-1]
FGSG_01176	1609	1407	0	93.2901	0.01	-13.1875	Down	0	0	GO:0043231//intracellular membrane-bounded organelle	GO:0046914//transition metal ion binding;GO:0001071//nucleic acid binding transcription factor activity	GO:0006351//transcription, DNA-dependent	-	gi|46108588|ref|XP_381352.1|/0/hypothetical protein FG01176.1 [Gibberella zeae PH-1]
FGSG_12554	387	250	0	68.917	0.01	-12.7506	Down	1.54e-71	3e-70	-	-	-	-	gi|342877283|gb|EGU78760.1|/1.59332e-20/hypothetical protein FOXB_10718 [Fusarium oxysporum Fo5176]
FGSG_01771	723	68	0	10.0339	0.01	-9.97066	Down	5.64e-20	4.08e-19	-	-	-	-	gi|46109778|ref|XP_381947.1|/5.27609e-84/hypothetical protein FG01771.1 [Gibberella zeae PH-1]
FGSG_13888	766	66	0	9.19206	0.01	-9.84424	Down	2.08e-19	1.47e-18	GO:0043231//intracellular membrane-bounded organelle	-	GO:0006351//transcription, DNA-dependent	K01824//cholestenol delta-isomerase [EC:5.3.3.5]	gi|138248510|gb|ABO72616.1|/1.27307e-130/EBDP1 [Gibberella zeae]
FGSG_12207	392	31	0	8.43671	0.01	-9.72054	Down	1.72e-09	7.74e-09	-	-	-	-	gi|408392344|gb|EKJ71701.1|/1.07414e-36/hypothetical protein FPSE_08147 [Fusarium pseudograminearum CS3096]
FGSG_03954	1140	73	0	6.83149	0.01	-9.41606	Down	2.16e-21	1.64e-20	-	-	-	-	gi|46116224|ref|XP_384130.1|/1.93077e-144/hypothetical protein FG03954.1 [Gibberella zeae PH-1]
FGSG_08006	980	55	0	5.98734	0.01	-9.22577	Down	2.72e-16	1.73e-15	-	-	-	-	gi|46127257|ref|XP_388182.1|/9.70401e-144/hypothetical protein FG08006.1 [Gibberella zeae PH-1]
FGSG_02355	1138	51	0	4.78107	0.01	-8.90119	Down	3.7e-15	2.22e-14	-	GO:0005488//binding	GO:0008152//metabolic process	K01710//dTDP-glucose 4,6-dehydratase [EC:4.2.1.46];K08678//UDP-glucuronate decarboxylase [EC:4.1.1.35]	gi|46110947|ref|XP_382531.1|/0/hypothetical protein FG02355.1 [Gibberella zeae PH-1]
FGSG_03460	2539	462	1	19.4123	0.0456663	-8.73163	Down	2.95e-129	1.02e-127	-	-	GO:0006810//transport	-	gi|46115236|ref|XP_383636.1|/0/hypothetical protein FG03460.1 [Gibberella zeae PH-1]
FGSG_10494	405	14	0	3.68783	0.01	-8.52663	Down	0.000112497	0.000329706	-	-	-	-	gi|46137959|ref|XP_390670.1|/1.18242e-68/hypothetical protein FG10494.1 [Gibberella zeae PH-1]
FGSG_13624	586	19	0	3.45902	0.01	-8.43422	Down	4.31e-06	1.47e-05	-	-	-	-	gi|408396346|gb|EKJ75505.1|/1.13431e-39/hypothetical protein FPSE_04280 [Fusarium pseudograminearum CS3096]
FGSG_02961	585	14	0	2.55311	0.01	-7.99611	Down	0.000112497	0.000329787	-	-	-	-	gi|46114238|ref|XP_383137.1|/5.61646e-47/hypothetical protein FG02961.1 [Gibberella zeae PH-1]
FGSG_04092	1574	242	1	16.4024	0.0736637	-7.79874	Down	3.33e-67	6.17e-66	-	GO:0016741;GO:0016491//oxidoreductase activity;GO:0005506//iron ion binding	GO:0006730//one-carbon metabolic process	K05917//cytochrome P450, family 51 (sterol 14-demethylase) [EC:1.14.13.70]	gi|46116500|ref|XP_384268.1|/0/hypothetical protein FG04092.1 [Gibberella zeae PH-1]
FGSG_02249	710	192	1	28.8496	0.163305	-7.46484	Down	3.89e-53	5.88e-52	-	-	-	-	gi|46110735|ref|XP_382425.1|/2.24719e-55/hypothetical protein FG02249.1 [Gibberella zeae PH-1]
FGSG_13413	1248	13	0	1.11129	0.01	-6.79609	Down	0.000216006	0.000611021	GO:0016020//membrane	GO:0003824//catalytic activity	GO:0008152//metabolic process	K15285//solute carrier family 35, member E3	gi|46127727|ref|XP_388417.1|/4.70466e-147/hypothetical protein FG08241.1 [Gibberella zeae PH-1]
FGSG_05740	1400	350	4	26.6709	0.331276	-6.33109	Down	2.48e-92	6.18e-91	-	GO:0016741	GO:0006730//one-carbon metabolic process;GO:0008202//steroid metabolic process	K00559//sterol 24-C-methyltransferase [EC:2.1.1.41]	gi|46122725|ref|XP_385916.1|/0/hypothetical protein FG05740.1 [Gibberella zeae PH-1]
FGSG_05820	1858	262	3	15.0436	0.187212	-6.32834	Down	2.11e-69	4e-68	-	-	-	K12584//scavenger mRNA-decapping enzyme DcpS [EC:3.-.-.-]	gi|46122885|ref|XP_385996.1|/0/hypothetical protein FG05820.1 [Gibberella zeae PH-1]
FGSG_05828	1068	320	4	31.9651	0.434257	-6.20181	Down	5.5e-84	1.24e-82	-	-	-	-	gi|46122901|ref|XP_386004.1|/1.84838e-178/hypothetical protein FG05828.1 [Gibberella zeae PH-1]
FGSG_02615	1242	150	2	12.8845	0.18671	-6.1087	Down	8.94e-40	1.1e-38	-	-	-	K00599//[EC:2.1.1.-];K01043//[EC:2.-.-.-]	gi|46111467|ref|XP_382791.1|/0/hypothetical protein FG02615.1 [Gibberella zeae PH-1]
FGSG_05241	2702	53	1	2.09261	0.0429114	-5.6078	Down	2.7e-14	1.56e-13	-	-	-	-	gi|46121725|ref|XP_385417.1|/2.22504e-63/hypothetical protein FG05241.1 [Gibberella zeae PH-1]
FGSG_04773	1083	42	1	4.13731	0.107061	-5.27219	Down	2.84e-11	1.42e-10	-	-	-	K01238//[EC:3.2.1.-];K01179//endoglucanase [EC:3.2.1.4]	gi|46119467|ref|XP_384949.1|/0/hypothetical protein FG04773.1 [Gibberella zeae PH-1]
FGSG_01789	2271	73	2	3.42928	0.102111	-5.0697	Down	1.46e-18	9.99e-18	-	-	-	K05920//[EC:1.16.1.-];K00521//ferric-chelate reductase [EC:1.16.1.7]	gi|46109814|ref|XP_381965.1|/0/hypothetical protein FG01789.1 [Gibberella zeae PH-1]
FGSG_01766	1035	31	1	3.19535	0.112026	-4.83407	Down	2.8e-08	1.16e-07	-	GO:0016769//transferase activity, transferring nitrogenous groups	-	K00826//branched-chain amino acid aminotransferase [EC:2.6.1.42]	gi|46109768|ref|XP_381942.1|/0/hypothetical protein FG01766.1 [Gibberella zeae PH-1]
FGSG_11029	1949	456	15	24.9603	0.892355	-4.80588	Down	8.7e-107	2.47e-105	-	-	-	K08197//MFS transporter, SIT family, siderophore-iron:H+ symporter	gi|46139029|ref|XP_391205.1|/0/hypothetical protein FG11029.1 [Gibberella zeae PH-1]
FGSG_07670	828	91	3	11.7249	0.420097	-4.80271	Down	2.71e-22	2.11e-21	-	-	-	-	gi|46126585|ref|XP_387846.1|/1.47686e-131/hypothetical protein FG07670.1 [Gibberella zeae PH-1]
FGSG_04596	1537	60	2	4.16462	0.150874	-4.78677	Down	4.84e-15	2.89e-14	-	-	-	K00599//[EC:2.1.1.-]	gi|46117508|ref|XP_384772.1|/1.74503e-151/hypothetical protein FG04596.1 [Gibberella zeae PH-1]
FGSG_04335	1895	237	8	13.3425	0.489485	-4.76862	Down	6.33e-56	9.97e-55	-	GO:0050662//coenzyme binding;GO:0003824//catalytic activity	GO:0008152//metabolic process	K00540//[EC:1.-.-.-];K00356//NADH dehydrogenase [EC:1.6.99.3]	gi|46116986|ref|XP_384511.1|/0/hypothetical protein FG04335.1 [Gibberella zeae PH-1]
FGSG_10538	519	54	2	11.1	0.446808	-4.63476	Down	1.99e-13	1.11e-12	-	-	-	K07567//TdcF protein	gi|46138047|ref|XP_390714.1|/2.57098e-65/hypothetical protein FG10538.1 [Gibberella zeae PH-1]
FGSG_03894	852	3062	115	383.41	15.6501	-4.61465	Down	0	0	-	-	-	-	gi|46116104|ref|XP_384070.1|/1.7566e-73/hypothetical protein FG03894.1 [Gibberella zeae PH-1]
FGSG_13219	982	26	1	2.82462	0.118072	-4.58032	Down	6.24e-07	2.3e-06	-	GO:0016787//hydrolase activity	GO:0044238//primary metabolic process	-	gi|46126803|ref|XP_387955.1|/1.98917e-141/hypothetical protein FG07779.1 [Gibberella zeae PH-1]
FGSG_13782	693	1542	60	237.383	10.0387	-4.56357	Down	0	0	-	-	-	-	-
FGSG_10545	865	217	9	26.7634	1.20638	-4.4715	Down	1.8e-49	2.57e-48	-	-	-	-	gi|46138061|ref|XP_390721.1|/7.49781e-139/hypothetical protein FG10545.1 [Gibberella zeae PH-1]
FGSG_07660	1408	376	16	28.4894	1.31758	-4.43447	Down	2.83e-84	6.43e-83	-	-	-	K12584//scavenger mRNA-decapping enzyme DcpS [EC:3.-.-.-]	gi|408393498|gb|EKJ72761.1|/3.77134e-134/hypothetical protein FPSE_07027 [Fusarium pseudograminearum CS3096]
FGSG_03202	3354	515	22	16.3811	0.760533	-4.42887	Down	8.59e-115	2.65e-113	GO:0031224//intrinsic to membrane	GO:0046873//metal ion transmembrane transporter activity;GO:0019829//cation-transporting ATPase activity;GO:0032559	GO:0009206;GO:0006816//calcium ion transport	K01537//Ca2+-transporting ATPase [EC:3.6.3.8]	gi|46114720|ref|XP_383378.1|/0/hypothetical protein FG03202.1 [Gibberella zeae PH-1]
FGSG_11080	1232	480	21	41.565	1.97636	-4.39445	Down	1.43e-106	4.05e-105	-	-	-	-	gi|46139131|ref|XP_391256.1|/7.64477e-172/hypothetical protein FG11080.1 [Gibberella zeae PH-1]
FGSG_09209	1771	22	1	1.32526	0.0654696	-4.33931	Down	7.32e-06	2.44e-05	-	-	-	K15175//parafibromin	gi|46134139|ref|XP_389385.1|/0/hypothetical protein FG09209.1 [Gibberella zeae PH-1]
FGSG_13470	1869	65	3	3.71024	0.18611	-4.31728	Down	2.42e-15	1.47e-14	-	-	-	K03305//proton-dependent oligopeptide transporter, POT family	gi|46127187|ref|XP_388147.1|/0/hypothetical protein FG07971.1 [Gibberella zeae PH-1]
FGSG_11577	1569	149	7	10.1312	0.517289	-4.29169	Down	1.58e-33	1.67e-32	-	-	-	-	gi|46140125|ref|XP_391753.1|/1.92994e-113/hypothetical protein FG11577.1 [Gibberella zeae PH-1]
FGSG_03686	1769	571	27	34.4355	1.76968	-4.28234	Down	2.14e-124	7.21e-123	-	GO:0016491//oxidoreductase activity;GO:0005506//iron ion binding	GO:0008152//metabolic process	K00517//[EC:1.14.-.-];K09831//C-22 sterol desaturase [EC:1.14.14.-]	gi|46115688|ref|XP_383862.1|/0/hypothetical protein FG03686.1 [Gibberella zeae PH-1]
FGSG_04825	1227	21	1	1.82588	0.094496	-4.27219	Down	1.35e-05	4.36e-05	-	-	-	K02920//large subunit ribosomal protein L36e;K01613//phosphatidylserine decarboxylase [EC:4.1.1.65]	gi|408396718|gb|EKJ75873.1|/2.47059e-108/hypothetical protein FPSE_04053 [Fusarium pseudograminearum CS3096]
FGSG_01594	742	1017	50	146.223	7.81312	-4.22612	Down	2.31e-218	1.25e-216	-	-	-	-	gi|408389362|gb|EKJ68818.1|/1.35987e-98/hypothetical protein FPSE_10984 [Fusarium pseudograminearum CS3096]
FGSG_12016	492	20	1	4.33673	0.235664	-4.20181	Down	2.48e-05	7.84e-05	GO:0031224//intrinsic to membrane	GO:0005275//amine transmembrane transporter activity	GO:0006865//amino acid transport	K09885//aquaporin rerated protein, other eukaryote	gi|408388644|gb|EKJ68323.1|/2.13451e-69/hypothetical protein FPSE_11331 [Fusarium pseudograminearum CS3096]
FGSG_09345	1247	175	9	14.9716	0.836824	-4.16116	Down	2.21e-38	2.64e-37	-	-	-	-	gi|46135645|ref|XP_389521.1|/3.02296e-61/hypothetical protein FG09345.1 [Gibberella zeae PH-1]
FGSG_10547	4632	194	10	4.46818	0.250317	-4.15786	Down	2.2e-42	2.86e-41	-	GO:0003824//catalytic activity	-	K05658//ATP-binding cassette, subfamily B (MDR/TAP), member 1	gi|46138065|ref|XP_390723.1|/0/hypothetical protein FG10547.1 [Gibberella zeae PH-1]
FGSG_11158	1765	134	7	8.09949	0.459845	-4.13861	Down	1.38e-29	1.32e-28	-	GO:0016787//hydrolase activity	-	K01564//[EC:3.8.1.-];K01487//guanine deaminase [EC:3.5.4.3]	gi|46139287|ref|XP_391334.1|/0/hypothetical protein FG11158.1 [Gibberella zeae PH-1]
FGSG_13976	1346	38	2	3.01187	0.172283	-4.1278	Down	3.55e-09	1.57e-08	-	GO:0016741	GO:0006730//one-carbon metabolic process	K12584//scavenger mRNA-decapping enzyme DcpS [EC:3.-.-.-];K14404//cleavage and polyadenylation specificity factor subunit 4	gi|46139735|ref|XP_391558.1|/7.97335e-180/hypothetical protein FG11382.1 [Gibberella zeae PH-1]
FGSG_04510	1047	544	29	55.4306	3.21151	-4.10936	Down	2.5e-115	7.75e-114	-	-	-	K00505//tyrosinase [EC:1.14.18.1]	gi|46117336|ref|XP_384686.1|/0/hypothetical protein FG04510.1 [Gibberella zeae PH-1]
FGSG_08010	1572	18	1	1.22157	0.0737574	-4.0498	Down	8.36e-05	0.000248356	-	-	-	K09243//transcriptional regulatory protein UME6;K09246//arginine metabolism regulation protein II;K09245//transcriptional activator protein UGA3	gi|408398358|gb|EKJ77490.1|/0/hypothetical protein FPSE_02363 [Fusarium pseudograminearum CS3096]
FGSG_06612	1597	177	10	11.824	0.726028	-4.02555	Down	5.99e-38	7.09e-37	-	-	-	-	gi|46124469|ref|XP_386788.1|/0/hypothetical protein FG06612.1 [Gibberella zeae PH-1]
FGSG_02469	1595	38339	2229	2564.35	162.035	-3.98422	Down	0	0	GO:0043231//intracellular membrane-bounded organelle	-	GO:0006772//thiamine metabolic process;GO:0050896//response to stimulus	K03146//thiamine biosynthetic enzyme	gi|46111175|ref|XP_382645.1|/4.47544e-172/THI4_FUSOX Thiazole biosynthetic enzyme, mitochondrial precursor (Stress-inducible protein sti35) [Gibberella zeae PH-1]
FGSG_12073	1152	85	5	7.87162	0.503241	-3.96734	Down	1.08e-18	7.42e-18	-	-	-	-	gi|46110501|ref|XP_382308.1|/1.40278e-161/hypothetical protein FG02132.1 [Gibberella zeae PH-1]
FGSG_01058	2712	17	1	0.668739	0.0427532	-3.96734	Down	0.000152964	0.000440146	-	GO:0004672//protein kinase activity;GO:0000166//nucleotide binding	-	K00924//[EC:2.7.1.-];K14826//FK506-binding nuclear protein [EC:5.2.1.8]	gi|46108352|ref|XP_381234.1|/0/hypothetical protein FG01058.1 [Gibberella zeae PH-1]
FGSG_07972	369	33	2	9.54081	0.628437	-3.92427	Down	7.17e-08	2.86e-07	-	-	-	-	gi|46127189|ref|XP_388148.1|/1.44514e-66/hypothetical protein FG07972.1 [Gibberella zeae PH-1]
FGSG_02589	1592	1525	94	102.194	6.8461	-3.89988	Down	0	1.55e-306	GO:0031224//intrinsic to membrane	GO:0046915//transition metal ion transmembrane transporter activity	GO:0006829//zinc ion transport	K14709//solute carrier family 39 (zinc transporter), member 1/2/3	gi|46111415|ref|XP_382765.1|/0/hypothetical protein FG02589.1 [Gibberella zeae PH-1]
FGSG_03817	1092	550	34	53.7326	3.61006	-3.8957	Down	3.5e-112	1.05e-110	-	-	-	-	gi|46115950|ref|XP_383993.1|/0/hypothetical protein FG03817.1 [Gibberella zeae PH-1]
FGSG_09120	1644	16	1	1.03828	0.0705272	-3.87988	Down	0.000279086	0.000777768	-	-	-	K01183//chitinase [EC:3.2.1.14];K06694//26S proteasome non-ATPase regulatory subunit 10	gi|46133961|ref|XP_389296.1|/0/hypothetical protein FG09120.1 [Gibberella zeae PH-1]
FGSG_03071	1397	16	1	1.22186	0.0829969	-3.87988	Down	0.000279086	0.000777951	-	GO:0003824//catalytic activity	-	K00309//[EC:1.5.3.-];K00301//sarcosine oxidase [EC:1.5.3.1]	gi|46114458|ref|XP_383247.1|/0/hypothetical protein FG03071.1 [Gibberella zeae PH-1]
FGSG_03519	926	80	5	9.21672	0.626062	-3.87988	Down	2.12e-17	1.4e-16	-	-	-	-	gi|408387964|gb|EKJ67661.1|/1.23882e-148/hypothetical protein FPSE_12178 [Fusarium pseudograminearum CS3096]
FGSG_03110	1188	16	1	1.43682	0.0975982	-3.87988	Down	0.000279086	0.000778134	-	-	-	-	gi|46114536|ref|XP_383286.1|/6.22524e-129/hypothetical protein FG03110.1 [Gibberella zeae PH-1]
FGSG_09053	1986	140	9	7.52049	0.525438	-3.83923	Down	2.67e-29	2.53e-28	GO:0016020//membrane	-	GO:0006865//amino acid transport	K03293//amino acid transporter, AAT family	gi|408393189|gb|EKJ72455.1|/0/hypothetical protein FPSE_07336 [Fusarium pseudograminearum CS3096]
FGSG_03633	2271	62	4	2.91254	0.204221	-3.83407	Down	1.22e-13	6.88e-13	-	GO:0003824//catalytic activity	GO:0008152//metabolic process	-	gi|46115582|ref|XP_383809.1|/0/hypothetical protein FG03633.1 [Gibberella zeae PH-1]
FGSG_06467	1232	392	26	33.9448	2.44693	-3.79415	Down	8.08e-79	1.72e-77	-	-	-	-	gi|46124179|ref|XP_386643.1|/5.85281e-153/hypothetical protein FG06467.1 [Gibberella zeae PH-1]
FGSG_03498	1625	132	9	8.66599	0.642166	-3.75435	Down	2.98e-27	2.71e-26	-	-	-	K00517//[EC:1.14.-.-];K00489//cytochrome P450, family 7, subfamily A (cholesterol 7alpha-monooxygenase) [EC:1.14.13.17];K14338//cytochrome P450 / NADPH-cytochrome P450 reductase [EC:1.14.14.1 1.6.2.4]	gi|46115312|ref|XP_383674.1|/0/hypothetical protein FG03498.1 [Gibberella zeae PH-1]
FGSG_04661	492	29	2	6.28826	0.471328	-3.73786	Down	7.73e-07	2.83e-06	-	-	-	-	gi|46117837|ref|XP_384837.1|/3.25236e-93/hypothetical protein FG04661.1 [Gibberella zeae PH-1]
FGSG_02616	864	57	4	7.03815	0.53679	-3.71277	Down	2.34e-12	1.24e-11	-	-	-	K01567//[EC:3.-.-.-]	gi|46111469|ref|XP_382792.1|/4.15863e-164/hypothetical protein FG02616.1 [Gibberella zeae PH-1]
FGSG_07715	1432	170	12	12.6649	0.97162	-3.70431	Down	2.3e-34	2.48e-33	-	-	-	K12584//scavenger mRNA-decapping enzyme DcpS [EC:3.-.-.-]	gi|46126675|ref|XP_387891.1|/1.46469e-107/hypothetical protein FG07715.1 [Gibberella zeae PH-1]
FGSG_04333	1849	267	19	15.4054	1.19145	-3.69265	Down	4.83e-53	7.29e-52	-	GO:0003824//catalytic activity	-	K01897//long-chain acyl-CoA synthetase [EC:6.2.1.3]	gi|46116982|ref|XP_384509.1|/0/hypothetical protein FG04333.1 [Gibberella zeae PH-1]
FGSG_01672	1925	55493	4077	3075.42	245.566	-3.6466	Down	0	0	-	-	-	-	gi|46109580|ref|XP_381848.1|/0/NMT1_ASPPA NMT1 protein homolog [Gibberella zeae PH-1]
FGSG_02949	1605	204	15	13.5598	1.08361	-3.64541	Down	1.86e-40	2.32e-39	-	-	-	-	gi|46114007|ref|XP_383125.1|/0/hypothetical protein FG02949.1 [Gibberella zeae PH-1]
FGSG_04626	1068	577	43	57.6371	4.66826	-3.62604	Down	3.26e-111	9.7e-110	-	-	-	-	gi|46117568|ref|XP_384802.1|/1.66496e-78/hypothetical protein FG04626.1 [Gibberella zeae PH-1]
FGSG_02248	2004	26	2	1.38412	0.115715	-3.58032	Down	4.51e-06	1.54e-05	GO:0044464//cell part	GO:0008324//cation transmembrane transporter activity	GO:0006812//cation transport	K14709//solute carrier family 39 (zinc transporter), member 1/2/3	gi|46110733|ref|XP_382424.1|/0/hypothetical protein FG02248.1 [Gibberella zeae PH-1]
FGSG_07535	876	26	2	3.16641	0.264718	-3.58032	Down	4.51e-06	1.54e-05	-	-	-	-	gi|46126315|ref|XP_387711.1|/4.67925e-155/hypothetical protein FG07535.1 [Gibberella zeae PH-1]
FGSG_03839	2991	39	3	1.39106	0.116296	-3.58032	Down	1.37e-08	5.81e-08	-	-	-	-	gi|408393963|gb|EKJ73220.1|/0/hypothetical protein FPSE_06644 [Fusarium pseudograminearum CS3096]
FGSG_03897	1488	26	2	1.86409	0.155842	-3.58032	Down	4.51e-06	1.54e-05	-	-	-	K02920//large subunit ribosomal protein L36e;K01613//phosphatidylserine decarboxylase [EC:4.1.1.65];K14950//cation-transporting ATPase 13A1 [EC:3.6.3.-];K07748//sterol-4alpha-carboxylate 3-dehydrogenase (decarboxylating) [EC:1.1.1.170]	gi|408395446|gb|EKJ74628.1|/4.24924e-169/hypothetical protein FPSE_05378 [Fusarium pseudograminearum CS3096]
FGSG_01595	1026	385	30	40.0323	3.39025	-3.5617	Down	1.19e-73	2.37e-72	-	-	-	-	gi|46109426|ref|XP_381771.1|/9.48588e-84/hypothetical protein FG01595.1 [Gibberella zeae PH-1]
FGSG_10543	1035	3114	246	320.978	27.5583	-3.54192	Down	0	0	-	-	-	-	gi|46138057|ref|XP_390719.1|/2.25796e-133/hypothetical protein FG10543.1 [Gibberella zeae PH-1]
FGSG_11578	4182	449	36	11.4541	0.998106	-3.52052	Down	8.19e-85	1.87e-83	-	GO:0016787//hydrolase activity	GO:0044238//primary metabolic process	K01183//chitinase [EC:3.2.1.14];K01238//[EC:3.2.1.-]	gi|46140127|ref|XP_391754.1|/0/hypothetical protein FG11578.1 [Gibberella zeae PH-1]
FGSG_04628	1939	588	48	32.3517	2.87026	-3.49459	Down	6.96e-110	2.03e-108	-	-	-	-	gi|46117572|ref|XP_384804.1|/0/hypothetical protein FG04628.1 [Gibberella zeae PH-1]
FGSG_10957	1686	891	73	56.379	5.02023	-3.48933	Down	1.99e-165	8.71e-164	-	-	-	-	gi|46138885|ref|XP_391133.1|/0/hypothetical protein FG10957.1 [Gibberella zeae PH-1]
FGSG_02094	1547	520	43	35.86	3.22282	-3.47598	Down	6.33e-97	1.65e-95	GO:0031224//intrinsic to membrane	GO:0015101//organic cation transmembrane transporter activity	GO:0015696//ammonium transport	K03320//ammonium transporter, Amt family	gi|46110425|ref|XP_382270.1|/0/hypothetical protein FG02094.1 [Gibberella zeae PH-1]
FGSG_05160	1265	221	19	18.638	1.74149	-3.41985	Down	1.7e-41	2.16e-40	-	-	-	K07243//high-affinity iron transporter	gi|408394038|gb|EKJ73294.1|/1.35253e-132/hypothetical protein FPSE_06559 [Fusarium pseudograminearum CS3096]
FGSG_03279	2901	101	9	3.71425	0.35971	-3.36816	Down	1.87e-19	1.33e-18	-	-	-	-	gi|46114874|ref|XP_383455.1|/0/hypothetical protein FG03279.1 [Gibberella zeae PH-1]
FGSG_13783	29066	1158	104	4.25031	0.414865	-3.35686	Down	2.42e-207	1.26e-205	-	-	-	K01932//[EC:6.3.2.-]	gi|46138059|ref|XP_390720.1|/0/hypothetical protein FG10544.1 [Gibberella zeae PH-1]
FGSG_10917	1406	139	13	10.547	1.07205	-3.29838	Down	8.06e-26	7.02e-25	-	-	-	-	gi|46138805|ref|XP_391093.1|/0/hypothetical protein FG10917.1 [Gibberella zeae PH-1]
FGSG_03518	2145	192	18	9.5493	0.972979	-3.29491	Down	4.18e-35	4.61e-34	-	-	-	K01183//chitinase [EC:3.2.1.14];K01238//[EC:3.2.1.-]	gi|46115352|ref|XP_383694.1|/0/hypothetical protein FG03518.1 [Gibberella zeae PH-1]
FGSG_10665	1335	64	6	5.11442	0.521109	-3.29491	Down	1.47e-12	7.87e-12	-	-	-	-	gi|46138301|ref|XP_390841.1|/0/hypothetical protein FG10665.1 [Gibberella zeae PH-1]
FGSG_03412	2017	414	40	21.8974	2.29939	-3.25144	Down	4.27e-73	8.46e-72	GO:0031224//intrinsic to membrane	GO:0005275//amine transmembrane transporter activity	GO:0006865//amino acid transport	K03293//amino acid transporter, AAT family	gi|408392095|gb|EKJ71457.1|/0/hypothetical protein FPSE_08390 [Fusarium pseudograminearum CS3096]
FGSG_13458	1664	71	7	4.552	0.487756	-3.22227	Down	1.49e-13	8.35e-13	-	GO:0016787//hydrolase activity	-	K07047//	gi|408398360|gb|EKJ77492.1|/0/hypothetical protein FPSE_02365 [Fusarium pseudograminearum CS3096]
FGSG_01599	4263	2223	221	55.6316	6.01084	-3.21027	Down	0	0	-	-	-	-	gi|46109434|ref|XP_381775.1|/0/hypothetical protein FG01599.1 [Gibberella zeae PH-1]
FGSG_05660	2819	20	2	0.75689	0.0822608	-3.20181	Down	0.000143911	0.000416625	-	-	-	K01528//dynamin GTPase [EC:3.6.5.5]	gi|46122565|ref|XP_385836.1|/0/hypothetical protein FG05660.1 [Gibberella zeae PH-1]
FGSG_11429	1109	20	2	1.92396	0.209101	-3.20181	Down	0.000143911	0.000416727	-	GO:0003824//catalytic activity	GO:0044238//primary metabolic process	-	gi|46139829|ref|XP_391605.1|/3.30879e-180/hypothetical protein FG11429.1 [Gibberella zeae PH-1]
FGSG_11406	1374	20	2	1.55289	0.168772	-3.20181	Down	0.000143911	0.000416523	-	-	-	-	gi|46139783|ref|XP_391582.1|/8.02206e-151/hypothetical protein FG11406.1 [Gibberella zeae PH-1]
FGSG_07713	893	577	58	68.9322	7.53069	-3.19432	Down	1.33e-99	3.56e-98	-	-	-	-	gi|46126671|ref|XP_387889.1|/1.50913e-132/hypothetical protein FG07713.1 [Gibberella zeae PH-1]
FGSG_04500	1148	39	4	3.62427	0.403995	-3.16528	Down	7.41e-08	2.95e-07	-	-	-	-	gi|46117316|ref|XP_384676.1|/2.3715e-153/hypothetical protein FG04500.1 [Gibberella zeae PH-1]
FGSG_12226	549	29	3	5.63538	0.633588	-3.1529	Down	4.23e-06	1.44e-05	-	-	-	-	gi|46117488|ref|XP_384762.1|/2.39144e-30/hypothetical protein FG04586.1 [Gibberella zeae PH-1]
FGSG_10973	1752	29	3	1.76588	0.198539	-3.1529	Down	4.23e-06	1.44e-05	-	-	-	-	gi|46138917|ref|XP_391149.1|/0/hypothetical protein FG10973.1 [Gibberella zeae PH-1]
FGSG_10619	2315	19	2	0.875589	0.10017	-3.1278	Down	0.000253474	0.000709727	-	-	-	K00698//chitin synthase [EC:2.4.1.16]	gi|46138209|ref|XP_390795.1|/0/hypothetical protein FG10619.1 [Gibberella zeae PH-1]
FGSG_10540	2132	19	2	0.950745	0.108768	-3.1278	Down	0.000253474	0.000709895	-	-	-	-	gi|46138051|ref|XP_390716.1|/0/hypothetical protein FG10540.1 [Gibberella zeae PH-1]
FGSG_04994	1066	451	48	45.1354	5.22086	-3.1119	Down	2.51e-76	5.17e-75	GO:0031224//intrinsic to membrane	GO:0046914//transition metal ion binding;GO:0003824//catalytic activity	GO:0006631//fatty acid metabolic process	K00227//lathosterol oxidase [EC:1.14.21.6]	gi|46121231|ref|XP_385170.1|/0/hypothetical protein FG04994.1 [Gibberella zeae PH-1]
FGSG_13847	922	28	3	3.23985	0.377267	-3.10227	Down	7.4e-06	2.46e-05	-	-	-	K02983//small subunit ribosomal protein S30e	gi|46139259|ref|XP_391320.1|/9.07345e-128/hypothetical protein FG11144.1 [Gibberella zeae PH-1]
FGSG_04499	1083	190	21	18.7164	2.24827	-3.05742	Down	1.7e-32	1.76e-31	-	-	-	-	gi|46117314|ref|XP_384675.1|/0/hypothetical protein FG04499.1 [Gibberella zeae PH-1]
FGSG_11375	1603	27	3	1.79692	0.216993	-3.0498	Down	1.29e-05	4.2e-05	-	-	-	K08157//MFS transporter, DHA1 family, multidrug resistance protein	gi|46139721|ref|XP_391551.1|/0/hypothetical protein FG11375.1 [Gibberella zeae PH-1]
FGSG_05792	1007	27	3	2.86043	0.345422	-3.0498	Down	1.29e-05	4.2e-05	-	GO:0016740//transferase activity	-	-	gi|46122829|ref|XP_385968.1|/3.77989e-146/hypothetical protein FG05792.1 [Gibberella zeae PH-1]
FGSG_05159	2218	1526	172	73.3991	8.99135	-3.02915	Down	1.38e-247	8.24e-246	-	GO:0003824//catalytic activity;GO:0046914//transition metal ion binding	GO:0008152//metabolic process	K05909//[EC:1.10.3.2]	gi|46121561|ref|XP_385335.1|/0/hypothetical protein FG05159.1 [Gibberella zeae PH-1]
FGSG_03427	2881	88	10	3.25864	0.402453	-3.01738	Down	1.37e-15	8.41e-15	-	-	GO:0006810//transport	-	gi|46115170|ref|XP_383603.1|/0/hypothetical protein FG03427.1 [Gibberella zeae PH-1]
FGSG_13199	503	105	12	22.2699	2.76612	-3.00916	Down	2.64e-18	1.8e-17	-	-	-	-	gi|408389876|gb|EKJ69298.1|/3.31104e-19/hypothetical protein FPSE_10551 [Fusarium pseudograminearum CS3096]
FGSG_11079	1909	817	94	45.6577	5.70926	-2.99948	Down	4.1e-132	1.47e-130	-	-	GO:0006810//transport	K08192//MFS transporter, ACS family, allantoate permease	gi|340514209|gb|EGR44475.1|/0/predicted protein [Trichoderma reesei QM6a]
FGSG_09621	868	1092	126	134.215	16.831	-2.99535	Down	9.61e-176	4.42e-174	-	-	-	-	gi|46136211|ref|XP_389797.1|/2.74382e-123/hypothetical protein FG09621.1 [Gibberella zeae PH-1]
FGSG_03245	3238	26	3	0.856632	0.107424	-2.99535	Down	2.25e-05	7.16e-05	-	-	-	K01932//[EC:6.3.2.-]	gi|46114806|ref|XP_383421.1|/0/hypothetical protein FG03245.1 [Gibberella zeae PH-1]
FGSG_10972	1131	52	6	4.90499	0.615102	-2.99535	Down	1.19e-09	5.42e-09	-	-	-	-	gi|46138915|ref|XP_391148.1|/1.32754e-142/hypothetical protein FG10972.1 [Gibberella zeae PH-1]
FGSG_07651	918	4140	481	481.122	60.752	-2.9854	Down	0	0	-	-	-	K11397//chromatin modification-related protein VID21	gi|46126547|ref|XP_387827.1|/2.2958e-14/hypothetical protein FG07651.1 [Gibberella zeae PH-1]
FGSG_10420	599	161	19	28.6746	3.67777	-2.96287	Down	5.97e-27	5.38e-26	-	-	-	-	gi|46137809|ref|XP_390596.1|/1.0407e-92/hypothetical protein FG10420.1 [Gibberella zeae PH-1]
FGSG_00235	1188	25	3	2.24502	0.292795	-2.93877	Down	3.91e-05	0.00012054	-	-	-	-	gi|46105214|ref|XP_380411.1|/0/hypothetical protein FG00235.1 [Gibberella zeae PH-1]
FGSG_05031	1638	146	18	9.50904	1.27414	-2.89978	Down	4.5e-24	3.71e-23	-	-	-	-	gi|46121305|ref|XP_385207.1|/0/hypothetical protein FG05031.1 [Gibberella zeae PH-1]
FGSG_03346	1788	40	5	2.38666	0.324236	-2.87988	Down	1.92e-07	7.39e-07	-	GO:0003824//catalytic activity	-	K01426//amidase [EC:3.5.1.4]	gi|408395949|gb|EKJ75119.1|/0/hypothetical protein FPSE_04677 [Fusarium pseudograminearum CS3096]
FGSG_00735	1002	394	50	41.9494	5.78576	-2.85807	Down	1.48e-61	2.54e-60	-	-	GO:0008152//metabolic process	K00598//trans-aconitate 2-methyltransferase [EC:2.1.1.144]	gi|46107704|ref|XP_380911.1|/1.36447e-147/hypothetical protein FG00735.1 [Gibberella zeae PH-1]
FGSG_10785	1178	243	31	22.0069	3.05123	-2.85049	Down	1.86e-38	2.24e-37	-	-	-	-	gi|46138541|ref|XP_390961.1|/5.68192e-178/hypothetical protein FG10785.1 [Gibberella zeae PH-1]
FGSG_11275	1888	318	41	17.9689	2.51791	-2.83521	Down	1.38e-49	1.99e-48	-	-	GO:0006810//transport	K08197//MFS transporter, SIT family, siderophore-iron:H+ symporter	gi|46139521|ref|XP_391451.1|/0/hypothetical protein FG11275.1 [Gibberella zeae PH-1]
FGSG_02416	1119	31	4	2.95549	0.414465	-2.83407	Down	6.1e-06	2.05e-05	-	-	-	-	gi|46111069|ref|XP_382592.1|/0/hypothetical protein FG02416.1 [Gibberella zeae PH-1]
FGSG_03006	1515	85	11	5.98555	0.841857	-2.82984	Down	3.03e-14	1.75e-13	-	-	-	-	gi|46114328|ref|XP_383182.1|/0/hypothetical protein FG03006.1 [Gibberella zeae PH-1]
FGSG_00413	2172	23	3	1.12971	0.160147	-2.81848	Down	0.000116533	0.000341366	-	-	-	-	gi|408400718|gb|EKJ79795.1|/0/hypothetical protein FPSE_00075 [Fusarium pseudograminearum CS3096]
FGSG_10548	7909	245	32	3.30478	0.469123	-2.81651	Down	2.68e-38	3.2e-37	-	GO:0003824//catalytic activity	-	K15418//zearalenone synthase, highly reducing iterative type I polyketide synthase	gi|46138067|ref|XP_390724.1|/0/hypothetical protein FG10548.1 [Gibberella zeae PH-1]
FGSG_04739	1014	84	11	8.83769	1.2578	-2.81276	Down	5.17e-14	2.96e-13	-	-	-	-	gi|46118900|ref|XP_384915.1|/1.52732e-118/hypothetical protein FG04739.1 [Gibberella zeae PH-1]
FGSG_03099	1168	30	4	2.74016	0.397078	-2.78677	Down	1.05e-05	3.42e-05	-	-	-	-	gi|46114514|ref|XP_383275.1|/3.2187e-167/hypothetical protein FG03099.1 [Gibberella zeae PH-1]
FGSG_04492	877	22	3	2.67621	0.396625	-2.75435	Down	0.00020001	0.000568076	-	-	-	-	gi|46117300|ref|XP_384668.1|/2.82567e-168/hypothetical protein FG04492.1 [Gibberella zeae PH-1]
FGSG_07556	1310	168	23	13.6816	2.0357	-2.74863	Down	4.43e-26	3.88e-25	-	-	-	K00540//[EC:1.-.-.-]	gi|408389816|gb|EKJ69240.1|/0/hypothetical protein FPSE_10578 [Fusarium pseudograminearum CS3096]
FGSG_04334	1574	277	38	18.7747	2.79922	-2.74569	Down	5.34e-42	6.87e-41	-	-	-	-	gi|46116984|ref|XP_384510.1|/0/hypothetical protein FG04334.1 [Gibberella zeae PH-1]
FGSG_04744	1825	116	16	6.78098	1.01652	-2.73786	Down	2.3e-18	1.57e-17	-	-	-	-	gi|46118983|ref|XP_384920.1|/0/hypothetical protein FG04744.1 [Gibberella zeae PH-1]
FGSG_00539	2149	101	14	5.01398	0.755353	-2.73073	Down	4.02e-16	2.53e-15	-	-	-	K08197//MFS transporter, SIT family, siderophore-iron:H+ symporter	gi|46107312|ref|XP_380715.1|/0/hypothetical protein FG00539.1 [Gibberella zeae PH-1]
FGSG_02824	1639	245	34	15.9472	2.40524	-2.72905	Down	4.33e-37	5.01e-36	-	-	-	-	gi|408395083|gb|EKJ74270.1|/0/hypothetical protein FPSE_05567 [Fusarium pseudograminearum CS3096]
FGSG_01767	1906	86	12	4.81363	0.729989	-2.72118	Down	7.11e-14	4.05e-13	-	-	-	K07824//benzoate 4-monooxygenase [EC:1.14.13.12]	gi|46109770|ref|XP_381943.1|/0/hypothetical protein FG01767.1 [Gibberella zeae PH-1]
FGSG_04627	3836	236	33	6.56343	0.997456	-2.71813	Down	1.23e-35	1.38e-34	-	-	GO:0009987//cellular process	K00936//[EC:2.7.3.-];K02486//two-component system, unclassified family, sensor kinase [EC:2.7.13.3]	gi|46117570|ref|XP_384803.1|/0/hypothetical protein FG04627.1 [Gibberella zeae PH-1]
FGSG_03378	3879	18445	2588	507.29	77.3576	-2.7132	Down	0	0	-	-	-	K01183//chitinase [EC:3.2.1.14];K01178//glucoamylase [EC:3.2.1.3]	gi|46115072|ref|XP_383554.1|/0/hypothetical protein FG03378.1 [Gibberella zeae PH-1]
FGSG_04440	6546	92	13	1.49937	0.230264	-2.703	Down	1.17e-14	6.91e-14	-	GO:0017111//nucleoside-triphosphatase activity;GO:0000166//nucleotide binding	GO:0009987//cellular process;GO:0006810//transport;GO:0008152//metabolic process	K05658//ATP-binding cassette, subfamily B (MDR/TAP), member 1	gi|46117196|ref|XP_384616.1|/0/hypothetical protein FG04440.1 [Gibberella zeae PH-1]
FGSG_03123	519	21	3	4.31668	0.670212	-2.68723	Down	0.000341798	0.000939073	-	-	-	-	gi|408398472|gb|EKJ77602.1|/2.8294e-80/hypothetical protein FPSE_02100 [Fusarium pseudograminearum CS3096]
FGSG_04991	330	118	17	38.1475	5.97301	-2.67506	Down	3.1e-18	2.11e-17	-	GO:0060089;GO:0004673//protein histidine kinase activity	GO:0006351//transcription, DNA-dependent;GO:0007165//signal transduction	-	gi|46121225|ref|XP_385167.1|/6.73221e-56/hypothetical protein FG04991.1 [Gibberella zeae PH-1]
FGSG_03816	1504	1193	172	84.6233	13.2599	-2.67399	Down	1.64e-170	7.38e-169	-	-	-	K01053//gluconolactonase [EC:3.1.1.17]	gi|396458699|ref|XP_003833962.1|/1.8687e-157/hypothetical protein LEMA_P056310.1 [Leptosphaeria maculans JN3]
FGSG_01401	1156	110	16	10.1516	1.6048	-2.66124	Down	5.3e-17	3.45e-16	-	-	-	-	gi|46109038|ref|XP_381577.1|/4.63253e-162/hypothetical protein FG01401.1 [Gibberella zeae PH-1]
FGSG_10621	1198	397	58	35.3534	5.61344	-2.65489	Down	1.93e-57	3.09e-56	-	-	-	K01180//endo-1,3(4)-beta-glucanase [EC:3.2.1.6]	gi|408400020|gb|EKJ79108.1|/0/hypothetical protein FPSE_00709 [Fusarium pseudograminearum CS3096]
FGSG_10784	405	1015	149	267.367	42.6569	-2.64797	Down	8.29e-144	3.17e-142	-	-	-	-	gi|46138539|ref|XP_390960.1|/9.50601e-48/hypothetical protein FG10784.1 [Gibberella zeae PH-1]
FGSG_09107	1653	81	12	5.22769	0.841718	-2.63476	Down	9.69e-13	5.22e-12	-	-	-	K01183//chitinase [EC:3.2.1.14];K12823//ATP-dependent RNA helicase DDX5/DBP2 [EC:3.6.4.13];K06694//26S proteasome non-ATPase regulatory subunit 10	gi|46133935|ref|XP_389283.1|/0/hypothetical protein FG09107.1 [Gibberella zeae PH-1]
FGSG_03688	1411	725	108	54.8162	8.87473	-2.62683	Down	2.48e-102	6.75e-101	-	-	-	-	gi|46115692|ref|XP_383864.1|/3.51022e-149/hypothetical protein FG03688.1 [Gibberella zeae PH-1]
FGSG_11205	605	2882	432	508.202	82.7917	-2.61784	Down	0	0	-	-	-	K03626//nascent polypeptide-associated complex subunit alpha	gi|46139381|ref|XP_391381.1|/6.36519e-72/hypothetical protein FG11205.1 [Gibberella zeae PH-1]
FGSG_03108	984	60	9	6.5051	1.06049	-2.61684	Down	1.07e-09	4.87e-09	-	-	-	K01175//[EC:3.1.-.-];K14570//RNA exonuclease 1 [EC:3.1.-.-]	gi|46114532|ref|XP_383284.1|/0/hypothetical protein FG03108.1 [Gibberella zeae PH-1]
FGSG_00224	2270	671	101	31.5351	5.15886	-2.61183	Down	3.01e-94	7.65e-93	-	-	-	-	gi|46105192|ref|XP_380400.1|/0/hypothetical protein FG00224.1 [Gibberella zeae PH-1]
FGSG_10442	970	33	5	3.62944	0.597663	-2.60234	Down	7.96e-06	2.64e-05	-	-	-	-	gi|46137853|ref|XP_390618.1|/1.79406e-113/hypothetical protein FG10442.1 [Gibberella zeae PH-1]
FGSG_11385	1462	79	12	5.76471	0.951683	-2.5987	Down	2.73e-12	1.44e-11	-	-	-	-	gi|46139741|ref|XP_391561.1|/1.7224e-82/hypothetical protein FG11385.1 [Gibberella zeae PH-1]
FGSG_10998	1584	427	66	28.7588	4.83111	-2.57358	Down	1.28e-59	2.12e-58	-	GO:0005488//binding;GO:0003824//catalytic activity	-	K00309//[EC:1.5.3.-]	gi|46138967|ref|XP_391174.1|/0/chitooligosaccharide oxidase [Gibberella zeae PH-1]
FGSG_06676	2575	754	117	31.2386	5.26826	-2.56793	Down	9.78e-104	2.7e-102	-	-	-	-	gi|46124597|ref|XP_386852.1|/7.80672e-171/hypothetical protein FG06676.1 [Gibberella zeae PH-1]
FGSG_11113	1765	436	68	26.3536	4.46707	-2.5606	Down	1.66e-60	2.79e-59	-	-	-	-	gi|46139197|ref|XP_391289.1|/0/hypothetical protein FG11113.1 [Gibberella zeae PH-1]
FGSG_09620	524	224	35	45.6052	7.74453	-2.55795	Down	8.3e-32	8.44e-31	-	-	-	-	gi|46136209|ref|XP_389796.1|/2.43958e-79/hypothetical protein FG09620.1 [Gibberella zeae PH-1]
FGSG_08528	1998	868	136	46.347	7.89226	-2.55397	Down	1.97e-118	6.31e-117	-	GO:0016671//oxidoreductase activity, acting on a sulfur group of donors, disulfide as acceptor	GO:0000097//sulfur amino acid biosynthetic process;GO:0000103//sulfate assimilation	K00390//phosphoadenosine phosphosulfate reductase [EC:1.8.4.8]	gi|46128301|ref|XP_388704.1|/2.85855e-158/hypothetical protein FG08528.1 [Gibberella zeae PH-1]
FGSG_08580	1449	38	6	2.79777	0.48011	-2.54284	Down	2.09e-06	7.34e-06	-	-	GO:0009108//coenzyme biosynthetic process	K03635//molybdopterin synthase catalytic subunit [EC:2.-.-.-]	gi|46128405|ref|XP_388756.1|/4.1657e-69/hypothetical protein FG08580.1 [Gibberella zeae PH-1]
FGSG_12322	1268	82	13	6.8991	1.18873	-2.53699	Down	2.07e-12	1.1e-11	-	-	-	-	gi|408395286|gb|EKJ74468.1|/0/hypothetical protein FPSE_05218 [Fusarium pseudograminearum CS3096]
FGSG_04534	2473	25	4	1.07848	0.18754	-2.52373	Down	0.000146815	0.000423686	-	-	-	-	gi|46117384|ref|XP_384710.1|/0/hypothetical protein FG04534.1 [Gibberella zeae PH-1]
FGSG_06396	996	25	4	2.6778	0.465649	-2.52373	Down	0.000146815	0.00042379	-	-	-	-	gi|46124037|ref|XP_386572.1|/0/hypothetical protein FG06396.1 [Gibberella zeae PH-1]
FGSG_02911	363	118	19	34.6795	6.06883	-2.51459	Down	4.02e-17	2.63e-16	-	-	-	-	gi|408393829|gb|EKJ73087.1|/5.52257e-66/hypothetical protein FPSE_06700 [Fusarium pseudograminearum CS3096]
FGSG_12543	1029	31	5	3.21399	0.563395	-2.51215	Down	2.25e-05	7.14e-05	-	-	-	-	gi|46114258|ref|XP_383147.1|/0/hypothetical protein FG02971.1 [Gibberella zeae PH-1]
FGSG_12224	1509	370	61	26.1583	4.68704	-2.48052	Down	8.13e-50	1.17e-48	-	-	-	-	gi|46117488|ref|XP_384762.1|/0/hypothetical protein FG04586.1 [Gibberella zeae PH-1]
FGSG_11386	1779	592	98	35.5012	6.38717	-2.47462	Down	1.66e-78	3.51e-77	-	-	-	K01066//esterase / lipase [EC:3.1.1.-];K03927//carboxylesterase 2 [EC:3.1.1.1 3.1.1.84 3.1.1.56];K01050//cholinesterase [EC:3.1.1.8]	gi|46139743|ref|XP_391562.1|/0/hypothetical protein FG11386.1 [Gibberella zeae PH-1]
FGSG_09297	1844	48	8	2.77701	0.503022	-2.46484	Down	1.45e-07	5.64e-07	GO:0031224//intrinsic to membrane	GO:0005275//amine transmembrane transporter activity	GO:0006865//amino acid transport	K03293//amino acid transporter, AAT family	gi|46134506|ref|XP_389473.1|/0/hypothetical protein FG09297.1 [Gibberella zeae PH-1]
FGSG_06098	1709	78	13	4.86912	0.881982	-2.46484	Down	1.57e-11	7.97e-11	GO:0044424//intracellular part	GO:0016879//ligase activity, forming carbon-nitrogen bonds;GO:0032559	GO:0006525//arginine metabolic process	K01940//argininosuccinate synthase [EC:6.3.4.5]	gi|46123441|ref|XP_386274.1|/0/hypothetical protein FG06098.1 [Gibberella zeae PH-1]
FGSG_12150	913	30	5	3.50548	0.634976	-2.46484	Down	3.75e-05	0.000115763	-	-	-	-	gi|408391747|gb|EKJ71115.1|/2.86509e-17/hypothetical protein FPSE_08621 [Fusarium pseudograminearum CS3096]
FGSG_02972	2338	907	152	41.3867	7.53802	-2.45691	Down	2.25e-118	7.18e-117	-	GO:0060089	GO:0006351//transcription, DNA-dependent;GO:0023052//signaling	K14858//pre-rRNA-processing protein SRD1	gi|46114260|ref|XP_383148.1|/0/hypothetical protein FG02972.1 [Gibberella zeae PH-1]
FGSG_04475	847	29	5	3.65268	0.684455	-2.41593	Down	6.24e-05	0.000188718	-	-	-	-	gi|46117266|ref|XP_384651.1|/6.9911e-84/hypothetical protein FG04475.1 [Gibberella zeae PH-1]
FGSG_11250	1722	138	24	8.54955	1.61598	-2.40344	Down	7.34e-19	5.09e-18	GO:0031224//intrinsic to membrane	GO:0005275//amine transmembrane transporter activity	GO:0006865//amino acid transport	K03293//amino acid transporter, AAT family	gi|46139471|ref|XP_391426.1|/0/hypothetical protein FG11250.1 [Gibberella zeae PH-1]
FGSG_09836	1446	1343	234	99.0844	18.7632	-2.40076	Down	8.72e-170	3.89e-168	-	-	-	-	gi|46136641|ref|XP_390012.1|/0/hypothetical protein FG09836.1 [Gibberella zeae PH-1]
FGSG_01000	1749	2410	420	147.003	27.8431	-2.40045	Down	4.29e-303	3.22e-301	-	GO:0016491//oxidoreductase activity;GO:0005506//iron ion binding	-	K05917//cytochrome P450, family 51 (sterol 14-demethylase) [EC:1.14.13.70]	gi|220961910|gb|ACL93392.1|/0/cytochrome P450 51B [Gibberella zeae]
FGSG_03440	1109	63	11	6.06047	1.15006	-2.39773	Down	2.69e-09	1.2e-08	-	-	-	-	gi|46115196|ref|XP_383616.1|/5.32677e-121/hypothetical protein FG03440.1 [Gibberella zeae PH-1]
FGSG_04849	667	45	8	7.19754	1.39066	-2.37173	Down	6.54e-07	2.41e-06	-	-	-	-	gi|46120404|ref|XP_385025.1|/5.52048e-18/hypothetical protein FG04849.1 [Gibberella zeae PH-1]
FGSG_07678	1367	849	151	66.2578	12.8076	-2.37109	Down	1.88e-106	5.28e-105	-	GO:0016787//hydrolase activity	-	K01078//acid phosphatase [EC:3.1.3.2]	gi|46126601|ref|XP_387854.1|/0/hypothetical protein FG07678.1 [Gibberella zeae PH-1]
FGSG_07673	628	1387	247	235.621	45.6032	-2.36926	Down	1.36e-172	6.2e-171	-	-	-	-	gi|408393511|gb|EKJ72774.1|/4.38263e-77/hypothetical protein FPSE_07040 [Fusarium pseudograminearum CS3096]
FGSG_00473	696	28	5	4.29187	0.83295	-2.3653	Down	0.000103306	0.000304046	-	-	-	-	gi|46107180|ref|XP_380649.1|/8.34599e-68/hypothetical protein FG00473.1 [Gibberella zeae PH-1]
FGSG_12141	1584	28	5	1.88582	0.365993	-2.3653	Down	0.000103306	0.000303971	GO:0031224//intrinsic to membrane	GO:0008493//tetracycline transporter activity	GO:0015850//organic hydroxy compound transport;GO:0042221//response to chemical stimulus	K01647//citrate synthase [EC:2.3.3.1];K08158//MFS transporter, DHA1 family, multidrug resistance protein;K08157//MFS transporter, DHA1 family, multidrug resistance protein;K00492//[EC:1.14.13.-]	gi|408398729|gb|EKJ77857.1|/0/hypothetical protein FPSE_01950 [Fusarium pseudograminearum CS3096]
FGSG_07674	1522	5793	1036	406.056	78.923	-2.36316	Down	0	0	-	-	-	-	gi|46126593|ref|XP_387850.1|/0/hypothetical protein FG07674.1 [Gibberella zeae PH-1]
FGSG_11141	1335	44	8	3.51616	0.694811	-2.33931	Down	1.07e-06	3.88e-06	-	GO:0003824//catalytic activity	GO:0008152//metabolic process	K00540//[EC:1.-.-.-]	gi|46139253|ref|XP_391317.1|/0/hypothetical protein FG11141.1 [Gibberella zeae PH-1]
FGSG_01686	1137	169	31	15.8571	3.16125	-2.32656	Down	5.63e-22	4.34e-21	-	GO:0046872//metal ion binding;GO:0003824//catalytic activity	GO:0008152//metabolic process	K00120//[EC:1.1.-.-];K00002//alcohol dehydrogenase (NADP+) [EC:1.1.1.2]	gi|46109608|ref|XP_381862.1|/0/hypothetical protein FG01686.1 [Gibberella zeae PH-1]
FGSG_04587	5641	571	105	10.7989	2.1582	-2.32298	Down	1.86e-70	3.56e-69	-	-	-	K00777//[EC:2.4.2.-];K14855//ribosome assembly protein 4	gi|46117490|ref|XP_384763.1|/0/hypothetical protein FG04587.1 [Gibberella zeae PH-1]
FGSG_08348	934	38	7	4.34045	0.868979	-2.32045	Down	6.78e-06	2.27e-05	-	GO:0003824//catalytic activity	GO:0008152//metabolic process	K01951//GMP synthase (glutamine-hydrolysing) [EC:6.3.5.2]	gi|46127941|ref|XP_388524.1|/4.07016e-91/hypothetical protein FG08348.1 [Gibberella zeae PH-1]
FGSG_08463	3294	2301	424	74.523	14.9245	-2.32	Down	5.21e-278	3.53e-276	-	GO:0016491//oxidoreductase activity	GO:0008152//metabolic process	K00380//sulfite reductase (NADPH) flavoprotein alpha-component [EC:1.8.1.2]	gi|46128171|ref|XP_388639.1|/0/hypothetical protein FG08463.1 [Gibberella zeae PH-1]
FGSG_11098	1828	441	82	25.7371	5.20111	-2.30696	Down	2.35e-54	3.62e-53	-	GO:0016787//hydrolase activity	-	-	gi|46139167|ref|XP_391274.1|/0/hypothetical protein FG11098.1 [Gibberella zeae PH-1]
FGSG_02264	1554	43	8	2.95199	0.596894	-2.30614	Down	1.76e-06	6.22e-06	GO:0031224//intrinsic to membrane	GO:0005275//amine transmembrane transporter activity	GO:0006865//amino acid transport	K09885//aquaporin rerated protein, other eukaryote;K03293//amino acid transporter, AAT family	gi|408400518|gb|EKJ79598.1|/0/hypothetical protein FPSE_00283 [Fusarium pseudograminearum CS3096]
FGSG_02658	1309	4677	873	381.176	77.3273	-2.30141	Down	0	0	-	GO:0004553//hydrolase activity, hydrolyzing O-glycosyl compounds	-	-	gi|46111553|ref|XP_382834.1|/0/hypothetical protein FG02658.1 [Gibberella zeae PH-1]
FGSG_10825	2975	28074	5306	1006.73	206.794	-2.28341	Down	0	0	-	GO:0046914//transition metal ion binding;GO:0008172	GO:0000097//sulfur amino acid biosynthetic process	K00549//5-methyltetrahydropteroyltriglutamate--homocysteine methyltransferase [EC:2.1.1.14]	gi|46138621|ref|XP_391001.1|/0/hypothetical protein FG10825.1 [Gibberella zeae PH-1]
FGSG_10254	1221	1327	251	115.945	23.8351	-2.28229	Down	5.15e-158	2.16e-156	-	-	-	-	gi|408396991|gb|EKJ76142.1|/6.72469e-76/hypothetical protein FPSE_03617 [Fusarium pseudograminearum CS3096]
FGSG_03137	1791	37	7	2.20396	0.45317	-2.28198	Down	1.11e-05	3.63e-05	-	GO:0003824//catalytic activity	-	K00102//D-lactate dehydrogenase (cytochrome) [EC:1.1.2.4]	gi|408398459|gb|EKJ77589.1|/0/hypothetical protein FPSE_02087 [Fusarium pseudograminearum CS3096]
FGSG_03064	1022	26	5	2.71406	0.567254	-2.25839	Down	0.000279572	0.000778756	-	-	-	-	gi|46114444|ref|XP_383240.1|/3.2024e-165/hypothetical protein FG03064.1 [Gibberella zeae PH-1]
FGSG_11099	3424	158	31	4.9229	1.04975	-2.22946	Down	1.13e-19	8.04e-19	-	-	-	-	gi|46139169|ref|XP_391275.1|/0/hypothetical protein FG11099.1 [Gibberella zeae PH-1]
FGSG_03745	1614	512	101	33.8426	7.25565	-2.22167	Down	4.33e-60	7.27e-59	-	-	-	-	gi|46115806|ref|XP_383921.1|/0/hypothetical protein FG03745.1 [Gibberella zeae PH-1]
FGSG_06972	971	131	26	14.3929	3.10465	-2.21286	Down	2.05e-16	1.31e-15	-	-	-	-	gi|408395864|gb|EKJ75036.1|/2.81238e-140/hypothetical protein FPSE_04748 [Fusarium pseudograminearum CS3096]
FGSG_07672	1392	2289	457	175.43	38.0658	-2.20433	Down	6.85e-260	4.32e-258	-	-	-	K12232//E3 ubiquitin-protein ligase HECTD2 [EC:6.3.2.19]	gi|46126589|ref|XP_387848.1|/0/hypothetical protein FG07672.1 [Gibberella zeae PH-1]
FGSG_12690	424	50	10	12.5806	2.73459	-2.20181	Down	5.13e-07	1.91e-06	-	-	-	-	gi|408394015|gb|EKJ73271.1|/1.28468e-43/hypothetical protein FPSE_06536 [Fusarium pseudograminearum CS3096]
FGSG_03465	1920	95	19	5.27861	1.14739	-2.20181	Down	3.3e-12	1.73e-11	-	-	-	K15175//parafibromin	gi|46115246|ref|XP_383641.1|/0/hypothetical protein FG03465.1 [Gibberella zeae PH-1]
FGSG_02415	1134	786	159	73.9447	16.2571	-2.18538	Down	1.63e-89	3.89e-88	-	-	-	-	gi|408398771|gb|EKJ77899.1|/2.62693e-103/hypothetical protein FPSE_01992 [Fusarium pseudograminearum CS3096]
FGSG_03746	1052	118	24	11.9664	2.64517	-2.17756	Down	1.17e-14	6.91e-14	-	-	-	K11314//transcriptional adapter 2-alpha;K01726//[EC:4.2.1.-];K07511//enoyl-CoA hydratase [EC:4.2.1.17]	gi|46115808|ref|XP_383922.1|/4.59746e-166/hypothetical protein FG03746.1 [Gibberella zeae PH-1]
FGSG_13190	1463	678	138	49.4405	10.9369	-2.17649	Down	4.52e-77	9.37e-76	-	-	-	K12584//scavenger mRNA-decapping enzyme DcpS [EC:3.-.-.-]	gi|46126639|ref|XP_387873.1|/1.77011e-170/hypothetical protein FG07697.1 [Gibberella zeae PH-1]
FGSG_10657	716	54	11	8.04597	1.7813	-2.17533	Down	2.17e-07	8.31e-07	-	-	-	-	gi|46138285|ref|XP_390833.1|/4.34187e-91/hypothetical protein FG10657.1 [Gibberella zeae PH-1]
FGSG_03960	622	88	18	15.0935	3.35537	-2.16938	Down	3.19e-11	1.59e-10	-	-	-	-	gi|46116236|ref|XP_384136.1|/3.79023e-41/hypothetical protein FG03960.1 [Gibberella zeae PH-1]
FGSG_11379	1422	127	26	9.528	2.11998	-2.16812	Down	1.36e-15	8.31e-15	-	-	-	-	gi|46139729|ref|XP_391555.1|/0/hypothetical protein FG11379.1 [Gibberella zeae PH-1]
FGSG_11310	731	1116	231	162.871	36.6398	-2.15225	Down	5.58e-124	1.87e-122	-	-	-	-	gi|46139591|ref|XP_391486.1|/6.2548e-16/hypothetical protein FG11310.1 [Gibberella zeae PH-1]
FGSG_09646	1814	48	10	2.82294	0.639177	-2.14291	Down	1.33e-06	4.76e-06	-	GO:0003824//catalytic activity;GO:0046914//transition metal ion binding	GO:0008152//metabolic process	K05909//[EC:1.10.3.2]	gi|46136261|ref|XP_389822.1|/0/hypothetical protein FG09646.1 [Gibberella zeae PH-1]
FGSG_13394	2842	144	30	5.4055	1.22393	-2.14291	Down	2.91e-17	1.91e-16	-	-	-	K01897//long-chain acyl-CoA synthetase [EC:6.2.1.3];K01976//[EC:6.-.-.-]	gi|46127883|ref|XP_388495.1|/0/hypothetical protein FG08319.1 [Gibberella zeae PH-1]
FGSG_02907	953	182	38	20.374	4.62327	-2.13974	Down	2.1e-21	1.59e-20	-	-	-	-	gi|46112837|ref|XP_383083.1|/2.71128e-120/hypothetical protein FG02907.1 [Gibberella zeae PH-1]
FGSG_00257	1206	708	148	62.6302	14.2289	-2.13803	Down	1.16e-78	2.46e-77	-	-	-	K15287//solute carrier family 35, member F1/2	gi|46105258|ref|XP_380433.1|/0/hypothetical protein FG00257.1 [Gibberella zeae PH-1]
FGSG_06290	2127	6159	1289	308.916	70.2657	-2.13632	Down	0	0	-	GO:0016742//hydroxymethyl-, formyl- and related transferase activity;GO:0048037//cofactor binding	GO:0009069//serine family amino acid metabolic process	K00600//glycine hydroxymethyltransferase [EC:2.1.2.1]	gi|46123825|ref|XP_386466.1|/0/GLYC_NEUCR Serine hydroxymethyltransferase, cytosolic (Serine methylase) (Glycine hydroxymethyltransferase) (SHMT) [Gibberella zeae PH-1]
FGSG_02442	1994	300	63	16.0507	3.66331	-2.13142	Down	3.79e-34	4.07e-33	-	-	-	-	gi|46111121|ref|XP_382618.1|/0/hypothetical protein FG02442.1 [Gibberella zeae PH-1]
FGSG_03201	2108	628	132	31.7824	7.26042	-2.1301	Down	1.19e-69	2.27e-68	-	GO:0046872//metal ion binding	GO:0006351//transcription, DNA-dependent	-	gi|46114718|ref|XP_383377.1|/0/hypothetical protein FG03201.1 [Gibberella zeae PH-1]
FGSG_08587	2894	57	12	2.10123	0.480774	-2.1278	Down	1.47e-07	5.71e-07	-	-	-	K01183//chitinase [EC:3.2.1.14]	gi|46128419|ref|XP_388763.1|/0/hypothetical protein FG08587.1 [Gibberella zeae PH-1]
FGSG_07536	1012	2361	500	248.893	57.2859	-2.11927	Down	3.67e-255	2.26e-253	-	GO:0016705//oxidoreductase activity, acting on paired donors, with incorporation or reduction of molecular oxygen	GO:0019725//cellular homeostasis	K03386//peroxiredoxin (alkyl hydroperoxide reductase subunit C) [EC:1.11.1.15]	gi|46126317|ref|XP_387712.1|/2.49746e-122/hypothetical protein FG07536.1 [Gibberella zeae PH-1]
FGSG_03345	1877	33	7	1.87563	0.432406	-2.11692	Down	7.67e-05	0.000229074	-	-	-	K08856//serine/threonine kinase 16 [EC:2.7.11.1];K01426//amidase [EC:3.5.1.4]	gi|46115006|ref|XP_383521.1|/0/hypothetical protein FG03345.1 [Gibberella zeae PH-1]
FGSG_11175	1268	660	140	55.5293	12.8017	-2.11692	Down	1.5e-72	2.95e-71	-	-	-	-	gi|408397825|gb|EKJ76963.1|/2.74697e-161/hypothetical protein FPSE_02838 [Fusarium pseudograminearum CS3096]
FGSG_11097	3023	2104	450	74.2515	17.2597	-2.10501	Down	1.13e-225	6.37e-224	-	-	-	K00799//glutathione S-transferase [EC:2.5.1.18];K01238//[EC:3.2.1.-];K04618//galactose oxidase [EC:1.1.3.9]	gi|46139165|ref|XP_391273.1|/0/hypothetical protein FG11097.1 [Gibberella zeae PH-1]
FGSG_00421	2310	7750	1668	357.921	83.7225	-2.09595	Down	0	0	GO:0044424//intracellular part	GO:0046872//metal ion binding;GO:0016765//transferase activity, transferring alkyl or aryl (other than methyl) groups;GO:0032559	GO:0044237//cellular metabolic process	K00789//S-adenosylmethionine synthetase [EC:2.5.1.6]	gi|46106383|ref|XP_380597.1|/0/METK_NEUCR S-adenosylmethionine synthetase (Methionine adenosyltransferase) (AdoMet synthetase) [Gibberella zeae PH-1]
FGSG_04442	1625	96	21	6.30254	1.49839	-2.07252	Down	1.59e-11	8.06e-11	-	-	-	-	gi|46117200|ref|XP_384618.1|/0/hypothetical protein FG04442.1 [Gibberella zeae PH-1]
FGSG_04424	1164	341	75	31.2535	7.47079	-2.06469	Down	3.94e-37	4.57e-36	-	-	-	K14546//U3 small nucleolar RNA-associated protein 5	gi|46117164|ref|XP_384600.1|/3.1585e-142/hypothetical protein FG04424.1 [Gibberella zeae PH-1]
FGSG_13375	724	59	13	8.69383	2.08192	-2.06208	Down	1.57e-07	6.08e-07	-	-	-	-	-
FGSG_10956	985	721	159	78.0902	18.7163	-2.06085	Down	1.74e-76	3.59e-75	-	GO:0016740//transferase activity	-	-	gi|46138883|ref|XP_391132.1|/4.99718e-114/hypothetical protein FG10956.1 [Gibberella zeae PH-1]
FGSG_02910	906	77	17	9.06693	2.1756	-2.0592	Down	1.96e-09	8.82e-09	-	-	-	-	gi|408393828|gb|EKJ73086.1|/9.98417e-131/hypothetical protein FPSE_06699 [Fusarium pseudograminearum CS3096]
FGSG_07522	2325	4328	956	198.592	47.6753	-2.05849	Down	0	0	-	-	-	-	gi|46126289|ref|XP_387698.1|/7.99708e-115/hypothetical protein FG07522.1 [Gibberella zeae PH-1]
FGSG_03744	2054	768	170	39.8895	9.59636	-2.05545	Down	4.34e-81	9.41e-80	-	-	-	K08197//MFS transporter, SIT family, siderophore-iron:H+ symporter	gi|46115804|ref|XP_383920.1|/0/hypothetical protein FG03744.1 [Gibberella zeae PH-1]
FGSG_12225	923	45	10	5.20126	1.25619	-2.0498	Down	5.43e-06	1.83e-05	-	-	-	-	gi|46117488|ref|XP_384762.1|/3.77691e-158/hypothetical protein FG04586.1 [Gibberella zeae PH-1]
FGSG_07952	427	36	8	8.9944	2.1723	-2.0498	Down	5.05e-05	0.000154314	GO:0044464//cell part	GO:0046914//transition metal ion binding	-	K14821//bud site selection protein 20	gi|46127149|ref|XP_388128.1|/1.80692e-32/hypothetical protein FG07952.1 [Gibberella zeae PH-1]
FGSG_03072	1908	274	61	15.3204	3.70689	-2.04717	Down	7.86e-30	7.58e-29	-	GO:0070011//peptidase activity, acting on L-amino acid peptides	-	K01279//tripeptidyl-peptidase I [EC:3.4.14.9]	gi|46114460|ref|XP_383248.1|/0/hypothetical protein FG03072.1 [Gibberella zeae PH-1]
FGSG_00033	788	211	47	28.5663	6.9156	-2.04639	Down	2.62e-23	2.11e-22	-	-	-	-	gi|46102658|ref|XP_380209.1|/2.98185e-130/hypothetical protein FG00033.1 [Gibberella zeae PH-1]
FGSG_13747	943	2689	599	304.212	73.6501	-2.04632	Down	1.17e-277	7.89e-276	-	-	GO:0006810//transport	-	gi|408399517|gb|EKJ78617.1|/2.08654e-34/hypothetical protein FPSE_01211 [Fusarium pseudograminearum CS3096]
FGSG_02502	1546	2479	555	171.066	41.6238	-2.03908	Down	5.75e-255	3.52e-253	GO:0031090//organelle membrane;GO:0043231//intracellular membrane-bounded organelle;GO:0031224//intrinsic to membrane	GO:0046914//transition metal ion binding;GO:0003824//catalytic activity	GO:0006694//steroid biosynthetic process;GO:0006631//fatty acid metabolic process	K00227//lathosterol oxidase [EC:1.14.21.6]	gi|46111241|ref|XP_382678.1|/0/hypothetical protein FG02502.1 [Gibberella zeae PH-1]
FGSG_10542	369	700	157	202.381	49.3323	-2.03647	Down	3.35e-73	6.64e-72	-	-	-	-	gi|46138055|ref|XP_390718.1|/7.17218e-66/hypothetical protein FG10542.1 [Gibberella zeae PH-1]
FGSG_00858	2374	107	24	4.8084	1.17216	-2.03638	Down	1.93e-12	1.02e-11	-	-	-	-	gi|46107950|ref|XP_381034.1|/0/hypothetical protein FG00858.1 [Gibberella zeae PH-1]
FGSG_11777	800	1149	258	153.224	37.3928	-2.03481	Down	6.93e-119	2.24e-117	-	GO:0016798//hydrolase activity, acting on glycosyl bonds;GO:0043167//ion binding	GO:0044238//primary metabolic process	-	gi|408396252|gb|EKJ75414.1|/1.29739e-145/hypothetical protein FPSE_04433 [Fusarium pseudograminearum CS3096]
FGSG_02051	1159	271	61	24.945	6.10246	-2.03129	Down	3.06e-29	2.89e-28	-	GO:0016209//antioxidant activity;GO:0043169//cation binding;GO:0003824//catalytic activity	GO:0072593//reactive oxygen species metabolic process	K04564//superoxide dismutase, Fe-Mn family [EC:1.15.1.1]	gi|46110339|ref|XP_382227.1|/4.26889e-105/hypothetical protein FG02051.1 [Gibberella zeae PH-1]
FGSG_06791	902	191	43	22.5904	5.52739	-2.03104	Down	4.77e-21	3.57e-20	-	-	-	K14817//60S ribosomal subunit assembly/export protein LOC1	gi|46124827|ref|XP_386967.1|/2.89885e-43/hypothetical protein FG06791.1 [Gibberella zeae PH-1]
FGSG_06564	906	71	16	8.36041	2.04762	-2.02962	Down	1.16e-08	4.97e-08	-	-	-	-	gi|408399105|gb|EKJ78230.1|/4.01086e-64/hypothetical protein FPSE_01691 [Fusarium pseudograminearum CS3096]
FGSG_03687	1877	4105	927	233.317	57.2629	-2.02662	Down	0	0	-	GO:0003824//catalytic activity	-	K01046//triacylglycerol lipase [EC:3.1.1.3]	gi|408398793|gb|EKJ77920.1|/0/hypothetical protein FPSE_01846 [Fusarium pseudograminearum CS3096]
FGSG_06629	693	75	17	11.5458	2.84429	-2.02123	Down	4.9e-09	2.15e-08	-	-	-	-	gi|46124503|ref|XP_386805.1|/4.07527e-91/hypothetical protein FG06629.1 [Gibberella zeae PH-1]
FGSG_02783	1702	1280	291	80.2321	19.824	-2.01693	Down	9.69e-131	3.4e-129	-	GO:0016741	GO:0006730//one-carbon metabolic process;GO:0008202//steroid metabolic process	K00559//sterol 24-C-methyltransferase [EC:2.1.1.41]	gi|46111803|ref|XP_382959.1|/0/hypothetical protein FG02783.1 [Gibberella zeae PH-1]
FGSG_00150	1175	4003	911	363.451	89.8957	-2.01544	Down	0	0	-	GO:0003824//catalytic activity;GO:0046914//transition metal ion binding	GO:0008152//metabolic process	K07119//	gi|46105044|ref|XP_380326.1|/0/hypothetical protein FG00150.1 [Gibberella zeae PH-1]
FGSG_03065	1877	443	101	25.1789	6.239	-2.01283	Down	2.9e-46	3.98e-45	-	GO:0003824//catalytic activity	GO:0016109;GO:0006779//porphyrin-containing compound biosynthetic process	K15745//phytoene desaturase (3,4-didehydrolycopene-forming) [EC:1.3.99.30]	gi|408398533|gb|EKJ77663.1|/0/hypothetical protein FPSE_02161 [Fusarium pseudograminearum CS3096]
FGSG_01551	2150	92	21	4.56506	1.1325	-2.01112	Down	9.88e-11	4.81e-10	GO:0043229//intracellular organelle	-	-	K15198//transcription factor TFIIIB component B''	gi|46109338|ref|XP_381727.1|/0/hypothetical protein FG01551.1 [Gibberella zeae PH-1]
FGSG_06606	1565	162	37	11.0433	2.74123	-2.01027	Down	7.5e-18	5.04e-17	GO:0031224//intrinsic to membrane	GO:0016628//oxidoreductase activity, acting on the CH-CH group of donors, NAD or NADP as acceptor	GO:0006694//steroid biosynthetic process	K00222//delta14-sterol reductase [EC:1.3.1.70]	gi|408399062|gb|EKJ78187.1|/0/hypothetical protein FPSE_01648 [Fusarium pseudograminearum CS3096]
FGSG_00072	1125	359	82	34.0439	8.45122	-2.01016	Down	9.8e-38	1.16e-36	-	-	-	-	gi|46102982|ref|XP_380248.1|/7.09527e-75/hypothetical protein FG00072.1 [Gibberella zeae PH-1]
FGSG_06025	2031	113	26	5.93562	1.4843	-1.99962	Down	8.58e-13	4.63e-12	-	-	-	-	gi|46123295|ref|XP_386201.1|/0/hypothetical protein FG06025.1 [Gibberella zeae PH-1]
FGSG_11072	954	168	39	18.787	4.73996	-1.98679	Down	3.34e-18	2.27e-17	-	-	-	-	gi|408393073|gb|EKJ72342.1|/4.18856e-92/hypothetical protein FPSE_07462 [Fusarium pseudograminearum CS3096]
FGSG_02965	2119	73	17	3.67527	0.9302	-1.98224	Down	1.21e-08	5.17e-08	-	-	-	-	gi|408393891|gb|EKJ73149.1|/0/hypothetical protein FPSE_06762 [Fusarium pseudograminearum CS3096]
FGSG_00100	1564	73	17	4.97948	1.26029	-1.98224	Down	1.21e-08	5.17e-08	-	-	-	K00309//[EC:1.5.3.-]	gi|46103667|ref|XP_380276.1|/0/hypothetical protein FG00100.1 [Gibberella zeae PH-1]
FGSG_06550	2050	30	7	1.56122	0.395915	-1.97941	Down	0.000312084	0.000863437	-	GO:0016757//transferase activity, transferring glycosyl groups	-	K00698//chitin synthase [EC:2.4.1.16]	gi|46124345|ref|XP_386726.1|/0/hypothetical protein FG06550.1 [Gibberella zeae PH-1]
FGSG_02999	1058	47	11	4.73925	1.20549	-1.97503	Down	5.64e-06	1.9e-05	-	-	-	-	gi|46114314|ref|XP_383175.1|/6.5755e-138/hypothetical protein FG02999.1 [Gibberella zeae PH-1]
FGSG_07684	840	38	9	4.82616	1.24229	-1.95788	Down	5.21e-05	0.000158926	-	-	-	-	gi|46126613|ref|XP_387860.1|/2.82808e-53/hypothetical protein FG07684.1 [Gibberella zeae PH-1]
FGSG_05652	1941	42	10	2.30845	0.597355	-1.95027	Down	2.14e-05	6.83e-05	-	-	-	-	gi|46122549|ref|XP_385828.1|/0/hypothetical protein FG05652.1 [Gibberella zeae PH-1]
FGSG_08623	2167	84	20	4.1354	1.07011	-1.95027	Down	1.41e-09	6.42e-09	-	GO:0016798//hydrolase activity, acting on glycosyl bonds;GO:0043167//ion binding	GO:0044238//primary metabolic process	K01210//glucan 1,3-beta-glucosidase [EC:3.2.1.58]	gi|46128491|ref|XP_388799.1|/0/hypothetical protein FG08623.1 [Gibberella zeae PH-1]
FGSG_03085	1216	67	16	5.87812	1.52561	-1.94597	Down	7.1e-08	2.84e-07	-	-	-	-	gi|46114486|ref|XP_383261.1|/0/hypothetical protein FG03085.1 [Gibberella zeae PH-1]
FGSG_03759	931	46	11	5.27115	1.36994	-1.94401	Down	8.86e-06	2.93e-05	-	-	-	-	gi|46115834|ref|XP_383935.1|/4.66978e-151/hypothetical protein FG03759.1 [Gibberella zeae PH-1]
FGSG_10498	2085	954	229	48.8135	12.7347	-1.93852	Down	5.05e-93	1.27e-91	-	-	-	-	gi|46137967|ref|XP_390674.1|/0/hypothetical protein FG10498.1 [Gibberella zeae PH-1]
FGSG_05687	2429	132	32	5.79754	1.5275	-1.92427	Down	4.63e-14	2.66e-13	-	GO:0017111//nucleoside-triphosphatase activity;GO:0000166//nucleotide binding	-	K14776//ATP-dependent RNA helicase DDX10/DBP4 [EC:3.6.4.13]	gi|91206546|sp|Q4IAS1.1|DBP4_GIBZE/0/RecName: Full=ATP-dependent RNA helicase DBP4
FGSG_05096	1843	598	145	34.6157	9.12223	-1.92397	Down	2.16e-58	3.55e-57	-	-	GO:0006826//iron ion transport	K14685//solute carrier family 40 (iron-regulated transporter), member 1	gi|46121435|ref|XP_385272.1|/0/hypothetical protein FG05096.1 [Gibberella zeae PH-1]
FGSG_00173	1216	301	73	26.4077	6.96061	-1.92367	Down	3.45e-30	3.36e-29	-	-	-	K01238//[EC:3.2.1.-]	gi|46105090|ref|XP_380349.1|/0/hypothetical protein FG00173.1 [Gibberella zeae PH-1]
FGSG_03675	1590	169	41	11.3393	2.98982	-1.9232	Down	1.35e-17	9e-17	-	-	-	K06902//MFS transporter, UMF1 family	gi|46115666|ref|XP_383851.1|/0/hypothetical protein FG03675.1 [Gibberella zeae PH-1]
FGSG_05826	906	424	103	49.927	13.1816	-1.9213	Down	8.25e-42	1.05e-40	-	GO:0043169//cation binding	-	K01792//glucose-6-phosphate 1-epimerase [EC:5.1.3.15]	gi|46122897|ref|XP_386002.1|/9.29463e-178/hypothetical protein FG05826.1 [Gibberella zeae PH-1]
FGSG_07894	2047	152	37	7.92179	2.09576	-1.91835	Down	6.39e-16	3.99e-15	GO:0031224//intrinsic to membrane	GO:0015291//secondary active transmembrane transporter activity	GO:0015698//inorganic anion transport	K08176//MFS transporter, PHS family, inorganic phosphate transporter	gi|46127033|ref|XP_388070.1|/0/hypothetical protein FG07894.1 [Gibberella zeae PH-1]
FGSG_03113	1771	90	22	5.42153	1.44033	-1.9123	Down	6.09e-10	2.82e-09	-	-	-	-	gi|408398483|gb|EKJ77613.1|/0/hypothetical protein FPSE_02111 [Fusarium pseudograminearum CS3096]
FGSG_11174	1309	620	152	50.53	13.4636	-1.90807	Down	7.89e-60	1.32e-58	-	-	-	-	gi|46139319|ref|XP_391350.1|/0/hypothetical protein FG11174.1 [Gibberella zeae PH-1]
FGSG_10433	900	219	54	25.9597	6.9568	-1.89978	Down	4.93e-22	3.82e-21	-	-	-	K00224//[EC:1.3.1.-]	gi|46137835|ref|XP_390609.1|/1.98725e-164/hypothetical protein FG10433.1 [Gibberella zeae PH-1]
FGSG_12522	1359	85	21	6.67263	1.79167	-1.89695	Down	2.24e-09	1.01e-08	-	GO:0016741	GO:0006730//one-carbon metabolic process	K12584//scavenger mRNA-decapping enzyme DcpS [EC:3.-.-.-]	gi|46114428|ref|XP_383232.1|/1.22367e-131/hypothetical protein FG03056.1 [Gibberella zeae PH-1]
FGSG_09321	1644	2514	625	163.14	44.0795	-1.88793	Down	1.06e-233	6.2e-232	-	GO:0016747//transferase activity, transferring acyl groups other than amino-acyl groups	-	K00626//acetyl-CoA C-acetyltransferase [EC:2.3.1.9]	gi|46134945|ref|XP_389497.1|/0/hypothetical protein FG09321.1 [Gibberella zeae PH-1]
FGSG_00197	1436	40	10	2.97169	0.807428	-1.87988	Down	5.26e-05	0.000160204	-	-	-	-	gi|46105138|ref|XP_380373.1|/0/hypothetical protein FG00197.1 [Gibberella zeae PH-1]
FGSG_10670	804	36	9	4.77688	1.29791	-1.87988	Down	0.000128162	0.000373585	-	GO:0016787//hydrolase activity	GO:0008152//metabolic process	K01567//[EC:3.-.-.-]	gi|46138311|ref|XP_390846.1|/3.45963e-114/hypothetical protein FG10670.1 [Gibberella zeae PH-1]
FGSG_10983	1437	231	58	17.1496	4.67982	-1.87364	Down	9.23e-23	7.28e-22	-	-	-	-	gi|46138937|ref|XP_391159.1|/0/hypothetical protein FG10983.1 [Gibberella zeae PH-1]
FGSG_13748	689	1261	317	195.251	53.3456	-1.87189	Down	7.52e-117	2.36e-115	-	-	GO:0006810//transport	K13336//peroxin-3;K15361//WD repeat-containing protein 48;K03448//MFS transporter, ACS family, pantothenate transporter	gi|408399517|gb|EKJ78617.1|/5.08739e-110/hypothetical protein FPSE_01211 [Fusarium pseudograminearum CS3096]
FGSG_03752	1129	175	44	16.5364	4.51874	-1.87166	Down	1.42e-17	9.44e-17	-	-	-	K00598//trans-aconitate 2-methyltransferase [EC:2.1.1.144];K11426//SET and MYND domain-containing protein;K07117//	gi|46115820|ref|XP_383928.1|/0/hypothetical protein FG03752.1 [Gibberella zeae PH-1]
FGSG_07446	741	1764	445	253.967	69.6306	-1.86685	Down	4.04e-162	1.72e-160	-	-	-	-	gi|46126137|ref|XP_387622.1|/1.9591e-105/hypothetical protein FG07446.1 [Gibberella zeae PH-1]
FGSG_13442	564	209	53	39.5335	10.8957	-1.85932	Down	1.55e-20	1.14e-19	-	-	-	-	gi|46127421|ref|XP_388264.1|/4.0735e-68/hypothetical protein FG08088.1 [Gibberella zeae PH-1]
FGSG_01386	2379	1235	314	55.3822	15.3036	-1.85555	Down	3.77e-113	1.14e-111	GO:0044464//cell part	GO:0032561//guanyl ribonucleotide binding	-	K14537//nuclear GTP-binding protein	gi|46109008|ref|XP_381562.1|/6.1293e-150/hypothetical protein FG01386.1 [Gibberella zeae PH-1]
FGSG_06692	1156	91137	23216	8410.74	2328.56	-1.85279	Down	0	0	-	-	-	-	gi|408398968|gb|EKJ78093.1|/3.92381e-44/hypothetical protein FPSE_01554 [Fusarium pseudograminearum CS3096]
FGSG_00129	618	51	13	8.80398	2.43901	-1.85186	Down	5.75e-06	1.94e-05	-	-	-	-	gi|46104457|ref|XP_380305.1|/2.63954e-85/hypothetical protein FG00129.1 [Gibberella zeae PH-1]
FGSG_12180	1092	47	12	4.59169	1.27414	-1.8495	Down	1.39e-05	4.48e-05	-	GO:0046872//metal ion binding;GO:0016703	GO:0006351//transcription, DNA-dependent	K00459//nitronate monooxygenase [EC:1.13.12.16]	gi|408394091|gb|EKJ73340.1|/0/hypothetical protein FPSE_06497 [Fusarium pseudograminearum CS3096]
FGSG_04350	1829	1967	504	114.733	31.9503	-1.84438	Down	1.21e-177	5.74e-176	GO:0031981//nuclear lumen	GO:0003676//nucleic acid binding;GO:0042623//ATPase activity, coupled;GO:0032559	GO:0042254//ribosome biogenesis	K13179//ATP-dependent RNA helicase DDX18/HAS1 [EC:3.6.4.13]	gi|410516909|sp|Q4IEK8.2|HAS1_GIBZE/0/RecName: Full=ATP-dependent RNA helicase HAS1
FGSG_10207	2021	156	40	8.23485	2.29484	-1.84335	Down	1.57e-15	9.62e-15	-	GO:0016627//oxidoreductase activity, acting on the CH-CH group of donors	GO:0008152//metabolic process	K00257//[EC:1.3.99.-];K00232//acyl-CoA oxidase [EC:1.3.3.6]	gi|46137383|ref|XP_390383.1|/0/hypothetical protein FG10207.1 [Gibberella zeae PH-1]
FGSG_01059	1658	1700	438	109.386	30.6301	-1.83641	Down	6.73e-153	2.71e-151	-	-	-	K14826//FK506-binding nuclear protein [EC:5.2.1.8]	gi|302922568|ref|XP_003053493.1|/2.44881e-111/hypothetical protein NECHADRAFT_74694 [Nectria haematococca mpVI 77-13-4]
FGSG_02024	838	62	16	7.89306	2.21378	-1.83407	Down	6.41e-07	2.36e-06	-	-	-	-	gi|46110284|ref|XP_382200.1|/2.95476e-87/hypothetical protein FG02024.1 [Gibberella zeae PH-1]
FGSG_13304	650	93	24	15.264	4.28111	-1.83407	Down	9.52e-10	4.36e-09	-	-	-	-	gi|408392782|gb|EKJ72102.1|/1.68751e-17/hypothetical protein FPSE_07727 [Fusarium pseudograminearum CS3096]
FGSG_05754	1427	155	40	11.5879	3.25008	-1.83407	Down	2.41e-15	1.46e-14	-	-	-	-	gi|46122753|ref|XP_385930.1|/6.02847e-132/hypothetical protein FG05754.1 [Gibberella zeae PH-1]
FGSG_00449	1687	572	148	36.1725	10.172	-1.83029	Down	2.13e-52	3.2e-51	-	-	-	K14791//periodic tryptophan protein 1	gi|408398673|gb|EKJ77802.1|/0/hypothetical protein FPSE_02036 [Fusarium pseudograminearum CS3096]
FGSG_00436	986	185	48	20.0167	5.64446	-1.8263	Down	6.09e-18	4.11e-17	-	-	-	K14773//U3 small nucleolar RNA-associated protein 23	gi|46106789|ref|XP_380612.1|/3.55442e-109/hypothetical protein FG00436.1 [Gibberella zeae PH-1]
FGSG_05801	1636	50	13	3.2605	0.921336	-1.82329	Down	8.89e-06	2.93e-05	-	-	GO:0006810//transport	-	gi|408397421|gb|EKJ76564.1|/0/hypothetical protein FPSE_03230 [Fusarium pseudograminearum CS3096]
FGSG_02511	2304	611	159	28.2915	8.00153	-1.82202	Down	1.61e-55	2.52e-54	-	GO:0005488//binding	-	K14573//nucleolar protein 4	gi|46111259|ref|XP_382687.1|/0/hypothetical protein FG02511.1 [Gibberella zeae PH-1]
FGSG_06628	2631	406	106	16.4628	4.67136	-1.81729	Down	2.55e-37	2.98e-36	GO:0005634//nucleus	GO:0003676//nucleic acid binding;GO:0017111//nucleoside-triphosphatase activity;GO:0000166//nucleotide binding	-	K13181//ATP-dependent RNA helicase DDX27 [EC:3.6.4.13]	gi|91206590|sp|Q4I830.1|DRS1_GIBZE/0/RecName: Full=ATP-dependent RNA helicase DRS1
FGSG_03838	849	65	17	8.16777	2.32166	-1.81478	Down	4.12e-07	1.54e-06	-	GO:0003824//catalytic activity	GO:0008152//metabolic process	K00059//3-oxoacyl-[acyl-carrier protein] reductase [EC:1.1.1.100]	gi|46115992|ref|XP_384014.1|/4.33605e-142/hypothetical protein FG03838.1 [Gibberella zeae PH-1]
FGSG_11440	1118	34	9	3.2444	0.933381	-1.79741	Down	0.000309342	0.00085645	-	-	-	K06892//	gi|46139851|ref|XP_391616.1|/0/hypothetical protein FG11440.1 [Gibberella zeae PH-1]
FGSG_12269	333	34	9	10.8926	3.13369	-1.79741	Down	0.000309342	0.00085665	-	-	-	-	gi|302901739|ref|XP_003048500.1|/1.84539e-21/hypothetical protein NECHADRAFT_101384 [Nectria haematococca mpVI 77-13-4]
FGSG_01915	1161	9167	2444	842.35	244.077	-1.78708	Down	0	0	GO:0043231//intracellular membrane-bounded organelle	GO:0003676//nucleic acid binding	-	K09425//Myb-like DNA-binding protein FlbD	gi|46110066|ref|XP_382091.1|/2.03935e-141/hypothetical protein FG01915.1 [Gibberella zeae PH-1]
FGSG_08343	3365	1852	494	58.7156	17.0216	-1.78638	Down	2.79e-160	1.18e-158	GO:0016020//membrane	GO:0016820//hydrolase activity, acting on acid anhydrides, catalyzing transmembrane movement of substances;GO:0016887//ATPase activity;GO:0000166//nucleotide binding	GO:0009205	K01535//H+-transporting ATPase [EC:3.6.3.6]	gi|407918221|gb|EKG11493.1|/0/ATPase P-type H+ transporting proton pump [Macrophomina phaseolina MS6]
FGSG_06508	1548	2750	736	189.522	55.1271	-1.78153	Down	3.69e-236	2.16e-234	GO:0031224//intrinsic to membrane	GO:0005275//amine transmembrane transporter activity	GO:0006865//amino acid transport	K03293//amino acid transporter, AAT family	gi|46124261|ref|XP_386684.1|/0/hypothetical protein FG06508.1 [Gibberella zeae PH-1]
FGSG_12760	369	439	118	126.922	37.0778	-1.77531	Down	5.29e-39	6.41e-38	-	-	-	-	gi|408394350|gb|EKJ73558.1|/3.30748e-35/hypothetical protein FPSE_06176 [Fusarium pseudograminearum CS3096]
FGSG_08911	807	52	14	6.87428	2.01147	-1.77296	Down	8.73e-06	2.89e-05	-	GO:0016209//antioxidant activity	-	K00435//peroxiredoxin [EC:1.11.1.-]	gi|46130614|ref|XP_389087.1|/2.46801e-152/hypothetical protein FG08911.1 [Gibberella zeae PH-1]
FGSG_05466	1379	297	80	22.9768	6.72642	-1.77227	Down	7.72e-27	6.92e-26	-	GO:0016876//ligase activity, forming aminoacyl-tRNA and related compounds;GO:0032559	GO:0010467//gene expression	K14846//ribosome production factor 1	gi|46122177|ref|XP_385642.1|/0/hypothetical protein FG05466.1 [Gibberella zeae PH-1]
FGSG_05698	1699	267	72	16.7655	4.91357	-1.77065	Down	2.97e-24	2.46e-23	-	-	-	K14855//ribosome assembly protein 4	gi|46122641|ref|XP_385874.1|/0/hypothetical protein FG05698.1 [Gibberella zeae PH-1]
FGSG_05615	1000	5183	1402	552.941	162.557	-1.76618	Down	0	0	GO:0044424//intracellular part	GO:0016802	GO:0044237//cellular metabolic process	K01251//adenosylhomocysteinase [EC:3.3.1.1]	gi|46122475|ref|XP_385791.1|/1.41756e-177/hypothetical protein FG05615.1 [Gibberella zeae PH-1]
FGSG_12129	2163	48	13	2.36746	0.696859	-1.7644	Down	2.1e-05	6.7e-05	-	GO:0046914//transition metal ion binding;GO:0016641//oxidoreductase activity, acting on the CH-NH2 group of donors, oxygen as acceptor;GO:0048037//cofactor binding	GO:0006807//nitrogen compound metabolic process	K00276//primary-amine oxidase [EC:1.4.3.21]	gi|408393715|gb|EKJ72975.1|/0/hypothetical protein FPSE_06871 [Fusarium pseudograminearum CS3096]
FGSG_05653	3093	34840	9439	1201.7	353.838	-1.76392	Down	0	0	GO:0044464//cell part	-	-	K01501//nitrilase [EC:3.5.5.1]	gi|46122551|ref|XP_385829.1|/0/hypothetical protein FG05653.1 [Gibberella zeae PH-1]
FGSG_06113	915	258	70	30.0813	8.87024	-1.76182	Down	2.46e-23	1.97e-22	-	-	-	-	gi|46123471|ref|XP_386289.1|/9.67579e-98/hypothetical protein FG06113.1 [Gibberella zeae PH-1]
FGSG_04453	601	55	15	9.76306	2.89384	-1.75435	Down	5.56e-06	1.88e-05	GO:0043231//intracellular membrane-bounded organelle	-	GO:0006259//DNA metabolic process	K10734//GINS complex subunit 3	gi|121815255|sp|Q4IEA5.1|PSF3_GIBZE/1.49776e-94/RecName: Full=DNA replication complex GINS protein PSF3
FGSG_11540	664	348	95	55.9125	16.5888	-1.75296	Down	9.82e-31	9.69e-30	-	-	-	-	gi|46140051|ref|XP_391716.1|/4.17553e-48/hypothetical protein FG11540.1 [Gibberella zeae PH-1]
FGSG_03761	1639	673	184	43.806	13.0166	-1.75078	Down	8.23e-58	1.34e-56	-	GO:0003824//catalytic activity	GO:0008152//metabolic process	K13366//polyamine oxidase (propane-1,3-diamine-forming) [EC:1.5.3.14]	gi|46115838|ref|XP_383937.1|/0/hypothetical protein FG03761.1 [Gibberella zeae PH-1]
FGSG_11343	1363	153	42	11.9755	3.57282	-1.74495	Down	2.94e-14	1.7e-13	-	-	-	K14950//cation-transporting ATPase 13A1 [EC:3.6.3.-];K01613//phosphatidylserine decarboxylase [EC:4.1.1.65]	gi|46139657|ref|XP_391519.1|/0/hypothetical protein FG11343.1 [Gibberella zeae PH-1]
FGSG_02353	1410	51	14	3.85877	1.15124	-1.74495	Down	1.33e-05	4.32e-05	-	-	-	-	gi|408396843|gb|EKJ75996.1|/0/hypothetical protein FPSE_03768 [Fusarium pseudograminearum CS3096]
FGSG_02913	858	40	11	4.97359	1.4865	-1.74237	Down	0.00012305	0.000359567	-	-	-	-	gi|46112972|ref|XP_383089.1|/1.17916e-94/hypothetical protein FG02913.1 [Gibberella zeae PH-1]
FGSG_11012	2482	69	19	2.96582	0.887585	-1.74047	Down	3.95e-07	1.48e-06	-	-	-	-	gi|46138995|ref|XP_391188.1|/0/hypothetical protein FG11012.1 [Gibberella zeae PH-1]
FGSG_06243	2037	703	194	36.8181	11.0425	-1.73734	Down	1.1e-59	1.83e-58	-	GO:0003676//nucleic acid binding;GO:0008168//methyltransferase activity	GO:0042254//ribosome biogenesis;GO:0006730//one-carbon metabolic process	K14835//ribosomal RNA methyltransferase Nop2 [EC:2.1.1.-]	gi|46123731|ref|XP_386419.1|/0/hypothetical protein FG06243.1 [Gibberella zeae PH-1]
FGSG_08980	1083	605	167	59.597	17.8791	-1.73696	Down	1.37e-51	2.03e-50	-	GO:0003824//catalytic activity;GO:0046914//transition metal ion binding	GO:0008152//metabolic process	K00002//alcohol dehydrogenase (NADP+) [EC:1.1.1.2]	gi|46130850|ref|XP_389156.1|/0/hypothetical protein FG08980.1 [Gibberella zeae PH-1]
FGSG_09370	1338	94	26	7.49496	2.25307	-1.73403	Down	3.27e-09	1.45e-08	-	-	-	K14950//cation-transporting ATPase 13A1 [EC:3.6.3.-];K01613//phosphatidylserine decarboxylase [EC:4.1.1.65];K02920//large subunit ribosomal protein L36e	gi|46135709|ref|XP_389546.1|/0/hypothetical protein FG09370.1 [Gibberella zeae PH-1]
FGSG_05550	1433	376	104	27.9923	8.41483	-1.73403	Down	1.31e-32	1.36e-31	GO:0043231//intracellular membrane-bounded organelle	GO:0034062//RNA polymerase activity;GO:0003676//nucleic acid binding	GO:0010467//gene expression	K03005//DNA-directed RNA polymerase I subunit RPA49	gi|46122345|ref|XP_385726.1|/0/hypothetical protein FG05550.1 [Gibberella zeae PH-1]
FGSG_04979	1310	582	161	47.3968	14.2499	-1.73384	Down	1.43e-49	2.05e-48	GO:0005622//intracellular	-	GO:0010467//gene expression	K14775//ribosome biogenesis protein UTP30	gi|46121201|ref|XP_385155.1|/1.38142e-172/hypothetical protein FG04979.1 [Gibberella zeae PH-1]
FGSG_12302	1297	1523	422	125.273	37.7251	-1.73148	Down	1.28e-126	4.35e-125	GO:0043231//intracellular membrane-bounded organelle	GO:0003676//nucleic acid binding;GO:0042623//ATPase activity, coupled;GO:0032559	GO:0000956//nuclear-transcribed mRNA catabolic process;GO:0042254//ribosome biogenesis	K12823//ATP-dependent RNA helicase DDX5/DBP2 [EC:3.6.4.13]	gi|91206540|sp|Q4IF76.1|DBP2_GIBZE/0/RecName: Full=ATP-dependent RNA helicase DBP2
FGSG_12331	1115	2749	765	263.025	79.5508	-1.72525	Down	7.54e-226	4.26e-224	-	-	-	K15385//aspyridone synthetase trans-acting enoyl reductase;K01113//alkaline phosphatase D [EC:3.1.3.1]	gi|46116336|ref|XP_384186.1|/3.1533e-168/hypothetical protein FG04010.1 [Gibberella zeae PH-1]
FGSG_05827	1985	778	217	41.8135	12.6753	-1.72195	Down	4.47e-65	8.07e-64	-	-	-	-	gi|46122899|ref|XP_386003.1|/2.57798e-171/hypothetical protein FG05827.1 [Gibberella zeae PH-1]
FGSG_03225	842	136	38	17.2316	5.23275	-1.71941	Down	1.35e-12	7.2e-12	-	-	-	-	gi|46114766|ref|XP_383401.1|/1.07441e-145/hypothetical protein FG03225.1 [Gibberella zeae PH-1]
FGSG_05650	914	139	39	16.2243	4.9474	-1.71342	Down	8.65e-13	4.67e-12	-	-	-	-	gi|46122545|ref|XP_385826.1|/2.67398e-140/hypothetical protein FG05650.1 [Gibberella zeae PH-1]
FGSG_08122	835	20690	5811	2643.45	806.905	-1.71195	Down	0	0	-	-	-	-	gi|300294839|gb|ADJ96633.1|/1.19407e-104/alkaline foam protein A [Gibberella zeae]
FGSG_04299	2977	740	209	26.5186	8.14002	-1.7039	Down	4.25e-61	7.25e-60	-	-	-	-	gi|46116914|ref|XP_384475.1|/0/hypothetical protein FG04299.1 [Gibberella zeae PH-1]
FGSG_11956	1440	81	23	6.00095	1.85193	-1.69616	Down	6.55e-08	2.63e-07	-	-	-	-	gi|46109118|ref|XP_381617.1|/0/hypothetical protein FG01441.1 [Gibberella zeae PH-1]
FGSG_04326	1318	369	105	29.8682	9.23702	-1.69311	Down	4.98e-31	4.97e-30	-	-	-	K14820//ribosome biogenesis protein BRX1	gi|46116968|ref|XP_384502.1|/2.18873e-140/hypothetical protein FG04326.1 [Gibberella zeae PH-1]
FGSG_12240	780	126	36	17.2335	5.35138	-1.68723	Down	1.68e-11	8.5e-11	-	-	-	-	gi|46117332|ref|XP_384684.1|/5.40069e-141/hypothetical protein FG04508.1 [Gibberella zeae PH-1]
FGSG_10444	1170	63	18	5.7445	1.78379	-1.68723	Down	2.16e-06	7.59e-06	-	GO:0016491//oxidoreductase activity	GO:0005975//carbohydrate metabolic process	K00016//L-lactate dehydrogenase [EC:1.1.1.27]	gi|46137857|ref|XP_390620.1|/1.72141e-150/hypothetical protein FG10444.1 [Gibberella zeae PH-1]
FGSG_06724	1367	528	151	41.2062	12.8076	-1.68587	Down	1.89e-43	2.5e-42	GO:0030529//ribonucleoprotein complex	GO:0005198//structural molecule activity	GO:0010467//gene expression	K02896//large subunit ribosomal protein L24e	gi|408398935|gb|EKJ78060.1|/3.1873e-92/hypothetical protein FPSE_01521 [Fusarium pseudograminearum CS3096]
FGSG_12231	1968	507	145	27.484	8.54282	-1.68581	Down	8.74e-42	1.11e-40	-	GO:0016755	-	K00681//gamma-glutamyltranspeptidase [EC:2.3.2.2]	gi|408389577|gb|EKJ69019.1|/0/hypothetical protein FPSE_10812 [Fusarium pseudograminearum CS3096]
FGSG_02444	762	206	59	28.841	8.9775	-1.68373	Down	7.29e-18	4.91e-17	-	-	-	K00680//[EC:2.3.1.-]	gi|46111125|ref|XP_382620.1|/4.9985e-136/hypothetical protein FG02444.1 [Gibberella zeae PH-1]
FGSG_10003	1902	380	109	21.3143	6.64468	-1.68155	Down	1.29e-31	1.3e-30	GO:0044464//cell part	-	-	K00223//delta24(24(1))-sterol reductase [EC:1.3.1.71]	gi|46136975|ref|XP_390179.1|/0/hypothetical protein FG10003.1 [Gibberella zeae PH-1]
FGSG_12434	2010	539	155	28.6082	8.94116	-1.67789	Down	4.92e-44	6.56e-43	-	-	-	-	gi|408392065|gb|EKJ71427.1|/0/hypothetical protein FPSE_08360 [Fusarium pseudograminearum CS3096]
FGSG_02432	1458	139	40	10.1708	3.18098	-1.67689	Down	1.89e-12	1e-11	-	GO:0003824//catalytic activity;GO:0046914//transition metal ion binding	GO:0008152//metabolic process	K00540//[EC:1.-.-.-];K00155//[EC:1.2.1.-]	gi|46111101|ref|XP_382608.1|/0/hypothetical protein FG02432.1 [Gibberella zeae PH-1]
FGSG_07377	1377	624	180	48.3446	15.1564	-1.67343	Down	1.57e-50	2.29e-49	GO:0043231//intracellular membrane-bounded organelle	-	GO:0034728//nucleosome organization	K11290//template-activating factor I;K11279//nucleosome assembly protein 1-like 1	gi|46125999|ref|XP_387553.1|/7.13209e-144/hypothetical protein FG07377.1 [Gibberella zeae PH-1]
FGSG_10076	2293	156	45	7.25802	2.27545	-1.67343	Down	9.09e-14	5.15e-13	-	-	-	K14774//U3 small nucleolar RNA-associated protein 25	gi|46137121|ref|XP_390252.1|/0/hypothetical protein FG10076.1 [Gibberella zeae PH-1]
FGSG_01102	1249	180	52	15.3747	4.82724	-1.67129	Down	1.21e-15	7.46e-15	-	-	GO:0010467//gene expression	K11108//RNA 3'-terminal phosphate cyclase-like protein	gi|46108440|ref|XP_381278.1|/0/hypothetical protein FG01102.1 [Gibberella zeae PH-1]
FGSG_06705	1170	418	121	38.1143	11.9911	-1.66837	Down	2.98e-34	3.2e-33	GO:0031981//nuclear lumen	-	GO:0022613//ribonucleoprotein complex biogenesis	K14815//mRNA turnover protein 4	gi|46124655|ref|XP_386881.1|/1.39793e-119/hypothetical protein FG06705.1 [Gibberella zeae PH-1]
FGSG_09051	1036	38	11	3.9131	1.23109	-1.66837	Down	0.000285594	0.000793852	-	-	-	-	gi|46133823|ref|XP_389227.1|/3.69595e-176/hypothetical protein FG09051.1 [Gibberella zeae PH-1]
FGSG_02464	1077	1437	420	142.344	45.216	-1.65448	Down	2.95e-112	8.84e-111	-	-	-	-	gi|46111165|ref|XP_382640.1|/1.50471e-127/hypothetical protein FG02464.1 [Gibberella zeae PH-1]
FGSG_01159	2217	1846	541	88.8308	28.2937	-1.65058	Down	3.42e-143	1.3e-141	-	GO:0005488//binding	-	K14005//protein transport protein SEC31;K09265//MADS-box transcription factor, other eukaryote;K12617//DNA topoisomerase 2-associated protein PAT1;K12183//ESCRT-I complex subunit TSG101	gi|46108554|ref|XP_381335.1|/0/hypothetical protein FG01159.1 [Gibberella zeae PH-1]
FGSG_03330	1553	283	83	19.4407	6.19676	-1.6495	Down	2.43e-23	1.96e-22	-	-	GO:0006810//transport	K13950//para-aminobenzoate synthetase [EC:2.6.1.85]	gi|46114976|ref|XP_383506.1|/0/hypothetical protein FG03330.1 [Gibberella zeae PH-1]
FGSG_08546	795	2111	621	283.282	90.5697	-1.64514	Down	1.04e-162	4.44e-161	-	-	-	-	gi|46128337|ref|XP_388722.1|/5.60072e-141/hypothetical protein FG08546.1 [Gibberella zeae PH-1]
FGSG_11456	1319	435	128	35.1837	11.2518	-1.64475	Down	6.72e-35	7.37e-34	-	-	-	K06998//	gi|46139883|ref|XP_391632.1|/0/hypothetical protein FG11456.1 [Gibberella zeae PH-1]
FGSG_05686	2046	299	88	15.5906	4.98695	-1.64445	Down	1.79e-24	1.5e-23	-	-	-	-	gi|46122617|ref|XP_385862.1|/0/hypothetical protein FG05686.1 [Gibberella zeae PH-1]
FGSG_06127	1830	2018	594	117.643	37.6351	-1.64427	Down	1.64e-155	6.76e-154	-	GO:0016614//oxidoreductase activity, acting on CH-OH group of donors;GO:0000166//nucleotide binding	GO:0008152//metabolic process	K00122//formate dehydrogenase [EC:1.2.1.2]	gi|46123499|ref|XP_386303.1|/0/FDH_NEUCR Formate dehydrogenase (NAD-dependent formate dehydrogenase) (FDH) [Gibberella zeae PH-1]
FGSG_04392	1411	315	93	23.8167	7.64213	-1.63993	Down	1.32e-25	1.14e-24	-	GO:0005488//binding	-	K14838//nucleolar protein 15	gi|46117100|ref|XP_384568.1|/1.7344e-116/hypothetical protein FG04392.1 [Gibberella zeae PH-1]
FGSG_03532	1338	44	13	3.50828	1.12654	-1.63887	Down	0.000112002	0.000328419	-	GO:0004091//carboxylesterase activity	GO:0006629//lipid metabolic process	K01175//[EC:3.1.-.-];K01046//triacylglycerol lipase [EC:3.1.1.3]	gi|13621082|gb|AAK33086.1|AF359361_8/0/TRI8 [Gibberella zeae]
FGSG_01134	1895	2061	610	116.029	37.3232	-1.63634	Down	1.05e-157	4.37e-156	GO:0044424//intracellular part	GO:0008168//methyltransferase activity	GO:0006730//one-carbon metabolic process;GO:0008213	K11434//protein arginine N-methyltransferase 1 [EC:2.1.1.-]	gi|408399697|gb|EKJ78791.1|/1.02233e-149/hypothetical protein FPSE_01029 [Fusarium pseudograminearum CS3096]
FGSG_06548	1489	233	69	16.6939	5.37295	-1.63554	Down	2.89e-19	2.03e-18	-	GO:0016614//oxidoreductase activity, acting on CH-OH group of donors;GO:0000166//nucleotide binding	GO:0008152//metabolic process	K00012//UDPglucose 6-dehydrogenase [EC:1.1.1.22]	gi|46124341|ref|XP_386724.1|/0/hypothetical protein FG06548.1 [Gibberella zeae PH-1]
FGSG_13623	1310	189	56	15.3918	4.9565	-1.63476	Down	6.81e-16	4.24e-15	-	-	-	K14765//U3 small nucleolar ribonucleoprotein protein LCP5	gi|408396334|gb|EKJ75493.1|/5.04221e-131/hypothetical protein FPSE_04268 [Fusarium pseudograminearum CS3096]
FGSG_04027	1437	377	112	27.9887	9.0369	-1.63094	Down	4.1e-30	3.98e-29	-	-	-	K14859//ribosome biogenesis protein SSF1/2	gi|46116370|ref|XP_384203.1|/0/hypothetical protein FG04027.1 [Gibberella zeae PH-1]
FGSG_07143	1709	336	100	20.9747	6.78447	-1.62834	Down	5.95e-27	5.37e-26	GO:0015630//microtubule cytoskeleton	GO:0003774//motor activity;GO:0032559	GO:0007017//microtubule-based process	K10392//kinesin family member 1/13/14;K10401//kinesin family member 18/19	gi|46125531|ref|XP_387319.1|/0/hypothetical protein FG07143.1 [Gibberella zeae PH-1]
FGSG_00292	2310	655	195	30.2501	9.7877	-1.6279	Down	5.55e-51	8.14e-50	-	-	-	K14833//nucleolar complex protein 2	gi|46105328|ref|XP_380468.1|/0/hypothetical protein FG00292.1 [Gibberella zeae PH-1]
FGSG_07262	5627	984	293	18.6559	6.03739	-1.62763	Down	1.07e-75	2.16e-74	-	-	-	K14550//U3 small nucleolar RNA-associated protein 10	gi|46125769|ref|XP_387438.1|/0/hypothetical protein FG07262.1 [Gibberella zeae PH-1]
FGSG_13878	34078	47	14	0.147137	0.0476335	-1.62711	Down	7.02e-05	0.000210881	-	-	-	K01932//[EC:6.3.2.-]	gi|46138947|ref|XP_391164.1|/0/hypothetical protein FG10988.1 [Gibberella zeae PH-1]
FGSG_05890	1104	231	69	22.3224	7.24667	-1.6231	Down	6.37e-19	4.43e-18	-	-	-	K01101//4-nitrophenyl phosphatase [EC:3.1.3.41]	gi|46123025|ref|XP_386066.1|/0/hypothetical protein FG05890.1 [Gibberella zeae PH-1]
FGSG_03853	1261	97	29	8.20643	2.6665	-1.62181	Down	9.79e-09	4.21e-08	-	GO:0003824//catalytic activity	GO:0008152//metabolic process	K00100//[EC:1.1.1.-];K00540//[EC:1.-.-.-];K00059//3-oxoacyl-[acyl-carrier protein] reductase [EC:1.1.1.100];K16066//malonic semialdehyde reductase [EC:1.1.1.-]	gi|46116022|ref|XP_384029.1|/1.39934e-130/hypothetical protein FG03853.1 [Gibberella zeae PH-1]
FGSG_06959	1284	107	32	8.8903	2.88964	-1.62134	Down	1.69e-09	7.64e-09	-	GO:0004672//protein kinase activity;GO:0032559	GO:0006464//cellular protein modification process	K08850//aurora kinase, other [EC:2.7.11.1]	gi|46125163|ref|XP_387135.1|/0/hypothetical protein FG06959.1 [Gibberella zeae PH-1]
FGSG_06509	1664	1959	587	125.597	40.9019	-1.61856	Down	1.07e-147	4.19e-146	GO:0031224//intrinsic to membrane	-	-	-	gi|83288386|sp|Q4I8E9.1|PNS1_GIBZE/0/RecName: Full=Protein PNS1
FGSG_09544	1618	664	199	43.7811	14.2604	-1.61829	Down	3.08e-51	4.53e-50	-	-	-	K14818//ribosome assembly protein SQT1	gi|46136057|ref|XP_389720.1|/0/hypothetical protein FG09544.1 [Gibberella zeae PH-1]
FGSG_12027	546	70	21	13.6774	4.45949	-1.61684	Down	1.24e-06	4.45e-06	-	-	-	-	-
FGSG_07055	2934	405	122	14.7263	4.82123	-1.61092	Down	1.07e-31	1.09e-30	-	-	-	K14556//U3 small nucleolar RNA-associated protein 12	gi|46125355|ref|XP_387231.1|/0/hypothetical protein FG07055.1 [Gibberella zeae PH-1]
FGSG_07199	716	76	23	11.324	3.72454	-1.60424	Down	4.96e-07	1.85e-06	-	-	-	K14566//U3 small nucleolar RNA-associated protein 24	gi|408397490|gb|EKJ76632.1|/1.26598e-88/hypothetical protein FPSE_03182 [Fusarium pseudograminearum CS3096]
FGSG_03674	794	79	24	10.6146	3.50468	-1.5987	Down	3.14e-07	1.19e-06	-	-	-	-	gi|322693173|gb|EFY85044.1|/4.75213e-60/hypothetical protein MAC_08927 [Metarhizium acridum CQMa 102]
FGSG_07742	2595	148	45	6.08446	2.01064	-1.59748	Down	2.2e-12	1.17e-11	-	-	-	K12765//meiosis induction protein kinase IME2/SME1 [EC:2.7.11.1]	gi|46126729|ref|XP_387918.1|/0/hypothetical protein FG07742.1 [Gibberella zeae PH-1]
FGSG_11407	1426	194	59	14.5138	4.79723	-1.59715	Down	8.62e-16	5.35e-15	-	-	-	K00540//[EC:1.-.-.-]	gi|46139785|ref|XP_391583.1|/0/hypothetical protein FG11407.1 [Gibberella zeae PH-1]
FGSG_01959	2970	994	303	35.7049	11.8289	-1.5938	Down	3.15e-74	6.31e-73	-	GO:0016491//oxidoreductase activity;GO:0005506//iron ion binding	-	K09831//C-22 sterol desaturase [EC:1.14.14.-]	gi|46110154|ref|XP_382135.1|/0/hypothetical protein FG01959.1 [Gibberella zeae PH-1]
FGSG_08164	438	59	18	14.3706	4.76493	-1.59259	Down	1.1e-05	3.58e-05	-	-	-	-	gi|46127573|ref|XP_388340.1|/2.16244e-62/hypothetical protein FG08164.1 [Gibberella zeae PH-1]
FGSG_02506	2394	487	149	21.7021	7.2164	-1.58849	Down	4.61e-37	5.33e-36	GO:0044424//intracellular part	GO:0016882//cyclo-ligase activity;GO:0032559	GO:0006144//purine nucleobase metabolic process;GO:0006188//IMP biosynthetic process	K11788//phosphoribosylamine--glycine ligase / phosphoribosylformylglycinamidine cyclo-ligase [EC:6.3.4.13 6.3.3.1]	gi|46111249|ref|XP_382682.1|/0/hypothetical protein FG02506.1 [Gibberella zeae PH-1]
FGSG_11455	714	134	41	20.0218	6.658	-1.58841	Down	2.91e-11	1.46e-10	-	-	-	-	gi|46139881|ref|XP_391631.1|/1.15593e-51/hypothetical protein FG11455.1 [Gibberella zeae PH-1]
FGSG_02772	2004	490	150	26.0853	8.67864	-1.5877	Down	2.96e-37	3.44e-36	-	-	-	K12823//ATP-dependent RNA helicase DDX5/DBP2 [EC:3.6.4.13];K08803//death-associated protein kinase [EC:2.7.11.1]	gi|46111781|ref|XP_382948.1|/0/hypothetical protein FG02772.1 [Gibberella zeae PH-1]
FGSG_00892	2965	581	178	20.9049	6.96071	-1.58654	Down	8e-44	1.06e-42	-	-	-	K14552//NET1-associated nuclear protein 1 (U3 small nucleolar RNA-associated protein 17)	gi|46108020|ref|XP_381068.1|/0/hypothetical protein FG00892.1 [Gibberella zeae PH-1]
FGSG_00695	2041	1152	354	60.2153	20.1103	-1.5822	Down	7.39e-85	1.69e-83	GO:0031981//nuclear lumen	-	GO:0042254//ribosome biogenesis	K14843//pescadillo	gi|46107624|ref|XP_380871.1|/0/hypothetical protein FG00695.1 [Gibberella zeae PH-1]
FGSG_11852	2896	808	249	29.7653	9.96917	-1.57809	Down	7.89e-60	1.32e-58	-	GO:0005488//binding	-	K14787//multiple RNA-binding domain-containing protein 1	gi|408388514|gb|EKJ68198.1|/0/hypothetical protein FPSE_11665 [Fusarium pseudograminearum CS3096]
FGSG_03422	636	2099	647	352.089	117.952	-1.57774	Down	1.86e-152	7.46e-151	-	GO:0016830//carbon-carbon lyase activity	-	K13727//phenolic acid decarboxylase [EC:4.1.1.-];K01128//[EC:3.1.4.-]	gi|46115160|ref|XP_383598.1|/1.74361e-103/hypothetical protein FG03422.1 [Gibberella zeae PH-1]
FGSG_10937	1922	55	17	3.05286	1.02554	-1.57377	Down	2.6e-05	8.18e-05	-	-	-	-	gi|46138845|ref|XP_391113.1|/0/hypothetical protein FG10937.1 [Gibberella zeae PH-1]
FGSG_07107	952	262	81	29.3604	9.86521	-1.57345	Down	2.12e-20	1.56e-19	GO:0043231//intracellular membrane-bounded organelle	-	GO:0022613//ribonucleoprotein complex biogenesis	K14852//regulator of ribosome biosynthesis	gi|46125459|ref|XP_387283.1|/6.21332e-95/hypothetical protein FG07107.1 [Gibberella zeae PH-1]
FGSG_10913	5558	97	30	1.86188	0.625837	-1.5729	Down	2.03e-08	8.53e-08	-	GO:0016879//ligase activity, forming carbon-nitrogen bonds	GO:0006351//transcription, DNA-dependent	K14541//urea carboxylase / allophanate hydrolase [EC:6.3.4.6 3.5.1.54]	gi|46138797|ref|XP_391089.1|/0/hypothetical protein FG10913.1 [Gibberella zeae PH-1]
FGSG_13330	407	2053	635	538.136	180.9	-1.57278	Down	1.73e-148	6.79e-147	-	-	-	-	-
FGSG_10083	1710	42	13	2.6203	0.881466	-1.57175	Down	0.000251824	0.000705774	-	-	-	-	gi|46137135|ref|XP_390259.1|/3.51344e-178/hypothetical protein FG10083.1 [Gibberella zeae PH-1]
FGSG_03997	1762	1401	435	84.8262	28.6247	-1.56725	Down	2.02e-101	5.44e-100	-	-	-	-	gi|408395347|gb|EKJ74529.1|/0/hypothetical protein FPSE_05279 [Fusarium pseudograminearum CS3096]
FGSG_06596	2084	219	68	11.211	3.78329	-1.5672	Down	3.33e-17	2.19e-16	-	-	-	K03781//catalase [EC:1.11.1.6]	gi|408399071|gb|EKJ78196.1|/0/hypothetical protein FPSE_01657 [Fusarium pseudograminearum CS3096]
FGSG_06661	2342	219	68	9.97596	3.36651	-1.5672	Down	3.33e-17	2.19e-16	-	-	-	K14828//pre-rRNA-processing protein RIX1	gi|46124567|ref|XP_386837.1|/0/hypothetical protein FG06661.1 [Gibberella zeae PH-1]
FGSG_05964	1491	164	51	11.7345	3.96598	-1.565	Down	3.22e-13	1.77e-12	-	GO:0016426	GO:0001510//RNA methylation	K07442//tRNA (adenine57-N1/adenine58-N1)-methyltransferase [EC:2.1.1.219 2.1.1.220]	gi|46123173|ref|XP_386140.1|/0/hypothetical protein FG05964.1 [Gibberella zeae PH-1]
FGSG_12406	944	45	14	5.08555	1.71955	-1.56438	Down	0.000157181	0.000451624	-	-	-	K07034//	gi|408389161|gb|EKJ68640.1|/9.89282e-123/hypothetical protein FPSE_11186 [Fusarium pseudograminearum CS3096]
FGSG_01162	2724	2498	778	97.8324	33.1155	-1.56281	Down	1.31e-178	6.23e-177	-	-	-	-	gi|322698007|gb|EFY89781.1|/0/cation diffusion facilitator 10 [Metarhizium acridum CQMa 102]
FGSG_11675	889	122	38	14.6405	4.9561	-1.56269	Down	3.64e-10	1.71e-09	-	-	-	-	gi|46103624|ref|XP_380274.1|/2.38362e-94/hypothetical protein FG00098.1 [Gibberella zeae PH-1]
FGSG_01833	1183	61	19	5.50101	1.8622	-1.56269	Down	1.03e-05	3.36e-05	-	-	-	K01613//phosphatidylserine decarboxylase [EC:4.1.1.65];K14950//cation-transporting ATPase 13A1 [EC:3.6.3.-]	gi|46109902|ref|XP_382009.1|/8.0686e-180/hypothetical protein FG01833.1 [Gibberella zeae PH-1]
FGSG_13412	534	3176	991	634.508	215.174	-1.56013	Down	5.57e-226	3.16e-224	-	-	-	K15285//solute carrier family 35, member E3	gi|46127727|ref|XP_388417.1|/1.08239e-16/hypothetical protein FG08241.1 [Gibberella zeae PH-1]
FGSG_04380	1138	64	20	5.99978	2.03773	-1.55795	Down	6.45e-06	2.16e-05	-	-	-	-	gi|46117076|ref|XP_384556.1|/0/hypothetical protein FG04380.1 [Gibberella zeae PH-1]
FGSG_10165	1046	419	131	42.7346	14.521	-1.55726	Down	3e-31	3.01e-30	-	-	-	-	gi|46137299|ref|XP_390341.1|/5.13033e-149/hypothetical protein FG10165.1 [Gibberella zeae PH-1]
FGSG_00961	2721	245	77	9.60583	3.28111	-1.54973	Down	8.69e-19	6.01e-18	-	-	-	K14807//ATP-dependent RNA helicase DDX51/DBP6 [EC:3.6.4.13]	gi|46108158|ref|XP_381137.1|/0/hypothetical protein FG00961.1 [Gibberella zeae PH-1]
FGSG_11478	1417	124	39	9.33575	3.19119	-1.54867	Down	3.41e-10	1.61e-09	-	-	-	K12584//scavenger mRNA-decapping enzyme DcpS [EC:3.-.-.-]	gi|46139927|ref|XP_391654.1|/2.26956e-119/hypothetical protein FG11478.1 [Gibberella zeae PH-1]
FGSG_07908	1168	2258	711	206.243	70.5805	-1.547	Down	2.75e-159	1.16e-157	-	GO:0003824//catalytic activity	GO:0008152//metabolic process	K00100//[EC:1.1.1.-];K00002//alcohol dehydrogenase (NADP+) [EC:1.1.1.2]	gi|408396199|gb|EKJ75362.1|/0/hypothetical protein FPSE_04443 [Fusarium pseudograminearum CS3096]
FGSG_06070	1253	266	84	22.6479	7.77296	-1.54284	Down	3.78e-20	2.75e-19	GO:0044464//cell part	-	GO:0010467//gene expression	K14557//U3 small nucleolar RNA-associated protein 6	gi|46123385|ref|XP_386246.1|/0/hypothetical protein FG06070.1 [Gibberella zeae PH-1]
FGSG_07783	1410	304	96	23.0013	7.89424	-1.54284	Down	8.23e-23	6.5e-22	-	GO:0016791//phosphatase activity	GO:0006796//phosphate-containing compound metabolic process	K01078//acid phosphatase [EC:3.1.3.2]	gi|46126811|ref|XP_387959.1|/0/hypothetical protein FG07783.1 [Gibberella zeae PH-1]
FGSG_10261	2110	136	43	6.87629	2.36289	-1.54108	Down	5.57e-11	2.75e-10	-	-	-	-	gi|46137491|ref|XP_390437.1|/0/hypothetical protein FG10261.1 [Gibberella zeae PH-1]
FGSG_02607	850	240	76	30.1224	10.367	-1.53884	Down	2.92e-18	1.99e-17	-	-	-	-	gi|46111451|ref|XP_382783.1|/3.98824e-63/hypothetical protein FG02607.1 [Gibberella zeae PH-1]
FGSG_13756	930	101	32	11.5861	3.98956	-1.53809	Down	1.78e-08	7.48e-08	-	-	-	-	gi|46137823|ref|XP_390603.1|/0/hypothetical protein FG10427.1 [Gibberella zeae PH-1]
FGSG_04490	661	1629	517	262.916	90.6875	-1.53563	Down	3.13e-114	9.56e-113	-	-	-	-	gi|46117296|ref|XP_384666.1|/4.39797e-76/hypothetical protein FG04490.1 [Gibberella zeae PH-1]
FGSG_00398	1854	340	108	19.5644	6.75417	-1.53438	Down	3.86e-25	3.29e-24	-	GO:0005488//binding	-	K14837//nucleolar protein 12	gi|83288330|sp|Q4IQW0.1|NOP12_GIBZE/1.80184e-157/RecName: Full=Nucleolar protein 12
FGSG_12374	1599	85	27	5.67111	1.95782	-1.53438	Down	2.57e-07	9.79e-07	-	GO:0015103//inorganic anion transmembrane transporter activity	GO:0015698//inorganic anion transport	-	gi|408393958|gb|EKJ73215.1|/0/hypothetical protein FPSE_06639 [Fusarium pseudograminearum CS3096]
FGSG_13044	564	44	14	8.32283	2.87811	-1.53195	Down	0.000233542	0.000657645	-	-	-	-	-
FGSG_06696	4193	223	71	5.67385	1.96332	-1.53103	Down	5.89e-17	3.83e-16	-	-	-	K14862//nucleolar pre-ribosomal-associated protein 2	gi|46124637|ref|XP_386872.1|/0/hypothetical protein FG06696.1 [Gibberella zeae PH-1]
FGSG_08439	1956	499	159	27.2163	9.42511	-1.52989	Down	5.26e-36	5.93e-35	GO:0043231//intracellular membrane-bounded organelle	-	-	K14788//ribosome biogenesis protein ENP2	gi|46128123|ref|XP_388615.1|/0/hypothetical protein FG08439.1 [Gibberella zeae PH-1]
FGSG_11457	527	91	29	18.4216	6.38037	-1.52969	Down	1.03e-07	4.04e-07	-	-	-	K07567//TdcF protein	gi|46139885|ref|XP_391633.1|/1.04156e-49/hypothetical protein FG11457.1 [Gibberella zeae PH-1]
FGSG_01332	3138	847	270	28.7957	9.97629	-1.52928	Down	6.58e-60	1.1e-58	-	-	-	K14832//ribosome biogenesis protein MAK21	gi|46108900|ref|XP_381508.1|/0/hypothetical protein FG01332.1 [Gibberella zeae PH-1]
FGSG_02346	1553	69	22	4.73997	1.64252	-1.52897	Down	3.78e-06	1.3e-05	GO:0044464//cell part	-	-	K00222//delta14-sterol reductase [EC:1.3.1.70]	gi|46110929|ref|XP_382522.1|/0/hypothetical protein FG02346.1 [Gibberella zeae PH-1]
FGSG_11909	306	72	23	25.102	8.71494	-1.52624	Down	2.38e-06	8.33e-06	-	-	-	-	gi|408398092|gb|EKJ77227.1|/1.43777e-45/hypothetical protein FPSE_02601 [Fusarium pseudograminearum CS3096]
FGSG_09638	6791	2471	790	38.8183	13.4881	-1.52505	Down	1.46e-170	6.6e-169	-	GO:0016743//carboxyl- or carbamoyltransferase activity;GO:0031406//carboxylic acid binding;GO:0016879//ligase activity, forming carbon-nitrogen bonds;GO:0032559	GO:0009064//glutamine family amino acid metabolic process;GO:0006220//pyrimidine nucleotide metabolic process;GO:0019856//pyrimidine nucleobase biosynthetic process	K11541//carbamoyl-phosphate synthase / aspartate carbamoyltransferase [EC:6.3.5.5 2.1.3.2]	gi|46136245|ref|XP_389814.1|/0/hypothetical protein FG09638.1 [Gibberella zeae PH-1]
FGSG_04368	1303	575	184	47.0783	16.3731	-1.52373	Down	5.26e-41	6.6e-40	-	GO:0016491//oxidoreductase activity	GO:0008152//metabolic process	K00480//salicylate hydroxylase [EC:1.14.13.1]	gi|46117052|ref|XP_384544.1|/0/hypothetical protein FG04368.1 [Gibberella zeae PH-1]
FGSG_06081	1273	689	221	57.7415	20.129	-1.52033	Down	1.2e-48	1.7e-47	GO:0044464//cell part	-	-	K07034//	gi|46123407|ref|XP_386257.1|/1.77963e-132/hypothetical protein FG06081.1 [Gibberella zeae PH-1]
FGSG_12357	918	56	18	6.50793	2.27346	-1.51731	Down	3.57e-05	0.000110634	-	GO:0016491//oxidoreductase activity	GO:0008152//metabolic process	K09484//quinate dehydrogenase [EC:1.1.1.24]	gi|408393920|gb|EKJ73177.1|/3.38922e-167/hypothetical protein FPSE_06601 [Fusarium pseudograminearum CS3096]
FGSG_05574	1833	507	163	29.5082	10.3106	-1.51699	Down	3.98e-36	4.51e-35	GO:0031224//intrinsic to membrane	GO:0005275//amine transmembrane transporter activity	GO:0006865//amino acid transport	K03293//amino acid transporter, AAT family	gi|46122393|ref|XP_385750.1|/0/hypothetical protein FG05574.1 [Gibberella zeae PH-1]
FGSG_04470	1356	345	111	27.1429	9.49121	-1.51591	Down	4.57e-25	3.89e-24	-	-	-	K03004//DNA-directed RNA polymerase I subunit RPA43	gi|46117256|ref|XP_384646.1|/7.33654e-165/hypothetical protein FG04470.1 [Gibberella zeae PH-1]
FGSG_02561	5452	1684	546	32.9522	11.6117	-1.5048	Down	1.3e-114	3.98e-113	GO:0044464//cell part	GO:0003676//nucleic acid binding	GO:0010467//gene expression	K14792//rRNA biogenesis protein RRP5	gi|46111359|ref|XP_382737.1|/0/hypothetical protein FG02561.1 [Gibberella zeae PH-1]
FGSG_11090	1127	86	28	8.14089	2.88066	-1.49879	Down	3.49e-07	1.32e-06	-	-	-	K06998//	gi|46139151|ref|XP_391266.1|/3.22032e-152/hypothetical protein FG11090.1 [Gibberella zeae PH-1]
FGSG_04404	1768	328	107	19.792	7.01713	-1.49596	Down	1.78e-23	1.44e-22	-	-	-	K14768//U3 small nucleolar RNA-associated protein 7	gi|46117124|ref|XP_384580.1|/0/hypothetical protein FG04404.1 [Gibberella zeae PH-1]
FGSG_07511	777	104	34	14.2794	5.0736	-1.49285	Down	2.24e-08	9.35e-08	-	-	-	-	gi|46126267|ref|XP_387687.1|/5.92693e-140/hypothetical protein FG07511.1 [Gibberella zeae PH-1]
FGSG_05410	1562	6179	2022	422.022	150.092	-1.49147	Down	0	0	-	-	-	-	gi|46122065|ref|XP_385586.1|/2.53172e-111/hypothetical protein FG05410.1 [Gibberella zeae PH-1]
FGSG_03448	987	2651	868	286.543	101.967	-1.49065	Down	7.38e-177	3.43e-175	GO:0031224//intrinsic to membrane	-	-	-	gi|46115212|ref|XP_383624.1|/1.23903e-106/hypothetical protein FG03448.1 [Gibberella zeae PH-1]
FGSG_00567	8014	632	207	8.41328	2.99488	-1.49017	Down	1.64e-43	2.18e-42	-	-	-	K14772//U3 small nucleolar RNA-associated protein 20	gi|46107368|ref|XP_380743.1|/0/hypothetical protein FG00567.1 [Gibberella zeae PH-1]
FGSG_09975	1080	64	21	6.32199	2.25452	-1.48756	Down	1.3e-05	4.2e-05	GO:0019866//organelle inner membrane;GO:0031224//intrinsic to membrane	-	GO:0006810//transport	K15109//solute carrier family 25 (mitochondrial carnitine/acylcarnitine transporter), member 20/29	gi|46136919|ref|XP_390151.1|/0/hypothetical protein FG09975.1 [Gibberella zeae PH-1]
FGSG_13601	894	128	42	15.2746	5.44716	-1.48756	Down	5.85e-10	2.71e-09	-	-	-	-	-
FGSG_08376	2184	88	29	4.29861	1.53958	-1.48133	Down	3.22e-07	1.22e-06	-	-	-	K03936//NADH dehydrogenase (ubiquinone) Fe-S protein 3 [EC:1.6.5.3 1.6.99.3]	gi|46127997|ref|XP_388552.1|/1.34433e-148/hypothetical protein FG08376.1 [Gibberella zeae PH-1]
FGSG_08338	1516	2885	952	203.023	72.8108	-1.47941	Down	3.59e-190	1.78e-188	-	GO:0016765//transferase activity, transferring alkyl or aryl (other than methyl) groups	GO:0008652//cellular amino acid biosynthetic process	K01626//3-deoxy-7-phosphoheptulonate synthase [EC:2.5.1.54]	gi|46127921|ref|XP_388514.1|/0/hypothetical protein FG08338.1 [Gibberella zeae PH-1]
FGSG_11878	893	551	182	65.826	23.6308	-1.47799	Down	1.05e-37	1.23e-36	-	-	-	K11294//nucleolin	gi|342887855|gb|EGU87283.1|/1.00188e-80/hypothetical protein FOXB_02159 [Fusarium oxysporum Fo5176]
FGSG_05146	1593	1065	352	71.3233	25.6204	-1.47708	Down	3.18e-71	6.19e-70	-	-	-	-	gi|46121535|ref|XP_385322.1|/0/hypothetical protein FG05146.1 [Gibberella zeae PH-1]
FGSG_07296	1669	359	119	22.9475	8.26702	-1.4729	Down	5.28e-25	4.47e-24	-	GO:0032559;GO:0042623//ATPase activity, coupled	-	K14778//ATP-dependent RNA helicase DDX49/DBP8 [EC:3.6.4.13]	gi|91206552|sp|Q4I662.1|DBP8_GIBZE/0/RecName: Full=ATP-dependent RNA helicase DBP8
FGSG_02752	2078	506	168	25.9778	9.37394	-1.47055	Down	1.63e-34	1.77e-33	GO:0005634//nucleus	GO:0003676//nucleic acid binding;GO:0042623//ATPase activity, coupled;GO:0032559	GO:0042254//ribosome biogenesis	K14810//ATP-dependent RNA helicase DDX56/DBP9 [EC:3.6.4.13]	gi|91206554|sp|Q4IJ56.1|DBP9_GIBZE/0/RecName: Full=ATP-dependent RNA helicase DBP9
FGSG_01553	3793	922	307	25.9326	9.38456	-1.46641	Down	2.97e-61	5.1e-60	-	-	-	K14794//ribosomal RNA-processing protein 12	gi|46109342|ref|XP_381729.1|/0/hypothetical protein FG01553.1 [Gibberella zeae PH-1]
FGSG_12301	789	1246	415	168.476	60.9859	-1.466	Down	4.06e-82	8.9e-81	-	GO:0017111//nucleoside-triphosphatase activity;GO:0000166//nucleotide binding	-	K12823//ATP-dependent RNA helicase DDX5/DBP2 [EC:3.6.4.13]	gi|342889601|gb|EGU88639.1|/7.62411e-19/hypothetical protein FOXB_00888 [Fusarium oxysporum Fo5176]
FGSG_06579	1219	483	161	42.2709	15.3137	-1.46484	Down	7.74e-33	8.04e-32	GO:0016020//membrane	-	-	K03325//arsenite transporter, ACR3 family	gi|46124403|ref|XP_386755.1|/1.7681e-174/hypothetical protein FG06579.1 [Gibberella zeae PH-1]
FGSG_06440	1061	651	217	65.4581	23.7139	-1.46484	Down	1.1e-43	1.45e-42	-	-	-	-	gi|46124125|ref|XP_386616.1|/6.55992e-152/hypothetical protein FG06440.1 [Gibberella zeae PH-1]
FGSG_02270	1381	60	20	4.63506	1.67917	-1.46484	Down	3.02e-05	9.43e-05	-	-	-	-	gi|46110777|ref|XP_382446.1|/0/hypothetical protein FG02270.1 [Gibberella zeae PH-1]
FGSG_05728	978	159	53	17.3443	6.28341	-1.46484	Down	8.4e-12	4.32e-11	-	GO:0016741	GO:0006730//one-carbon metabolic process	K00599//[EC:2.1.1.-]	gi|46122701|ref|XP_385904.1|/9.85345e-144/hypothetical protein FG05728.1 [Gibberella zeae PH-1]
FGSG_03544	749	437	146	62.244	22.6011	-1.46154	Down	9.07e-30	8.72e-29	-	GO:0003824//catalytic activity	-	K01452//chitin deacetylase [EC:3.5.1.41]	gi|28202140|gb|AAO34677.1|/1.06986e-117/deacetylase [Gibberella zeae]
FGSG_08875	2415	799	267	35.2961	12.8189	-1.46123	Down	4.82e-53	7.28e-52	-	GO:0004779//sulfate adenylyltransferase activity;GO:0032559	GO:0006790//sulfur compound metabolic process;GO:0006796//phosphate-containing compound metabolic process	K00958//sulfate adenylyltransferase [EC:2.7.7.4]	gi|46129380|ref|XP_389051.1|/0/hypothetical protein FG08875.1 [Gibberella zeae PH-1]
FGSG_13912	1537	514	172	35.6769	12.9752	-1.45924	Down	1.19e-34	1.29e-33	GO:0043231//intracellular membrane-bounded organelle	GO:0003676//nucleic acid binding;GO:0032559	-	-	gi|408391629|gb|EKJ71001.1|/0/hypothetical protein FPSE_08860 [Fusarium pseudograminearum CS3096]
FGSG_07855	1548	155	52	10.6821	3.89485	-1.45556	Down	1.91e-11	9.65e-11	-	GO:0004672//protein kinase activity;GO:0032559	GO:0006464//cellular protein modification process	K02214//cell division control protein 7 [EC:2.7.11.1]	gi|46126955|ref|XP_388031.1|/0/hypothetical protein FG07855.1 [Gibberella zeae PH-1]
FGSG_07458	850	283	95	35.5194	12.9587	-1.45468	Down	1.07e-19	7.68e-19	-	GO:0016835//carbon-oxygen lyase activity;GO:0003676//nucleic acid binding;GO:0016840	GO:0006082//organic acid metabolic process	K01725//cyanate lyase [EC:4.2.1.104]	gi|46126161|ref|XP_387634.1|/1.32987e-79/hypothetical protein FG07458.1 [Gibberella zeae PH-1]
FGSG_01128	2102	542	182	27.5083	10.0391	-1.45423	Down	2.84e-36	3.23e-35	-	GO:0003676//nucleic acid binding	-	K14844//pumilio homology domain family member 6	gi|46108492|ref|XP_381304.1|/0/hypothetical protein FG01128.1 [Gibberella zeae PH-1]
FGSG_07512	2158	4324	1452	213.763	78.0142	-1.4542	Down	6.93e-277	4.59e-275	-	-	-	-	gi|408389216|gb|EKJ68688.1|/0/hypothetical protein FPSE_11134 [Fusarium pseudograminearum CS3096]
FGSG_03903	1305	235	79	19.2112	7.01899	-1.45261	Down	1.42e-16	9.09e-16	-	-	-	-	gi|46116122|ref|XP_384079.1|/0/hypothetical protein FG03903.1 [Gibberella zeae PH-1]
FGSG_11854	1509	104	35	7.35261	2.68929	-1.45103	Down	4.35e-08	1.78e-07	-	-	-	-	gi|46108012|ref|XP_381064.1|/0/hypothetical protein FG00888.1 [Gibberella zeae PH-1]
FGSG_01645	5406	199	67	3.92712	1.437	-1.45041	Down	3.15e-14	1.82e-13	-	-	-	K15731//carboxy-terminal domain RNA polymerase II polypeptide A small phosphatase [EC:3.1.3.16];K01768//adenylate cyclase [EC:4.6.1.1]	gi|46109526|ref|XP_381821.1|/0/hypothetical protein FG01645.1 [Gibberella zeae PH-1]
FGSG_08617	1418	8006	2696	602.333	220.446	-1.45014	Down	0	0	GO:0044464//cell part	GO:0046914//transition metal ion binding	-	K09202//regulatory protein SWI5;K09467//zinc-finger protein CreA/MIG	gi|46128479|ref|XP_388793.1|/0/hypothetical protein FG08617.1 [Gibberella zeae PH-1]
FGSG_08381	1671	169	57	10.7897	3.95509	-1.44787	Down	2.88e-12	1.52e-11	-	-	-	K14782//protein AATF/BFR2	gi|84027764|sp|Q4I327.1|BFR2_GIBZE/0/RecName: Full=Protein BFR2
FGSG_07457	1365	501	169	39.1564	14.3553	-1.44766	Down	1.94e-33	2.05e-32	-	-	-	K14823//rRNA-processing protein EBP2	gi|46126159|ref|XP_387633.1|/2.13641e-159/hypothetical protein FG07457.1 [Gibberella zeae PH-1]
FGSG_05158	1993	794	268	42.5021	15.5914	-1.44678	Down	5.68e-52	8.5e-51	-	-	-	-	gi|408394036|gb|EKJ73292.1|/2.19756e-179/hypothetical protein FPSE_06557 [Fusarium pseudograminearum CS3096]
FGSG_07567	1871	145	49	8.26783	3.03655	-1.44508	Down	1.08e-10	5.22e-10	-	-	GO:0006810//transport	K13950//para-aminobenzoate synthetase [EC:2.6.1.85]	gi|46126379|ref|XP_387743.1|/0/hypothetical protein FG07567.1 [Gibberella zeae PH-1]
FGSG_04858	966	59	20	6.51587	2.40055	-1.44059	Down	4.4e-05	0.000135102	-	-	-	-	gi|46120422|ref|XP_385034.1|/8.4809e-148/hypothetical protein FG04858.1 [Gibberella zeae PH-1]
FGSG_02471	2460	1354	459	58.7193	21.6339	-1.44054	Down	7.95e-87	1.85e-85	-	-	-	K03006//DNA-directed RNA polymerase II subunit RPB1 [EC:2.7.7.6]	gi|46111179|ref|XP_382647.1|/0/hypothetical protein FG02471.1 [Gibberella zeae PH-1]
FGSG_09766	2743	362	123	14.0793	5.19921	-1.43721	Down	2.37e-24	1.97e-23	GO:0043231//intracellular membrane-bounded organelle	GO:0003676//nucleic acid binding;GO:0032559;GO:0042623//ATPase activity, coupled	-	K14808//ATP-dependent RNA helicase DDX54/DBP10 [EC:3.6.4.13]	gi|91206536|sp|Q4HZ42.1|DBP10_GIBZE/0/RecName: Full=ATP-dependent RNA helicase DBP10
FGSG_06037	1624	50	17	3.28459	1.21373	-1.43627	Down	0.00017977	0.000513172	-	-	-	-	gi|46123319|ref|XP_386213.1|/0/hypothetical protein FG06037.1 [Gibberella zeae PH-1]
FGSG_01934	1519	50	17	3.51164	1.29763	-1.43627	Down	0.00017977	0.000513048	-	-	-	-	gi|46110104|ref|XP_382110.1|/0/hypothetical protein FG01934.1 [Gibberella zeae PH-1]
FGSG_06340	3366	300	102	9.50834	3.51353	-1.43627	Down	2e-20	1.47e-19	-	-	-	K14544//U3 small nucleolar RNA-associated protein 22	gi|46123925|ref|XP_386516.1|/0/hypothetical protein FG06340.1 [Gibberella zeae PH-1]
FGSG_09596	552	100	34	19.3267	7.14164	-1.43627	Down	9.96e-08	3.92e-07	-	-	-	-	gi|342872498|gb|EGU74859.1|/5.78238e-32/hypothetical protein FOXB_14627 [Fusarium oxysporum Fo5176]
FGSG_05465	1992	197	67	10.5505	3.89981	-1.43584	Down	6.55e-14	3.73e-13	-	-	-	K14834//nucleolar complex protein 3	gi|46122175|ref|XP_385641.1|/0/hypothetical protein FG05465.1 [Gibberella zeae PH-1]
FGSG_11603	2351	637	217	28.9058	10.702	-1.43348	Down	1.78e-41	2.24e-40	GO:0031981//nuclear lumen	-	GO:0042254//ribosome biogenesis	K14824//ribosome biogenesis protein ERB1	gi|408389602|gb|EKJ69041.1|/0/hypothetical protein FPSE_10767 [Fusarium pseudograminearum CS3096]
FGSG_03743	1119	123	42	11.7266	4.35189	-1.43007	Down	3.73e-09	1.65e-08	-	-	-	-	gi|46115802|ref|XP_383919.1|/1.29842e-176/hypothetical protein FG03743.1 [Gibberella zeae PH-1]
FGSG_06165	2520	1481	506	62.6978	23.2814	-1.42924	Down	1.05e-93	2.65e-92	-	GO:0032561//guanyl ribonucleotide binding	-	K06943//nucleolar GTP-binding protein	gi|46123575|ref|XP_386341.1|/0/hypothetical protein FG06165.1 [Gibberella zeae PH-1]
FGSG_02551	1182	593	203	53.5223	19.913	-1.42643	Down	1.87e-38	2.24e-37	-	GO:0005506//iron ion binding;GO:0016209//antioxidant activity	GO:0008152//metabolic process;GO:0006950//response to stress	K00428//cytochrome c peroxidase [EC:1.11.1.5]	gi|46111339|ref|XP_382727.1|/6.30755e-138/hypothetical protein FG02551.1 [Gibberella zeae PH-1]
FGSG_01007	983	111	38	12.0467	4.48217	-1.42637	Down	2.31e-08	9.65e-08	GO:0043231//intracellular membrane-bounded organelle	-	GO:0006259//DNA metabolic process	K10732//GINS complex subunit 1	gi|121818127|sp|Q4IP51.1|PSF1_GIBZE/1.31881e-97/RecName: Full=DNA replication complex GINS protein PSF1
FGSG_08892	1091	219	75	21.4149	7.97067	-1.42585	Down	3.69e-15	2.22e-14	GO:0043231//intracellular membrane-bounded organelle	GO:0003676//nucleic acid binding;GO:0005186//pheromone activity	GO:0007532//regulation of mating-type specific transcription, DNA-dependent	-	gi|11993609|gb|AAG42809.1|/0/mating type protein MAT1-1-1 [Gibberella zeae]
FGSG_07907	1719	8599	2945	533.666	198.64	-1.42578	Down	0	0	-	GO:0003824//catalytic activity	-	K08744//cardiolipin synthase [EC:2.7.8.-]	gi|408396200|gb|EKJ75363.1|/0/hypothetical protein FPSE_04444 [Fusarium pseudograminearum CS3096]
FGSG_01592	2377	499	171	22.3959	8.34113	-1.42492	Down	1.44e-32	1.49e-31	-	-	-	K14856//protein SDA1	gi|46109420|ref|XP_381768.1|/0/hypothetical protein FG01592.1 [Gibberella zeae PH-1]
FGSG_13185	2034	105	36	5.50726	2.05215	-1.4242	Down	5.76e-08	2.32e-07	-	GO:0003824//catalytic activity;GO:0046914//transition metal ion binding	GO:0008152//metabolic process	K05909//[EC:1.10.3.2]	gi|46126599|ref|XP_387853.1|/0/hypothetical protein FG07677.1 [Gibberella zeae PH-1]
FGSG_12913	362	999	343	294.411	109.861	-1.42215	Down	2.46e-63	4.36e-62	-	GO:0004175//endopeptidase activity	GO:0019538//protein metabolic process	-	gi|322708013|gb|EFY99590.1|/2.12901e-25/metacaspase CasA [Metarhizium anisopliae ARSEF 23]
FGSG_13490	1909	550	189	30.7365	11.4793	-1.42092	Down	1.38e-35	1.54e-34	-	GO:0004518//nuclease activity	GO:0009416//response to light stimulus;GO:0006281//DNA repair	K13281//UV DNA damage endonuclease [EC:3.-.-.-]	gi|408393454|gb|EKJ72718.1|/0/hypothetical protein FPSE_07118 [Fusarium pseudograminearum CS3096]
FGSG_07973	1857	96	33	5.51514	2.06044	-1.42045	Down	2.27e-07	8.7e-07	-	-	-	-	gi|46127191|ref|XP_388149.1|/0/hypothetical protein FG07973.1 [Gibberella zeae PH-1]
FGSG_10156	1290	241	83	19.9308	7.46013	-1.41773	Down	2.08e-16	1.32e-15	-	-	-	K14396//polyadenylate-binding protein 2;K13091//RNA-binding protein 39;K11294//nucleolin	gi|46137281|ref|XP_390332.1|/1.6341e-150/hypothetical protein FG10156.1 [Gibberella zeae PH-1]
FGSG_00417	1155	377	130	34.8223	13.0503	-1.41593	Down	8.99e-25	7.55e-24	-	-	GO:0006760//folic acid-containing compound metabolic process	K00295//methylenetetrahydrofolate dehydrogenase (NAD+) [EC:1.5.1.15]	gi|46106310|ref|XP_380593.1|/3.04773e-173/hypothetical protein FG00417.1 [Gibberella zeae PH-1]
FGSG_12764	858	3776	1311	469.507	177.163	-1.40607	Down	3.12e-230	1.81e-228	-	-	-	-	-
FGSG_06684	1561	86	30	5.87751	2.22831	-1.39925	Down	1.3e-06	4.65e-06	GO:0044464//cell part	GO:0046914//transition metal ion binding	-	K09202//regulatory protein SWI5;K09238//metallothionein expression activator	gi|46124613|ref|XP_386860.1|/0/hypothetical protein FG06684.1 [Gibberella zeae PH-1]
FGSG_07158	696	63	22	9.6567	3.66498	-1.39773	Down	3.64e-05	0.000112684	-	-	-	-	gi|46125561|ref|XP_387334.1|/2.76549e-79/hypothetical protein FG07158.1 [Gibberella zeae PH-1]
FGSG_07521	819	63	22	8.20643	3.11456	-1.39773	Down	3.64e-05	0.000112714	-	GO:0001071//nucleic acid binding transcription factor activity	GO:0006355//regulation of transcription, DNA-dependent	-	gi|408389206|gb|EKJ68678.1|/2.45733e-147/hypothetical protein FPSE_11124 [Fusarium pseudograminearum CS3096]
FGSG_07832	822	355	124	46.0738	17.4907	-1.39736	Down	5.48e-23	4.37e-22	-	-	-	-	gi|408390534|gb|EKJ69928.1|/7.43189e-152/hypothetical protein FPSE_09878 [Fusarium pseudograminearum CS3096]
FGSG_07183	486	375	131	82.3176	31.2531	-1.3972	Down	3.43e-24	2.83e-23	-	-	-	-	gi|46125611|ref|XP_387359.1|/2.46631e-61/hypothetical protein FG07183.1 [Gibberella zeae PH-1]
FGSG_11408	432	123	43	30.3752	11.541	-1.39613	Down	7.04e-09	3.06e-08	-	-	-	-	gi|46139787|ref|XP_391584.1|/5.73336e-48/hypothetical protein FG11408.1 [Gibberella zeae PH-1]
FGSG_03996	2591	120	42	4.94096	1.87949	-1.39445	Down	1.11e-08	4.75e-08	-	GO:0003774//motor activity;GO:0000166//nucleotide binding	-	K01113//alkaline phosphatase D [EC:3.1.3.1];K10402//kinesin family member 20/23	gi|342876333|gb|EGU77960.1|/0/hypothetical protein FOXB_11525 [Fusarium oxysporum Fo5176]
FGSG_13142	696	117	41	17.9339	6.83019	-1.39269	Down	1.75e-08	7.37e-08	-	-	-	-	gi|46126015|ref|XP_387561.1|/8.47798e-129/hypothetical protein FG07385.1 [Gibberella zeae PH-1]
FGSG_04459	1578	57	20	3.85359	1.46954	-1.39084	Down	9.25e-05	0.000273795	-	-	-	-	gi|408390487|gb|EKJ69882.1|/0/hypothetical protein FPSE_09905 [Fusarium pseudograminearum CS3096]
FGSG_03904	3745	74	26	2.10803	0.80497	-1.38889	Down	8.2e-06	2.72e-05	-	GO:0004553//hydrolase activity, hydrolyzing O-glycosyl compounds	GO:0044238//primary metabolic process	K01190//beta-galactosidase [EC:3.2.1.23]	gi|46116124|ref|XP_384080.1|/0/hypothetical protein FG03904.1 [Gibberella zeae PH-1]
FGSG_06101	3729	222	78	6.35123	2.42527	-1.38889	Down	8.24e-15	4.88e-14	-	GO:0032559;GO:0042623//ATPase activity, coupled	-	K14780//ATP-dependent RNA helicase DHX37/DHR1 [EC:3.6.4.13]	gi|46123447|ref|XP_386277.1|/0/hypothetical protein FG06101.1 [Gibberella zeae PH-1]
FGSG_01870	1972	1806	635	97.7031	37.3358	-1.38785	Down	5.26e-109	1.52e-107	-	GO:0003676//nucleic acid binding;GO:0016741	GO:0006399//tRNA metabolic process;GO:0042254//ribosome biogenesis;GO:0006730//one-carbon metabolic process	K14563//rRNA 2'-O-methyltransferase fibrillarin [EC:2.1.1.-]	gi|408387772|gb|EKJ67481.1|/5.40252e-129/hypothetical protein FPSE_12346 [Fusarium pseudograminearum CS3096]
FGSG_02724	3516	156	55	4.7334	1.81373	-1.38392	Down	8.96e-11	4.37e-10	-	GO:0017111//nucleoside-triphosphatase activity;GO:0046914//transition metal ion binding;GO:0003676//nucleic acid binding;GO:0032559	-	K15505//DNA repair protein RAD5 [EC:3.6.4.-]	gi|85540718|sp|Q4IJ84.1|RAD5_GIBZE/0/RecName: Full=DNA repair protein RAD5
FGSG_00529	2218	688	243	33.0921	12.7029	-1.38133	Down	2.49e-42	3.23e-41	GO:0031224//intrinsic to membrane	GO:0015101//organic cation transmembrane transporter activity	GO:0015696//ammonium transport	K03320//ammonium transporter, Amt family	gi|46107292|ref|XP_380705.1|/0/hypothetical protein FG00529.1 [Gibberella zeae PH-1]
FGSG_10383	1980	20707	7317	1115.71	428.476	-1.38067	Down	0	0	-	-	-	-	gi|46137735|ref|XP_390559.1|/9.74025e-143/hypothetical protein FG10383.1 [Gibberella zeae PH-1]
FGSG_10256	1110	195	69	18.7417	7.20749	-1.37868	Down	4.71e-13	2.58e-12	-	-	-	-	gi|46137481|ref|XP_390432.1|/1.12469e-141/hypothetical protein FG10256.1 [Gibberella zeae PH-1]
FGSG_03066	2017	175	62	9.25614	3.56405	-1.37689	Down	7.74e-12	3.99e-11	-	GO:0016740//transferase activity	GO:0008152//metabolic process	K00801//farnesyl-diphosphate farnesyltransferase [EC:2.5.1.21]	gi|46114448|ref|XP_383242.1|/0/hypothetical protein FG03066.1 [Gibberella zeae PH-1]
FGSG_06802	1764	482	171	29.1505	11.2397	-1.37491	Down	6.03e-30	5.83e-29	-	-	-	K14793//ribosomal RNA-processing protein 9	gi|46124849|ref|XP_386978.1|/0/hypothetical protein FG06802.1 [Gibberella zeae PH-1]
FGSG_02637	1840	634	225	36.7594	14.1783	-1.37443	Down	7.43e-39	8.96e-38	-	GO:0032559;GO:0042623//ATPase activity, coupled	-	K14811//ATP-dependent RNA helicase DBP3 [EC:3.6.4.13]	gi|91206544|sp|Q4IJH1.1|DBP3_GIBZE/0/RecName: Full=ATP-dependent RNA helicase DBP3
FGSG_02550	391	245	87	66.8478	25.7989	-1.37357	Down	5.98e-16	3.74e-15	-	GO:0005506//iron ion binding;GO:0016209//antioxidant activity	GO:0008152//metabolic process;GO:0006950//response to stress	-	gi|408391796|gb|EKJ71164.1|/2.06911e-47/hypothetical protein FPSE_08670 [Fusarium pseudograminearum CS3096]
FGSG_02189	1259	76	27	6.43999	2.48654	-1.37292	Down	7.42e-06	2.47e-05	-	GO:0003824//catalytic activity	-	K01444//N4-(beta-N-acetylglucosaminyl)-L-asparaginase [EC:3.5.1.26]	gi|46110615|ref|XP_382365.1|/0/hypothetical protein FG02189.1 [Gibberella zeae PH-1]
FGSG_10695	1673	152	54	9.69271	3.74245	-1.37292	Down	2.01e-10	9.61e-10	-	-	-	K00517//[EC:1.14.-.-];K07824//benzoate 4-monooxygenase [EC:1.14.13.12]	gi|46138361|ref|XP_390871.1|/2.21987e-161/hypothetical protein FG10695.1 [Gibberella zeae PH-1]
FGSG_09830	1478	9540	3396	688.607	266.411	-1.37003	Down	0	0	GO:0031224//intrinsic to membrane	GO:0046914//transition metal ion binding;GO:0003824//catalytic activity	GO:0006631//fatty acid metabolic process	K07750//methylsterol monooxygenase [EC:1.14.13.72]	gi|46136629|ref|XP_390006.1|/3.97422e-171/hypothetical protein FG09830.1 [Gibberella zeae PH-1]
FGSG_08934	2131	56	20	2.80351	1.08819	-1.3653	Down	0.000133261	0.000387686	-	-	-	-	gi|46130660|ref|XP_389110.1|/0/hypothetical protein FG08934.1 [Gibberella zeae PH-1]
FGSG_08125	1017	224	80	23.4977	9.12068	-1.3653	Down	1.38e-14	8.12e-14	-	GO:0005488//binding;GO:0003824//catalytic activity	GO:0008152//metabolic process	K00344//NADPH2:quinone reductase [EC:1.6.5.5];K01113//alkaline phosphatase D [EC:3.1.3.1];K00359//NADH oxidase [EC:1.6.-.-];K13953//alcohol dehydrogenase, propanol-preferring [EC:1.1.1.1]	gi|46127495|ref|XP_388301.1|/0/hypothetical protein FG08125.1 [Gibberella zeae PH-1]
FGSG_05556	1942	469	168	25.7645	10.0304	-1.361	Down	9.28e-29	8.69e-28	-	-	-	K14767//U3 small nucleolar RNA-associated protein 3	gi|46122357|ref|XP_385732.1|/0/hypothetical protein FG05556.1 [Gibberella zeae PH-1]
FGSG_04039	1549	145	52	9.98652	3.89233	-1.35935	Down	7.06e-10	3.26e-09	GO:0030684//preribosome	-	GO:0042254//ribosome biogenesis	K14849//ribosomal RNA-processing protein 1	gi|46116394|ref|XP_384215.1|/1.14608e-108/hypothetical protein FG04039.1 [Gibberella zeae PH-1]
FGSG_04134	1536	5315	1910	369.156	144.178	-1.35637	Down	2e-306	1.52e-304	-	GO:0005488//binding	-	-	gi|46116584|ref|XP_384310.1|/1.82201e-130/hypothetical protein FG04134.1 [Gibberella zeae PH-1]
FGSG_01032	1043	64	23	6.54626	2.55683	-1.35631	Down	4.73e-05	0.000144584	GO:0019866//organelle inner membrane;GO:0031224//intrinsic to membrane	-	GO:0006810//transport	K15114//mitochondrial ornithine carrier protein	gi|46108300|ref|XP_381208.1|/7.98657e-171/hypothetical protein FG01032.1 [Gibberella zeae PH-1]
FGSG_07165	864	748	270	92.3603	36.2333	-1.34996	Down	2.34e-44	3.14e-43	-	GO:0017111//nucleoside-triphosphatase activity;GO:0032559	GO:0009207	K12608//CCR4-NOT complex subunit CAF16	gi|46125575|ref|XP_387341.1|/2.98719e-154/hypothetical protein FG07165.1 [Gibberella zeae PH-1]
FGSG_09726	2086	2322	839	118.753	46.6343	-1.3485	Down	1.04e-133	3.78e-132	-	-	GO:0006351//transcription, DNA-dependent	-	gi|46136421|ref|XP_389902.1|/0/hypothetical protein FG09726.1 [Gibberella zeae PH-1]
FGSG_11912	1783	2483	898	148.567	58.396	-1.34717	Down	1.24e-142	4.71e-141	-	-	-	-	gi|408398894|gb|EKJ78020.1|/0/hypothetical protein FPSE_01808 [Fusarium pseudograminearum CS3096]
FGSG_08757	2765	630	228	24.3077	9.56088	-1.34619	Down	1.8e-37	2.11e-36	-	GO:0004553//hydrolase activity, hydrolyzing O-glycosyl compounds	GO:0009056//catabolic process	K01180//endo-1,3(4)-beta-glucanase [EC:3.2.1.6]	gi|46128759|ref|XP_388933.1|/0/hypothetical protein FG08757.1 [Gibberella zeae PH-1]
FGSG_07583	741	254	92	36.569	14.3955	-1.345	Down	5.2e-16	3.25e-15	-	GO:0000166//nucleotide binding	-	K07734//transcriptional regulator	gi|46126411|ref|XP_387759.1|/5.10791e-138/hypothetical protein FG07583.1 [Gibberella zeae PH-1]
FGSG_02145	1628	229	83	15.0065	5.91129	-1.34404	Down	1.46e-14	8.55e-14	GO:0031224//intrinsic to membrane	GO:0005275//amine transmembrane transporter activity	GO:0006865//amino acid transport	K03293//amino acid transporter, AAT family	gi|46110527|ref|XP_382321.1|/0/hypothetical protein FG02145.1 [Gibberella zeae PH-1]
FGSG_05124	1718	80	29	4.9678	1.95719	-1.34382	Down	6.04e-06	2.03e-05	-	-	-	K14839//nucleolar protein 16	gi|46121491|ref|XP_385300.1|/2.77229e-90/hypothetical protein FG05124.1 [Gibberella zeae PH-1]
FGSG_03597	1634	603	219	39.3698	15.54	-1.3411	Down	9.75e-36	1.09e-34	-	-	-	-	gi|46115510|ref|XP_383773.1|/0/hypothetical protein FG03597.1 [Gibberella zeae PH-1]
FGSG_05193	1514	446	162	31.4273	12.4064	-1.34093	Down	7.57e-27	6.78e-26	-	-	-	K14831//protein MAK16	gi|46121629|ref|XP_385369.1|/4.71565e-115/hypothetical protein FG05193.1 [Gibberella zeae PH-1]
FGSG_05027	757	88	32	12.4018	4.90131	-1.33931	Down	2.17e-06	7.62e-06	-	-	-	K03544//ATP-dependent Clp protease ATP-binding subunit ClpX	gi|46121297|ref|XP_385203.1|/1.27189e-83/hypothetical protein FG05027.1 [Gibberella zeae PH-1]
FGSG_06049	2598	668	243	27.4306	10.8449	-1.33877	Down	2.6e-39	3.18e-38	GO:0000178//exosome (RNase complex)	GO:0004527//exonuclease activity;GO:0005488//binding	GO:0034641//cellular nitrogen compound metabolic process;GO:0010467//gene expression	K12591//exosome complex exonuclease RRP6 [EC:3.1.13.-]	gi|46123343|ref|XP_386225.1|/0/hypothetical protein FG06049.1 [Gibberella zeae PH-1]
FGSG_02452	1203	118	43	10.4644	4.14439	-1.33626	Down	4.16e-08	1.7e-07	-	-	-	-	gi|46111141|ref|XP_382628.1|/0/hypothetical protein FG02452.1 [Gibberella zeae PH-1]
FGSG_10060	1748	318	116	19.4081	7.6944	-1.33478	Down	1.85e-19	1.31e-18	GO:0031981//nuclear lumen	-	GO:0042254//ribosome biogenesis	K14549//U3 small nucleolar RNA-associated protein 15	gi|46137089|ref|XP_390236.1|/0/hypothetical protein FG10060.1 [Gibberella zeae PH-1]
FGSG_00069	1939	63	23	3.46625	1.37533	-1.33359	Down	6.76e-05	0.000203444	-	GO:0005488//binding	-	K01187//alpha-glucosidase [EC:3.2.1.20]	gi|46102916|ref|XP_380245.1|/0/hypothetical protein FG00069.1 [Gibberella zeae PH-1]
FGSG_08852	2143	9088	3319	452.422	179.574	-1.33309	Down	0	0	-	GO:0016830//carbon-carbon lyase activity	GO:0006259//DNA metabolic process;GO:0006464//cellular protein modification process	K01669//deoxyribodipyrimidine photo-lyase [EC:4.1.99.3]	gi|46129334|ref|XP_389028.1|/0/hypothetical protein FG08852.1 [Gibberella zeae PH-1]
FGSG_08826	3216	323	118	10.7148	4.25426	-1.33262	Down	1.07e-19	7.67e-19	-	-	-	-	gi|46129282|ref|XP_389002.1|/7.71872e-150/hypothetical protein FG08826.1 [Gibberella zeae PH-1]
FGSG_09036	1401	645	236	49.1156	19.5313	-1.33039	Down	1.15e-37	1.35e-36	-	GO:0004518//nuclease activity	-	K11883//RNA-binding protein NOB1	gi|46133795|ref|XP_389213.1|/1.05175e-105/hypothetical protein FG09037.1 [Gibberella zeae PH-1]
FGSG_12169	670	470	172	74.8377	29.7654	-1.33013	Down	7.03e-28	6.46e-27	-	-	-	-	gi|46111499|ref|XP_382807.1|/5.70897e-87/hypothetical protein FG02631.1 [Gibberella zeae PH-1]
FGSG_00913	666	71	26	11.3732	4.52645	-1.32918	Down	2.41e-05	7.62e-05	-	-	-	K14796//nucleolar protein TMA23	gi|408388094|gb|EKJ67787.1|/1.07334e-61/hypothetical protein FPSE_12059 [Fusarium pseudograminearum CS3096]
FGSG_00660	1850	292	107	16.8387	6.7061	-1.32823	Down	7.23e-18	4.87e-17	-	-	-	K03363//cell division cycle 20, cofactor of APC complex	gi|46107554|ref|XP_380836.1|/0/hypothetical protein FG00660.1 [Gibberella zeae PH-1]
FGSG_03801	1263	270	99	22.8065	9.08846	-1.32734	Down	1.29e-16	8.25e-16	-	-	-	K00505//tyrosinase [EC:1.14.18.1]	gi|46115918|ref|XP_383977.1|/0/hypothetical protein FG03801.1 [Gibberella zeae PH-1]
FGSG_10531	2182	2191	807	107.124	42.8822	-1.32083	Down	2.21e-122	7.37e-121	-	-	-	K03317//concentrative nucleoside transporter, CNT family	gi|46138033|ref|XP_390707.1|/0/hypothetical protein FG10531.1 [Gibberella zeae PH-1]
FGSG_09266	2495	2352	869	100.569	40.3838	-1.31634	Down	1.48e-130	5.16e-129	-	GO:0046912//transferase activity, transferring acyl groups, acyl groups converted into alkyl on transfer	GO:0006720//isoprenoid metabolic process	K01641//hydroxymethylglutaryl-CoA synthase [EC:2.3.3.10]	gi|46134253|ref|XP_389442.1|/0/hypothetical protein FG09266.1 [Gibberella zeae PH-1]
FGSG_08462	1553	556	206	38.1945	15.3799	-1.31232	Down	4.74e-32	4.85e-31	-	GO:0003824//catalytic activity	-	K00309//[EC:1.5.3.-];K00301//sarcosine oxidase [EC:1.5.3.1]	gi|46128169|ref|XP_388638.1|/0/hypothetical protein FG08462.1 [Gibberella zeae PH-1]
FGSG_09677	966	62	23	6.84719	2.76063	-1.31051	Down	9.63e-05	0.000284486	-	-	-	-	gi|46136323|ref|XP_389853.1|/6.26045e-159/hypothetical protein FG09677.1 [Gibberella zeae PH-1]
FGSG_06087	1652	13523	5021	873.294	352.402	-1.30925	Down	0	0	-	-	-	K00960//DNA-directed RNA polymerase [EC:2.7.7.6]	gi|46123419|ref|XP_386263.1|/3.72402e-161/hypothetical protein FG06087.1 [Gibberella zeae PH-1]
FGSG_10496	1646	888	330	57.5547	23.2457	-1.30797	Down	6.06e-50	8.75e-49	-	GO:0003824//catalytic activity	-	-	gi|46137965|ref|XP_390673.1|/0/hypothetical protein FG10497.1 [Gibberella zeae PH-1]
FGSG_07175	3462	382	142	11.7716	4.75576	-1.30756	Down	2.13e-22	1.67e-21	GO:0042575	GO:0003676//nucleic acid binding;GO:0034061;GO:0008408//3'-5' exonuclease activity	GO:0000278//mitotic cell cycle;GO:0006281//DNA repair;GO:0051320//S phase	K02327//DNA polymerase delta subunit 1 [EC:2.7.7.7]	gi|46125595|ref|XP_387351.1|/0/hypothetical protein FG07175.1 [Gibberella zeae PH-1]
FGSG_09155	1419	842	313	63.3034	25.5753	-1.30753	Down	2.01e-47	2.79e-46	GO:0031224//intrinsic to membrane	-	GO:0051234//establishment of localization	K15102//solute carrier family 25 (mitochondrial phosphate transporter), member 3	gi|46134031|ref|XP_389331.1|/6.59204e-156/hypothetical protein FG09155.1 [Gibberella zeae PH-1]
FGSG_08456	1503	9443	3511	670.268	270.851	-1.30724	Down	0	0	-	-	-	K14858//pre-rRNA-processing protein SRD1	gi|46128157|ref|XP_388632.1|/1.15168e-105/hypothetical protein FG08456.1 [Gibberella zeae PH-1]
FGSG_07315	755	602	224	85.0643	34.4001	-1.30614	Down	2.5e-34	2.69e-33	GO:0031090//organelle membrane;GO:0043231//intracellular membrane-bounded organelle;GO:0031224//intrinsic to membrane	GO:0016863//intramolecular oxidoreductase activity, transposing C=C bonds	GO:0006694//steroid biosynthetic process;GO:0008204//ergosterol metabolic process	K09829//C-8 sterol isomerase [EC:5.-.-.-]	gi|46125875|ref|XP_387491.1|/2.24665e-112/hypothetical protein FG07315.1 [Gibberella zeae PH-1]
FGSG_05244	1695	196	73	12.3363	4.99357	-1.30476	Down	3.59e-12	1.89e-11	-	-	-	K14763//H/ACA ribonucleoprotein complex non-core subunit NAF1	gi|46121731|ref|XP_385420.1|/0/hypothetical protein FG05244.1 [Gibberella zeae PH-1]
FGSG_04527	1684	102	38	6.46183	2.61637	-1.30437	Down	5.7e-07	2.11e-06	-	-	-	K01288//carboxypeptidase D [EC:3.4.16.6]	gi|46117370|ref|XP_384703.1|/0/hypothetical protein FG04527.1 [Gibberella zeae PH-1]
FGSG_09795	3552	625	233	18.7717	7.60573	-1.3034	Down	1.81e-35	2.01e-34	-	-	-	K14569//ribosome biogenesis protein BMS1	gi|46136559|ref|XP_389971.1|/0/hypothetical protein FG09795.1 [Gibberella zeae PH-1]
FGSG_10000	2973	1507	562	54.0774	21.9179	-1.30291	Down	4.91e-83	1.1e-81	-	GO:0016788//hydrolase activity, acting on ester bonds	-	K01106//inositol-1,4,5-trisphosphate 5-phosphatase [EC:3.1.3.56];K01230//mannosyl-oligosaccharide alpha-1,2-mannosidase [EC:3.2.1.113]	gi|408396796|gb|EKJ75950.1|/0/hypothetical protein FPSE_03898 [Fusarium pseudograminearum CS3096]
FGSG_04181	4112	22887	8540	593.791	240.804	-1.3021	Down	0	0	-	GO:0017111//nucleoside-triphosphatase activity;GO:0008135//translation factor activity, nucleic acid binding;GO:0032559	GO:0006412//translation;GO:0009207	K03235//elongation factor 3	gi|46116678|ref|XP_384357.1|/0/hypothetical protein FG04181.1 [Gibberella zeae PH-1]
FGSG_00404	2708	515	193	20.2888	8.26355	-1.29585	Down	2.91e-29	2.75e-28	GO:0043231//intracellular membrane-bounded organelle	GO:0046914//transition metal ion binding;GO:0003676//nucleic acid binding;GO:0001071//nucleic acid binding transcription factor activity	GO:0006351//transcription, DNA-dependent	-	gi|408400709|gb|EKJ79786.1|/0/hypothetical protein FPSE_00066 [Fusarium pseudograminearum CS3096]
FGSG_09222	1074	128	48	12.7146	5.18197	-1.29491	Down	2.44e-08	1.02e-07	-	-	-	K10675//cyanide hydratase [EC:4.2.1.66]	gi|46134165|ref|XP_389398.1|/1.13126e-175/hypothetical protein FG09222.1 [Gibberella zeae PH-1]
FGSG_10100	1199	184	69	16.3718	6.67249	-1.29491	Down	2.15e-11	1.08e-10	-	-	-	K02925//large subunit ribosomal protein L3e	gi|46137169|ref|XP_390276.1|/6.74048e-134/hypothetical protein FG10100.1 [Gibberella zeae PH-1]
FGSG_07309	969	152	57	16.7347	6.82039	-1.29491	Down	1.19e-09	5.41e-09	-	-	-	-	gi|46125863|ref|XP_387485.1|/1.68309e-103/hypothetical protein FG07309.1 [Gibberella zeae PH-1]
FGSG_09289	1325	3194	1198	257.168	104.833	-1.29461	Down	3.65e-172	1.66e-170	-	GO:0016798//hydrolase activity, acting on glycosyl bonds	GO:0044238//primary metabolic process	K01238//[EC:3.2.1.-]	gi|46134299|ref|XP_389465.1|/2.64299e-154/hypothetical protein FG09289.1 [Gibberella zeae PH-1]
FGSG_00485	1746	301	113	18.3916	7.50399	-1.29332	Down	1.07e-17	7.2e-17	-	GO:0016787//hydrolase activity	-	K14553//U3 small nucleolar RNA-associated protein 18	gi|46107204|ref|XP_380661.1|/0/hypothetical protein FG00485.1 [Gibberella zeae PH-1]
FGSG_05627	3944	764	287	20.6659	8.43729	-1.2924	Down	1.9e-42	2.47e-41	GO:0043231//intracellular membrane-bounded organelle	GO:0034062//RNA polymerase activity;GO:0003676//nucleic acid binding;GO:0001882//nucleoside binding	GO:0010467//gene expression	K03002//DNA-directed RNA polymerase I subunit RPA2 [EC:2.7.7.6]	gi|46122499|ref|XP_385803.1|/0/hypothetical protein FG05627.1 [Gibberella zeae PH-1]
FGSG_05108	2399	1522	573	67.6834	27.6938	-1.28924	Down	1.62e-82	3.6e-81	-	GO:0032559;GO:0042623//ATPase activity, coupled	-	K01529//[EC:3.6.1.-];K13179//ATP-dependent RNA helicase DDX18/HAS1 [EC:3.6.4.13]	gi|46121459|ref|XP_385284.1|/0/hypothetical protein FG05108.1 [Gibberella zeae PH-1]
FGSG_07613	3976	470	177	12.611	5.16161	-1.28879	Down	1.24e-26	1.1e-25	-	-	-	-	gi|46126471|ref|XP_387789.1|/0/hypothetical protein FG07613.1 [Gibberella zeae PH-1]
FGSG_07097	2464	3661	1379	158.51	64.8906	-1.28849	Down	1.29e-195	6.52e-194	-	GO:0003677//DNA binding	GO:0006351//transcription, DNA-dependent	-	gi|46125439|ref|XP_387273.1|/0/hypothetical protein FG07097.1 [Gibberella zeae PH-1]
FGSG_01149	2588	422	159	17.3959	7.12346	-1.28809	Down	4.7e-24	3.86e-23	-	-	-	-	gi|46108534|ref|XP_381325.1|/0/hypothetical protein FG01149.1 [Gibberella zeae PH-1]
FGSG_06814	3596	482	182	14.2996	5.86827	-1.28497	Down	3.73e-27	3.38e-26	-	-	GO:0006259//DNA metabolic process;GO:0007049//cell cycle;GO:0033554//cellular response to stress	K10997//replication fork protection complex subunit Tof1/Swi1	gi|46124873|ref|XP_386990.1|/0/hypothetical protein FG06814.1 [Gibberella zeae PH-1]
FGSG_08556	567	241	91	45.3452	18.6087	-1.28497	Down	2.48e-14	1.44e-13	-	-	-	-	gi|46128357|ref|XP_388732.1|/5.15652e-111/hypothetical protein FG08556.1 [Gibberella zeae PH-1]
FGSG_03747	6272	1146	434	19.4929	8.02309	-1.28072	Down	5.91e-62	1.03e-60	-	GO:0019842//vitamin binding;GO:0022892;GO:0003824//catalytic activity	-	K01932//[EC:6.3.2.-]	gi|46115810|ref|XP_383923.1|/0/hypothetical protein FG03747.1 [Gibberella zeae PH-1]
FGSG_10304	1137	940	356	88.1993	36.3034	-1.28066	Down	3.95e-51	5.8e-50	GO:0032991//macromolecular complex;GO:0031981//nuclear lumen	GO:0003676//nucleic acid binding	GO:0022613//ribonucleoprotein complex biogenesis	K11129//H/ACA ribonucleoprotein complex subunit 2	gi|46137577|ref|XP_390480.1|/3.13501e-70/hypothetical protein FG10304.1 [Gibberella zeae PH-1]
FGSG_08995	628	66	25	11.212	4.61571	-1.28041	Down	7.68e-05	0.00022941	-	-	-	-	gi|46130880|ref|XP_389171.1|/1.51057e-59/hypothetical protein FG08995.1 [Gibberella zeae PH-1]
FGSG_03694	1687	1237	469	78.2262	32.2341	-1.27906	Down	1.33e-66	2.45e-65	-	GO:0016829//lyase activity	GO:0006526//arginine biosynthetic process	K01755//argininosuccinate lyase [EC:4.3.2.1]	gi|408398785|gb|EKJ77912.1|/0/hypothetical protein FPSE_01838 [Fusarium pseudograminearum CS3096]
FGSG_03502	1435	646	245	48.0262	19.7958	-1.27863	Down	1.39e-35	1.55e-34	-	-	-	-	gi|46115320|ref|XP_383678.1|/0/hypothetical protein FG03502.1 [Gibberella zeae PH-1]
FGSG_11474	676	166	63	26.1974	10.8057	-1.27764	Down	3.14e-10	1.48e-09	-	-	-	-	gi|46139919|ref|XP_391650.1|/4.57135e-116/hypothetical protein FG11474.1 [Gibberella zeae PH-1]
FGSG_03851	1422	684	260	51.3162	21.1998	-1.27536	Down	1.95e-37	2.28e-36	-	-	-	K04709//Acyl-CoA-dependent ceramide synthase [EC:2.3.1.24]	gi|46116018|ref|XP_384027.1|/1.12512e-163/hypothetical protein FG03851.1 [Gibberella zeae PH-1]
FGSG_07384	813	84	32	11.0227	4.56371	-1.27219	Down	8.73e-06	2.89e-05	-	-	-	-	gi|46126013|ref|XP_387560.1|/1.01837e-145/hypothetical protein FG07384.1 [Gibberella zeae PH-1]
FGSG_02733	2760	611	233	23.6173	9.78825	-1.27072	Down	1.95e-33	2.06e-32	-	-	-	-	gi|46111703|ref|XP_382909.1|/0/hypothetical protein FG02733.1 [Gibberella zeae PH-1]
FGSG_06821	1536	346	132	24.0316	9.96417	-1.27011	Down	1.33e-19	9.47e-19	GO:0031981//nuclear lumen	-	GO:0042254//ribosome biogenesis	K14863//ribosome biogenesis protein YTM1	gi|46124887|ref|XP_386997.1|/0/hypothetical protein FG06821.1 [Gibberella zeae PH-1]
FGSG_12495	919	718	274	83.3502	34.5695	-1.26968	Down	5.92e-39	7.15e-38	GO:0043231//intracellular membrane-bounded organelle	GO:0008757//S-adenosylmethionine-dependent methyltransferase activity;GO:0046914//transition metal ion binding;GO:0001071//nucleic acid binding transcription factor activity	GO:0006351//transcription, DNA-dependent;GO:0006730//one-carbon metabolic process	K00598//trans-aconitate 2-methyltransferase [EC:2.1.1.144]	gi|408394668|gb|EKJ73868.1|/3.07967e-152/hypothetical protein FPSE_05991 [Fusarium pseudograminearum CS3096]
FGSG_04227	797	68	26	9.10224	3.78245	-1.2669	Down	6.85e-05	0.000205687	-	-	-	-	gi|46116770|ref|XP_384403.1|/9.52364e-109/hypothetical protein FG04227.1 [Gibberella zeae PH-1]
FGSG_06372	1497	1420	543	101.196	42.0568	-1.26674	Down	4.44e-75	8.98e-74	GO:0044452	GO:0016866//intramolecular transferase activity;GO:0003723//RNA binding	-	K11128//H/ACA ribonucleoprotein complex subunit 1	gi|46123989|ref|XP_386548.1|/3.52573e-43/hypothetical protein FG06372.1 [Gibberella zeae PH-1]
FGSG_02449	3720	523	200	14.9988	6.23369	-1.26669	Down	1.02e-28	9.51e-28	-	GO:0016772//transferase activity, transferring phosphorus-containing groups;GO:0004871//signal transducer activity	GO:0050794//regulation of cellular process;GO:0044237//cellular metabolic process	K00936//[EC:2.7.3.-];K11233//osomolarity two-component system, response regulator SSK1	gi|408398737|gb|EKJ77865.1|/0/hypothetical protein FPSE_01958 [Fusarium pseudograminearum CS3096]
FGSG_00166	2829	81	31	3.05457	1.27054	-1.26553	Down	1.38e-05	4.45e-05	-	GO:0016798//hydrolase activity, acting on glycosyl bonds	GO:0044238//primary metabolic process	K05349//beta-glucosidase [EC:3.2.1.21];K01188//beta-glucosidase [EC:3.2.1.21]	gi|46105076|ref|XP_380342.1|/0/hypothetical protein FG00166.1 [Gibberella zeae PH-1]
FGSG_10175	2088	219	84	11.1895	4.66452	-1.26235	Down	7.77e-13	4.2e-12	-	-	GO:0044237//cellular metabolic process	K15507//21S rRNA (GM2251-2'-O)-methyltransferase [EC:2.1.1.-]	gi|46137319|ref|XP_390351.1|/0/hypothetical protein FG10175.1 [Gibberella zeae PH-1]
FGSG_10969	566	6128	2357	1155.05	482.838	-1.25834	Down	0	0	-	-	-	-	gi|46138909|ref|XP_391145.1|/1.30447e-27/hypothetical protein FG10969.1 [Gibberella zeae PH-1]
FGSG_08172	695	1812	697	278.145	116.28	-1.25823	Down	2.55e-94	6.51e-93	-	-	-	-	gi|46127589|ref|XP_388348.1|/5.96713e-42/hypothetical protein FG08172.1 [Gibberella zeae PH-1]
FGSG_04558	875	3171	1220	386.621	161.663	-1.25793	Down	1.46e-163	6.32e-162	-	GO:0016836//hydro-lyase activity;GO:0046914//transition metal ion binding	-	K01672//carbonic anhydrase [EC:4.2.1.1]	gi|46117432|ref|XP_384734.1|/3.96471e-130/hypothetical protein FG04558.1 [Gibberella zeae PH-1]
FGSG_06885	4990	21168	8169	452.561	189.813	-1.25353	Down	0	0	-	-	-	K01613//phosphatidylserine decarboxylase [EC:4.1.1.65]	gi|46125015|ref|XP_387061.1|/0/hypothetical protein FG06885.1 [Gibberella zeae PH-1]
FGSG_13033	2935	526	203	19.1194	8.01948	-1.25346	Down	1.97e-28	1.83e-27	-	-	-	K14766//nucleolar protein 14	gi|408395851|gb|EKJ75023.1|/0/hypothetical protein FPSE_04735 [Fusarium pseudograminearum CS3096]
FGSG_05908	2890	1797	695	66.3358	27.8834	-1.25038	Down	1.15e-92	2.89e-91	-	-	-	-	gi|46123061|ref|XP_386084.1|/0/hypothetical protein FG05908.1 [Gibberella zeae PH-1]
FGSG_09028	1045	62	24	6.32955	2.66289	-1.24911	Down	0.000171774	0.000491766	-	GO:0003824//catalytic activity	GO:0008152//metabolic process	K00540//[EC:1.-.-.-]	gi|342872107|gb|EGU74504.1|/4.13935e-114/hypothetical protein FOXB_14949 [Fusarium oxysporum Fo5176]
FGSG_06282	1232	4281	1659	370.708	156.133	-1.24751	Down	2.72e-217	1.46e-215	-	GO:0031406//carboxylic acid binding;GO:0016744	GO:0008652//cellular amino acid biosynthetic process	K01653//acetolactate synthase I/III small subunit [EC:2.2.1.6]	gi|46123809|ref|XP_386458.1|/1.01008e-166/hypothetical protein FG06282.1 [Gibberella zeae PH-1]
FGSG_09627	871	4422	1714	541.624	228.166	-1.24721	Down	2.68e-224	1.49e-222	-	GO:0000166//nucleotide binding	-	-	gi|46136223|ref|XP_389803.1|/4.58258e-107/hypothetical protein FG09627.1 [Gibberella zeae PH-1]
FGSG_05081	3321	472	183	15.1625	6.38911	-1.24682	Down	1.77e-25	1.52e-24	GO:0030684//preribosome	-	GO:0042254//ribosome biogenesis	K14554//U3 small nucleolar RNA-associated protein 21	gi|46121405|ref|XP_385257.1|/0/hypothetical protein FG05081.1 [Gibberella zeae PH-1]
FGSG_11500	672	219	85	34.7674	14.6659	-1.24527	Down	1.35e-12	7.21e-12	-	-	GO:0008152//metabolic process	K00275//pyridoxamine 5'-phosphate oxidase [EC:1.4.3.5]	gi|46139971|ref|XP_391676.1|/8.79319e-128/hypothetical protein FG11500.1 [Gibberella zeae PH-1]
FGSG_09740	2235	358	139	17.0885	7.211	-1.24475	Down	1.19e-19	8.48e-19	-	GO:0032559;GO:0042623//ATPase activity, coupled	-	K14806//ATP-dependent RNA helicase DDX31/DBP7 [EC:3.6.4.13]	gi|91206550|sp|Q4HZ68.1|DBP7_GIBZE/0/RecName: Full=ATP-dependent RNA helicase DBP7
FGSG_06521	831	103	40	13.2231	5.58107	-1.24445	Down	1.26e-06	4.53e-06	-	-	-	-	gi|46124287|ref|XP_386697.1|/4.435e-160/hypothetical protein FG06521.1 [Gibberella zeae PH-1]
FGSG_02163	2526	260	101	10.9809	4.63603	-1.24403	Down	1.15e-14	6.77e-14	GO:0031224//intrinsic to membrane	GO:0015291//secondary active transmembrane transporter activity	GO:0015698//inorganic anion transport	K14708//solute carrier family 26 (sodium-independent sulfate anion transporter), member 11	gi|46110563|ref|XP_382339.1|/0/hypothetical protein FG02163.1 [Gibberella zeae PH-1]
FGSG_03716	2146	108	42	5.36898	2.26923	-1.24245	Down	7.16e-07	2.63e-06	-	-	GO:0006810//transport	-	gi|46115748|ref|XP_383892.1|/0/hypothetical protein FG03716.1 [Gibberella zeae PH-1]
FGSG_04429	2988	396	154	14.1388	5.97583	-1.24245	Down	1.62e-21	1.23e-20	-	-	-	-	gi|46117174|ref|XP_384605.1|/0/hypothetical protein FG04429.1 [Gibberella zeae PH-1]
FGSG_00877	2082	378	147	19.3691	8.18644	-1.24245	Down	1.31e-20	9.65e-20	-	GO:0042623//ATPase activity, coupled;GO:0032559	-	K14779//ATP-dependent RNA helicase DDX52/ROK1 [EC:3.6.4.13];K01529//[EC:3.6.1.-]	gi|91207748|sp|Q4IPI1.1|ROK1_GIBZE/0/RecName: Full=ATP-dependent RNA helicase ROK1
FGSG_07379	2805	439	171	16.6966	7.06841	-1.2401	Down	1.28e-23	1.04e-22	-	-	-	K14558//periodic tryptophan protein 2	gi|46126003|ref|XP_387555.1|/0/PWP2_NEUCR Periodic tryptophan protein 2 homolog [Gibberella zeae PH-1]
FGSG_02918	1215	697	272	61.2004	25.9568	-1.23743	Down	1.93e-36	2.21e-35	-	-	-	K01381//saccharopepsin [EC:3.4.23.25]	gi|46113079|ref|XP_383094.1|/0/hypothetical protein FG02918.1 [Gibberella zeae PH-1]
FGSG_06938	2681	5730	2239	228.011	96.8312	-1.23556	Down	7.95e-286	5.51e-284	-	-	-	-	gi|408395903|gb|EKJ75075.1|/0/hypothetical protein FPSE_04787 [Fusarium pseudograminearum CS3096]
FGSG_02007	707	92	36	13.8824	5.90393	-1.23351	Down	5.49e-06	1.85e-05	-	-	-	-	gi|46110250|ref|XP_382183.1|/1.58148e-29/hypothetical protein FG02007.1 [Gibberella zeae PH-1]
FGSG_11222	432	189	74	46.6741	19.8612	-1.23267	Down	6.53e-11	3.21e-10	-	-	-	-	gi|46139415|ref|XP_391398.1|/2.73284e-81/hypothetical protein FG11222.1 [Gibberella zeae PH-1]
FGSG_08856	1047	194	76	19.7675	8.41638	-1.23186	Down	3.74e-11	1.86e-10	-	-	-	K14789//nucleolar protein 6	gi|46129342|ref|XP_389032.1|/5.69935e-100/hypothetical protein FG08856.1 [Gibberella zeae PH-1]
FGSG_06528	1449	74	29	5.4483	2.32053	-1.23135	Down	4.8e-05	0.000146846	-	GO:0003824//catalytic activity	-	K00540//[EC:1.-.-.-];K09580//protein disulfide-isomerase A1 [EC:5.3.4.1];K05894//12-oxophytodienoic acid reductase [EC:1.3.1.42]	gi|46124301|ref|XP_386704.1|/0/hypothetical protein FG06528.1 [Gibberella zeae PH-1]
FGSG_02508	603	163	64	28.8382	12.3061	-1.22861	Down	1.48e-09	6.7e-09	-	-	-	-	gi|46111253|ref|XP_382684.1|/5.94985e-40/hypothetical protein FG02508.1 [Gibberella zeae PH-1]
FGSG_01446	1445	285	112	21.0414	8.98687	-1.22734	Down	1.24e-15	7.6e-15	-	-	-	K11806//WD repeat and SOF domain-containing protein 1	gi|46109128|ref|XP_381622.1|/0/hypothetical protein FG01446.1 [Gibberella zeae PH-1]
FGSG_04291	5139	1462	576	30.3505	12.9958	-1.22368	Down	2.83e-73	5.61e-72	GO:0043231//intracellular membrane-bounded organelle	GO:0034062//RNA polymerase activity;GO:0046914//transition metal ion binding;GO:0003676//nucleic acid binding	GO:0010467//gene expression	K02999//DNA-directed RNA polymerase I subunit RPA1 [EC:2.7.7.6]	gi|46116898|ref|XP_384467.1|/0/hypothetical protein FG04291.1 [Gibberella zeae PH-1]
FGSG_02125	2039	185	73	9.67948	4.15111	-1.22143	Down	1.41e-10	6.8e-10	-	-	-	K15109//solute carrier family 25 (mitochondrial carnitine/acylcarnitine transporter), member 20/29	gi|46110487|ref|XP_382301.1|/3.24585e-169/hypothetical protein FG02125.1 [Gibberella zeae PH-1]
FGSG_01217	3895	6996	2762	191.62	82.2194	-1.22069	Down	0	0	-	GO:0016879//ligase activity, forming carbon-nitrogen bonds;GO:0032559	GO:0008152//metabolic process	K01955//carbamoyl-phosphate synthase large subunit [EC:6.3.5.5]	gi|46108670|ref|XP_381393.1|/0/hypothetical protein FG01217.1 [Gibberella zeae PH-1]
FGSG_06161	1625	182	72	11.9486	5.13733	-1.21775	Down	2.19e-10	1.05e-09	-	-	-	K14850//ribosomal RNA-processing protein 8 [EC:2.1.1.-]	gi|46123567|ref|XP_386337.1|/0/hypothetical protein FG06161.1 [Gibberella zeae PH-1]
FGSG_04898	3622	207	82	6.09705	2.62497	-1.21581	Down	1.35e-11	6.87e-11	-	-	-	-	gi|46120502|ref|XP_385074.1|/0/hypothetical protein FG04898.1 [Gibberella zeae PH-1]
FGSG_12347	596	300	119	53.6998	23.1504	-1.21388	Down	4e-16	2.52e-15	-	-	-	-	gi|46116212|ref|XP_384124.1|/7.07337e-64/hypothetical protein FG03948.1 [Gibberella zeae PH-1]
FGSG_10978	2148	131	52	6.50631	2.8069	-1.21286	Down	8.24e-08	3.27e-07	-	-	-	K09291//nucleoprotein TPR;K10405//kinesin family member C1;K06674//structural maintenance of chromosome 2;K10352//myosin heavy chain	gi|46138927|ref|XP_391154.1|/0/hypothetical protein FG10978.1 [Gibberella zeae PH-1]
FGSG_07485	673	574	228	90.9902	39.2806	-1.21189	Down	2.24e-29	2.13e-28	-	-	-	-	gi|46126215|ref|XP_387661.1|/3.25828e-88/hypothetical protein FG07485.1 [Gibberella zeae PH-1]
FGSG_00566	1721	113	45	7.00479	3.03173	-1.2082	Down	7e-07	2.57e-06	-	-	-	-	gi|46107366|ref|XP_380742.1|/0/hypothetical protein FG00566.1 [Gibberella zeae PH-1]
FGSG_09697	2212	8696	3465	419.403	181.625	-1.20737	Down	0	0	-	-	GO:0006810//transport	K08157//MFS transporter, DHA1 family, multidrug resistance protein	gi|46136363|ref|XP_389873.1|/0/hypothetical protein FG09697.1 [Gibberella zeae PH-1]
FGSG_04805	696	5974	2381	915.701	396.651	-1.20701	Down	3.15e-287	2.22e-285	-	-	-	-	gi|46119872|ref|XP_384981.1|/3.17876e-27/hypothetical protein FG04805.1 [Gibberella zeae PH-1]
FGSG_04847	866	140	56	17.2468	7.49771	-1.20181	Down	3.7e-08	1.52e-07	-	-	-	K11811//arsenical resistance protein ArsH	gi|46120400|ref|XP_385023.1|/2.19742e-114/hypothetical protein FG04847.1 [Gibberella zeae PH-1]
FGSG_06203	1014	457	183	48.0813	20.9253	-1.20023	Down	2.24e-23	1.81e-22	-	-	-	K06961//ribosomal RNA assembly protein	gi|46123651|ref|XP_386379.1|/1.46227e-153/hypothetical protein FG06203.1 [Gibberella zeae PH-1]
FGSG_09761	966	197	79	21.7564	9.48218	-1.19815	Down	6.97e-11	3.42e-10	-	GO:0005488//binding	-	K14785//ESF2/ABP1 family protein	gi|121938798|sp|Q4HZ47.1|ESF2_GIBZE/3.67022e-159/RecName: Full=Pre-rRNA-processing protein ESF2; AltName: Full=18S rRNA factor 2
FGSG_05803	1080	112	45	11.0635	4.83111	-1.19538	Down	9.69e-07	3.51e-06	-	-	-	-	gi|46122851|ref|XP_385979.1|/4.42708e-147/hypothetical protein FG05803.1 [Gibberella zeae PH-1]
FGSG_05968	942	102	41	11.5517	5.04651	-1.19475	Down	3.01e-06	1.04e-05	GO:0031224//intrinsic to membrane	-	GO:0050896//response to stimulus	-	gi|46123181|ref|XP_386144.1|/9.04581e-155/hypothetical protein FG05968.1 [Gibberella zeae PH-1]
FGSG_08121	3590	301	121	8.94478	3.90795	-1.19463	Down	8.28e-16	5.14e-15	-	-	-	K00521//ferric-chelate reductase [EC:1.16.1.7]	gi|408395187|gb|EKJ74372.1|/0/hypothetical protein FPSE_05443 [Fusarium pseudograminearum CS3096]
FGSG_13171	441	92	37	22.256	9.72795	-1.19399	Down	9.41e-06	3.09e-05	-	-	-	-	gi|46126459|ref|XP_387783.1|/4.79182e-70/hypothetical protein FG07607.1 [Gibberella zeae PH-1]
FGSG_10940	2137	3185	1282	159.002	69.5571	-1.19277	Down	2.92e-151	1.17e-149	-	-	-	K14564//nucleolar protein 56	gi|46138851|ref|XP_391116.1|/0/hypothetical protein FG10940.1 [Gibberella zeae PH-1]
FGSG_00861	2238	1738	700	82.849	36.2657	-1.19188	Down	2.62e-83	5.87e-82	-	GO:0043169//cation binding;GO:0016616//oxidoreductase activity, acting on the CH-OH group of donors, NAD or NADP as acceptor	GO:0009168//purine ribonucleoside monophosphate biosynthetic process	K00088//IMP dehydrogenase [EC:1.1.1.205]	gi|406865433|gb|EKD18475.1|/0/inosine 5-monophosphate dehydrogenase [Marssonina brunnea f. sp. 'multigermtubi' MB_m1]
FGSG_10358	2587	588	237	24.2481	10.6221	-1.19081	Down	2.82e-29	2.67e-28	-	-	GO:0008152//metabolic process	K01951//GMP synthase (glutamine-hydrolysing) [EC:6.3.5.2]	gi|440475203|gb|ELQ43904.1|/1.59712e-138/GMP synthase [Magnaporthe oryzae Y34]
FGSG_00406	1484	1858	750	133.57	58.5984	-1.18866	Down	1.46e-88	3.48e-87	-	-	-	K01078//acid phosphatase [EC:3.1.3.2]	gi|46106055|ref|XP_380582.1|/0/hypothetical protein FG00406.1 [Gibberella zeae PH-1]
FGSG_10262	1714	183	74	11.3904	5.00586	-1.18612	Down	4.55e-10	2.13e-09	-	-	-	K14545//ribosomal RNA-processing protein 7	gi|46137493|ref|XP_390438.1|/0/hypothetical protein FG10262.1 [Gibberella zeae PH-1]
FGSG_01185	2502	591	239	25.1998	11.0756	-1.18602	Down	3.06e-29	2.89e-28	GO:0031981//nuclear lumen	GO:0032561//guanyl ribonucleotide binding	GO:0000054//ribosomal subunit export from nucleus	K14538//nuclear GTP-binding protein	gi|46108606|ref|XP_381361.1|/0/hypothetical protein FG01185.1 [Gibberella zeae PH-1]
FGSG_00116	1778	89	36	5.34018	2.34763	-1.18569	Down	1.47e-05	4.75e-05	-	-	GO:0006810//transport	K09885//aquaporin rerated protein, other eukaryote	gi|46104115|ref|XP_380292.1|/0/hypothetical protein FG00116.1 [Gibberella zeae PH-1]
FGSG_08123	939	195	79	22.1547	9.75483	-1.18343	Down	1.32e-10	6.38e-10	-	-	-	-	gi|46127491|ref|XP_388299.1|/9.59067e-165/hypothetical protein FG08123.1 [Gibberella zeae PH-1]
FGSG_05441	1003	148	60	15.7419	6.93599	-1.18244	Down	2.29e-08	9.57e-08	-	-	-	-	gi|46122127|ref|XP_385617.1|/6.87929e-156/hypothetical protein FG05441.1 [Gibberella zeae PH-1]
FGSG_06122	1783	69	28	4.12853	1.82081	-1.18105	Down	0.000146898	0.000423824	GO:0043234//protein complex;GO:0043231//intracellular membrane-bounded organelle	GO:0003676//nucleic acid binding	GO:0006259//DNA metabolic process	K02604//origin recognition complex subunit 2	gi|46123489|ref|XP_386298.1|/0/hypothetical protein FG06122.1 [Gibberella zeae PH-1]
FGSG_07631	2129	69	28	3.45757	1.5249	-1.18105	Down	0.000146898	0.000423721	GO:0031224//intrinsic to membrane	GO:0022857//transmembrane transporter activity	GO:0006810//transport	K08139//MFS transporter, SP family, sugar:H+ symporter;K08150//MFS transporter, SP family, solute carrier family 2 (myo-inositol transporter), member 13	gi|46126507|ref|XP_387807.1|/0/hypothetical protein FG07631.1 [Gibberella zeae PH-1]
FGSG_03009	1315	1716	697	139.216	61.4561	-1.1797	Down	5.59e-81	1.21e-79	-	-	-	K02920//large subunit ribosomal protein L36e	gi|408398599|gb|EKJ77729.1|/2.46784e-180/hypothetical protein FPSE_02227 [Fusarium pseudograminearum CS3096]
FGSG_07206	2062	1494	607	77.2964	34.1317	-1.17929	Down	1.06e-70	2.05e-69	-	-	GO:0009451//RNA modification	K11131//H/ACA ribonucleoprotein complex subunit 4 [EC:5.4.99.-]	gi|46125657|ref|XP_387382.1|/0/hypothetical protein FG07206.1 [Gibberella zeae PH-1]
FGSG_08532	3362	2607	1061	82.7258	36.5911	-1.17684	Down	1.37e-121	4.53e-120	GO:0043231//intracellular membrane-bounded organelle;GO:0044427//chromosomal part	GO:0017111//nucleoside-triphosphatase activity;GO:0003676//nucleic acid binding;GO:0032559	GO:0009207;GO:0006325//chromatin organization	K03235//elongation factor 3	gi|46128309|ref|XP_388708.1|/0/hypothetical protein FG08532.1 [Gibberella zeae PH-1]
FGSG_08238	704	34300	13985	5197.79	2303.29	-1.17421	Down	0	0	-	-	-	-	gi|46127721|ref|XP_388414.1|/1.07283e-70/hypothetical protein FG08238.1 [Gibberella zeae PH-1]
FGSG_00969	2828	2365	965	89.2173	39.5645	-1.17312	Down	6.2e-110	1.82e-108	-	GO:0016742//hydroxymethyl-, formyl- and related transferase activity;GO:0019238//cyclohydrolase activity	GO:0009168//purine ribonucleoside monophosphate biosynthetic process	K00602//phosphoribosylaminoimidazolecarboxamide formyltransferase / IMP cyclohydrolase [EC:2.1.2.3 3.5.4.10]	gi|342879711|gb|EGU80948.1|/0/hypothetical protein FOXB_08507 [Fusarium oxysporum Fo5176]
FGSG_10908	2123	1983	811	99.6484	44.2924	-1.16979	Down	4.49e-92	1.11e-90	-	-	-	K14565//nucleolar protein 58	gi|46138787|ref|XP_391084.1|/0/hypothetical protein FG10908.1 [Gibberella zeae PH-1]
FGSG_13823	2598	154	63	6.32381	2.81164	-1.16938	Down	1.59e-08	6.73e-08	-	-	GO:0008152//metabolic process	K01681//aconitate hydratase 1 [EC:4.2.1.3]	gi|408391656|gb|EKJ71027.1|/0/hypothetical protein FPSE_08812 [Fusarium pseudograminearum CS3096]
FGSG_12170	423	259	106	65.3216	29.0552	-1.16876	Down	2.19e-13	1.21e-12	-	-	-	-	gi|46111499|ref|XP_382807.1|/4.40212e-79/hypothetical protein FG02631.1 [Gibberella zeae PH-1]
FGSG_02585	3326	30909	12666	991.426	441.545	-1.16694	Down	0	0	-	-	-	-	gi|46111407|ref|XP_382761.1|/0/hypothetical protein FG02585.1 [Gibberella zeae PH-1]
FGSG_09913	1822	122	50	7.14347	3.18185	-1.16676	Down	5.26e-07	1.95e-06	-	-	GO:0006810//transport	K00492//[EC:1.14.13.-];K08157//MFS transporter, DHA1 family, multidrug resistance protein	gi|46136795|ref|XP_390089.1|/0/hypothetical protein FG09913.1 [Gibberella zeae PH-1]
FGSG_08898	5143	78	32	1.61799	0.721426	-1.16528	Down	6.41e-05	0.000193718	-	GO:0003676//nucleic acid binding;GO:0034061	GO:0006259//DNA metabolic process	K02350//DNA polymerase zeta subunit [EC:2.7.7.7]	gi|46129445|ref|XP_389074.1|/0/hypothetical protein FG08898.1 [Gibberella zeae PH-1]
FGSG_10033	2115	460	189	23.203	10.3612	-1.16312	Down	1.87e-22	1.47e-21	GO:0044424//intracellular part	-	-	K14559//U3 small nucleolar RNA-associated protein MPP10	gi|46137035|ref|XP_390209.1|/0/hypothetical protein FG10033.1 [Gibberella zeae PH-1]
FGSG_00330	3219	581	239	19.2554	8.60865	-1.1614	Down	6.95e-28	6.4e-27	-	GO:0016405//CoA-ligase activity;GO:0032559	-	K01895//acetyl-CoA synthetase [EC:6.2.1.1]	gi|46105404|ref|XP_380506.1|/0/hypothetical protein FG00330.1 [Gibberella zeae PH-1]
FGSG_05585	1643	520	214	33.7647	15.102	-1.16078	Down	4.2e-25	3.57e-24	-	-	-	K14830//protein MAK11	gi|46122415|ref|XP_385761.1|/0/hypothetical protein FG05585.1 [Gibberella zeae PH-1]
FGSG_00339	2127	221	91	11.0847	4.96058	-1.15998	Down	1.65e-11	8.36e-11	-	-	-	-	gi|46105422|ref|XP_380515.1|/4.49315e-133/hypothetical protein FG00339.1 [Gibberella zeae PH-1]
FGSG_11412	984	68	28	7.37244	3.2993	-1.15998	Down	0.000203408	0.000576898	-	-	-	-	gi|46139795|ref|XP_391588.1|/0/hypothetical protein FG11412.1 [Gibberella zeae PH-1]
FGSG_04903	975	97	40	10.6136	4.75679	-1.15786	Down	8.96e-06	2.96e-05	-	-	-	K00326//cytochrome-b5 reductase [EC:1.6.2.2]	gi|408396646|gb|EKJ75801.1|/4.73656e-138/hypothetical protein FPSE_03981 [Fusarium pseudograminearum CS3096]
FGSG_06633	1756	1363	563	82.8074	37.1742	-1.15546	Down	1.19e-62	2.09e-61	-	-	-	K01120//3',5'-cyclic-nucleotide phosphodiesterase [EC:3.1.4.17]	gi|408399026|gb|EKJ78151.1|/0/hypothetical protein FPSE_01612 [Fusarium pseudograminearum CS3096]
FGSG_07140	1734	104	43	6.39855	2.87526	-1.15405	Down	4.48e-06	1.53e-05	-	-	-	K11109//protection of telomeres protein 1	gi|46125525|ref|XP_387316.1|/0/hypothetical protein FG07140.1 [Gibberella zeae PH-1]
FGSG_08809	1788	116	48	6.92131	3.11266	-1.1529	Down	1.27e-06	4.56e-06	-	GO:0016491//oxidoreductase activity;GO:0005506//iron ion binding	GO:0008152//metabolic process	K00517//[EC:1.14.-.-]	gi|46129248|ref|XP_388985.1|/0/hypothetical protein FG08809.1 [Gibberella zeae PH-1]
FGSG_00609	967	843	349	93.0034	41.8463	-1.15218	Down	3.08e-39	3.75e-38	-	-	-	K07567//TdcF protein	gi|408396034|gb|EKJ75202.1|/1.75754e-73/hypothetical protein FPSE_04593 [Fusarium pseudograminearum CS3096]
FGSG_06762	3477	3413	1413	104.72	47.119	-1.15216	Down	2.24e-153	9.09e-152	-	GO:0046914//transition metal ion binding	-	K11236//cell division control protein 24;K11239//pheromone-response scaffold protein	gi|46124769|ref|XP_386938.1|/0/hypothetical protein FG06762.1 [Gibberella zeae PH-1]
FGSG_09518	943	77	32	8.71117	3.93456	-1.14666	Down	8.84e-05	0.00026225	-	-	-	-	gi|408399662|gb|EKJ78759.1|/1.16646e-42/hypothetical protein FPSE_01064 [Fusarium pseudograminearum CS3096]
FGSG_08127	1092	89	37	8.69491	3.9286	-1.14616	Down	2.47e-05	7.81e-05	-	-	-	-	gi|46127499|ref|XP_388303.1|/1.91352e-178/hypothetical protein FG08127.1 [Gibberella zeae PH-1]
FGSG_13622	1264	89	37	7.51174	3.39401	-1.14616	Down	2.47e-05	7.81e-05	-	-	-	K14765//U3 small nucleolar ribonucleoprotein protein LCP5;K14721//DNA-directed RNA polymerase III subunit RPC5	gi|46136297|ref|XP_389840.1|/5.72931e-92/hypothetical protein FG09664.1 [Gibberella zeae PH-1]
FGSG_08221	1835	1111	462	64.5915	29.192	-1.14577	Down	9.9e-51	1.45e-49	-	-	GO:0006810//transport	K09885//aquaporin rerated protein, other eukaryote	gi|320592648|gb|EFX05078.1|/0/amino acid permease [Grosmannia clavigera kw1407]
FGSG_09519	1236	113	47	9.75343	4.40897	-1.14547	Down	1.98e-06	6.96e-06	-	-	-	K10744//ribonuclease H2 subunit B	gi|46136007|ref|XP_389695.1|/9.00116e-175/hypothetical protein FG09519.1 [Gibberella zeae PH-1]
FGSG_05049	1627	187	78	12.2617	5.5586	-1.14137	Down	9.83e-10	4.5e-09	-	GO:0008168//methyltransferase activity	GO:0044237//cellular metabolic process	K14191//18S rRNA (adenine1779-N6/adenine1780-N6)-dimethyltransferase [EC:2.1.1.183]	gi|46121341|ref|XP_385225.1|/0/hypothetical protein FG05049.1 [Gibberella zeae PH-1]
FGSG_11464	703	163	68	24.736	11.2153	-1.14114	Down	1.18e-08	5.02e-08	-	-	-	-	gi|46139899|ref|XP_391640.1|/8.42322e-99/hypothetical protein FG11464.1 [Gibberella zeae PH-1]
FGSG_06438	3798	115	48	3.23028	1.46536	-1.1404	Down	1.74e-06	6.17e-06	-	-	-	K03380//phenol 2-monooxygenase [EC:1.14.13.7];K00540//[EC:1.-.-.-];K15418//zearalenone synthase, highly reducing iterative type I polyketide synthase	gi|46124121|ref|XP_386614.1|/0/hypothetical protein FG06438.1 [Gibberella zeae PH-1]
FGSG_12863	6881	517	216	8.01561	3.63966	-1.13901	Down	2.84e-24	2.36e-23	GO:0043231//intracellular membrane-bounded organelle	GO:0046914//transition metal ion binding;GO:0003676//nucleic acid binding;GO:0034061	GO:0006259//DNA metabolic process	K02324//DNA polymerase epsilon subunit 1 [EC:2.7.7.7]	gi|46123375|ref|XP_386241.1|/0/hypothetical protein FG06065.1 [Gibberella zeae PH-1]
FGSG_08924	1462	2150	899	156.888	71.2969	-1.13782	Down	1.93e-95	4.98e-94	-	-	-	-	gi|46130640|ref|XP_389100.1|/0/hypothetical protein FG08924.1 [Gibberella zeae PH-1]
FGSG_06578	771	117	49	16.1893	7.36885	-1.13553	Down	1.54e-06	5.46e-06	-	-	GO:0006351//transcription, DNA-dependent	-	gi|408399090|gb|EKJ78215.1|/7.00966e-85/hypothetical protein FPSE_01676 [Fusarium pseudograminearum CS3096]
FGSG_09804	1696	117	49	7.35966	3.34987	-1.13553	Down	1.54e-06	5.46e-06	-	-	GO:0006810//transport;GO:0042221//response to chemical stimulus	-	gi|46136577|ref|XP_389980.1|/0/hypothetical protein FG09804.1 [Gibberella zeae PH-1]
FGSG_07460	966	174	73	19.2163	8.76201	-1.133	Down	4.63e-09	2.03e-08	-	-	-	-	gi|46126165|ref|XP_387636.1|/6.95392e-142/hypothetical protein FG07460.1 [Gibberella zeae PH-1]
FGSG_01946	1603	982	412	65.3545	29.8004	-1.13296	Down	2.87e-44	3.85e-43	GO:0031224//intrinsic to membrane	-	GO:0006810//transport	K07300//Ca2+:H+ antiporter	gi|46110128|ref|XP_382122.1|/0/hypothetical protein FG01946.1 [Gibberella zeae PH-1]
FGSG_03907	838	157	66	19.9873	9.13184	-1.1301	Down	2.81e-08	1.16e-07	-	-	-	-	gi|46116130|ref|XP_384083.1|/8.06739e-103/hypothetical protein FG03907.1 [Gibberella zeae PH-1]
FGSG_09439	1497	1260	530	89.7938	41.0499	-1.12924	Down	5.06e-56	7.99e-55	-	-	-	-	gi|46135847|ref|XP_389615.1|/1.75891e-67/hypothetical protein FG09439.1 [Gibberella zeae PH-1]
FGSG_03770	1197	240	101	21.3902	9.7833	-1.12856	Down	6.59e-12	3.41e-11	-	GO:0016741	GO:0006730//one-carbon metabolic process	K12584//scavenger mRNA-decapping enzyme DcpS [EC:3.-.-.-];K14404//cleavage and polyadenylation specificity factor subunit 4	gi|46115856|ref|XP_383946.1|/0/hypothetical protein FG03770.1 [Gibberella zeae PH-1]
FGSG_02204	1665	387	163	24.7967	11.3509	-1.12734	Down	2.8e-18	1.91e-17	-	GO:0070011//peptidase activity, acting on L-amino acid peptides	GO:0019538//protein metabolic process	K01423//[EC:3.4.-.-]	gi|46110645|ref|XP_382380.1|/0/hypothetical protein FG02204.1 [Gibberella zeae PH-1]
FGSG_01321	2461	242	102	10.4906	4.80559	-1.12631	Down	5.82e-12	3.02e-11	-	GO:0046914//transition metal ion binding	-	K05760//paxillin	gi|46108878|ref|XP_381497.1|/0/hypothetical protein FG01321.1 [Gibberella zeae PH-1]
FGSG_04183	3292	460	194	14.9072	6.83282	-1.12545	Down	2.19e-21	1.66e-20	-	-	-	K03355//anaphase-promoting complex subunit 8	gi|408389980|gb|EKJ69397.1|/0/hypothetical protein FPSE_10387 [Fusarium pseudograminearum CS3096]
FGSG_02700	1714	499	211	31.059	14.2735	-1.12167	Down	5.97e-23	4.75e-22	-	-	-	K14848//ribosome assembly protein RRB1	gi|46111637|ref|XP_382876.1|/0/hypothetical protein FG02700.1 [Gibberella zeae PH-1]
FGSG_06439	1283	104	44	8.64777	3.97635	-1.12089	Down	7.39e-06	2.46e-05	-	-	-	-	gi|46124123|ref|XP_386615.1|/2.14398e-164/hypothetical protein FG06439.1 [Gibberella zeae PH-1]
FGSG_01928	1883	170	72	9.63155	4.43344	-1.11934	Down	9.71e-09	4.18e-08	-	-	-	-	gi|46110092|ref|XP_382104.1|/0/hypothetical protein FG01928.1 [Gibberella zeae PH-1]
FGSG_10757	2396	420	178	18.7008	8.61373	-1.11839	Down	1.78e-19	1.26e-18	-	GO:0032559;GO:0042623//ATPase activity, coupled	-	K12820//pre-mRNA-splicing factor ATP-dependent RNA helicase DHX15/PRP43 [EC:3.6.4.13]	gi|46138485|ref|XP_390933.1|/0/hypothetical protein FG10757.1 [Gibberella zeae PH-1]
FGSG_09357	551	106	45	20.5235	9.46933	-1.11594	Down	6.5e-06	2.18e-05	-	-	-	-	gi|46135683|ref|XP_389533.1|/3.63848e-79/hypothetical protein FG09357.1 [Gibberella zeae PH-1]
FGSG_05371	2312	537	228	24.779	11.4342	-1.11577	Down	2.2e-24	1.83e-23	-	-	-	K10531//L-ornithine N5-oxygenase [EC:1.13.12.-]	gi|302890059|ref|XP_003043914.1|/0/predicted protein [Nectria haematococca mpVI 77-13-4]
FGSG_04929	832	188	80	24.1064	11.1487	-1.11254	Down	1.93e-09	8.67e-09	-	-	-	K14769//U3 small nucleolar RNA-associated protein 11	gi|46120649|ref|XP_385105.1|/5.95404e-112/hypothetical protein FG04929.1 [Gibberella zeae PH-1]
FGSG_09446	1129	148	63	13.9851	6.47001	-1.11205	Down	1.03e-07	4.06e-07	-	-	-	K09142//hypothetical protein	gi|46135861|ref|XP_389622.1|/5.06712e-173/hypothetical protein FG09446.1 [Gibberella zeae PH-1]
FGSG_01425	3181	71266	30344	2390.1	1106.03	-1.11168	Down	0	0	GO:0031224//intrinsic to membrane	GO:0042625//ATPase activity, coupled to transmembrane movement of ions;GO:0032559	GO:0009206;GO:0006811//ion transport;GO:0009207	K01535//H+-transporting ATPase [EC:3.6.3.6]	gi|46109086|ref|XP_381601.1|/0/PMA1_NEUCR Plasma membrane ATPase (Proton pump) [Gibberella zeae PH-1]
FGSG_02899	1198	115	49	10.2409	4.74239	-1.11066	Down	2.86e-06	9.91e-06	-	-	-	-	gi|342873528|gb|EGU75693.1|/2.22058e-84/hypothetical protein FOXB_13801 [Fusarium oxysporum Fo5176]
FGSG_02984	1592	283	121	18.9645	8.81253	-1.10567	Down	2.19e-13	1.21e-12	-	-	-	K12584//scavenger mRNA-decapping enzyme DcpS [EC:3.-.-.-]	gi|302888902|ref|XP_003043337.1|/3.18865e-91/hypothetical protein NECHADRAFT_53587 [Nectria haematococca mpVI 77-13-4]
FGSG_06777	2323	292	125	13.4101	6.23906	-1.10392	Down	9.81e-14	5.54e-13	GO:0043231//intracellular membrane-bounded organelle	GO:0003676//nucleic acid binding;GO:0016462//pyrophosphatase activity;GO:0032559	GO:0006259//DNA metabolic process	K02209//minichromosome maintenance protein 5 (cell division control protein 46)	gi|46124799|ref|XP_386953.1|/0/hypothetical protein FG06777.1 [Gibberella zeae PH-1]
FGSG_09365	651	1636	701	268.102	124.852	-1.10256	Down	1.5e-69	2.84e-68	-	-	-	-	gi|46135699|ref|XP_389541.1|/7.71325e-102/hypothetical protein FG09365.1 [Gibberella zeae PH-1]
FGSG_12819	576	196	84	36.3021	16.9089	-1.10227	Down	1.16e-09	5.29e-09	-	-	-	-	gi|408397442|gb|EKJ76585.1|/9.04382e-103/hypothetical protein FPSE_03251 [Fusarium pseudograminearum CS3096]
FGSG_11129	1278	4872	2089	406.7	189.525	-1.10158	Down	4.65e-203	2.38e-201	-	-	-	-	gi|46139229|ref|XP_391305.1|/3.69963e-163/hypothetical protein FG11129.1 [Gibberella zeae PH-1]
FGSG_01606	3741	2705	1162	77.1396	36.0144	-1.0989	Down	3.51e-113	1.06e-111	GO:0031224//intrinsic to membrane	-	GO:0006810//transport	K07300//Ca2+:H+ antiporter	gi|46109448|ref|XP_381782.1|/0/hypothetical protein FG01606.1 [Gibberella zeae PH-1]
FGSG_11247	1535	72	31	5.00405	2.34159	-1.09561	Down	0.000259184	0.000724859	-	-	-	K00681//gamma-glutamyltranspeptidase [EC:2.3.2.2]	gi|46139465|ref|XP_391423.1|/0/hypothetical protein FG11247.1 [Gibberella zeae PH-1]
FGSG_06228	1697	2362	1019	148.489	69.6227	-1.09273	Down	3.42e-98	9.04e-97	-	GO:0060089	GO:0007165//signal transduction	-	gi|408399279|gb|EKJ78395.1|/0/hypothetical protein FPSE_01425 [Fusarium pseudograminearum CS3096]
FGSG_10529	1678	811	350	51.5616	24.1843	-1.09222	Down	7.68e-35	8.41e-34	-	-	-	-	gi|46138029|ref|XP_390705.1|/1.49215e-169/hypothetical protein FG10529.1 [Gibberella zeae PH-1]
FGSG_09753	2499	3005	1299	128.285	60.27	-1.08984	Down	7.06e-124	2.36e-122	-	-	-	-	gi|46136475|ref|XP_389929.1|/0/hypothetical protein FG09753.1 [Gibberella zeae PH-1]
FGSG_01514	905	608	263	71.6725	33.695	-1.08889	Down	2.1e-26	1.85e-25	-	-	-	-	gi|46109264|ref|XP_381690.1|/1.14287e-135/hypothetical protein FG01514.1 [Gibberella zeae PH-1]
FGSG_07743	891	157	68	18.7983	8.8489	-1.08703	Down	7.37e-08	2.94e-07	-	-	-	-	gi|46126731|ref|XP_387919.1|/1.80153e-27/hypothetical protein FG07743.1 [Gibberella zeae PH-1]
FGSG_05597	2184	457	198	22.3234	10.5116	-1.08657	Down	3.59e-20	2.61e-19	-	-	GO:0044238//primary metabolic process	K01567//[EC:3.-.-.-];K01066//esterase / lipase [EC:3.1.1.-]	gi|46122439|ref|XP_385773.1|/0/hypothetical protein FG05597.1 [Gibberella zeae PH-1]
FGSG_11166	1203	210	91	18.6231	8.77069	-1.08633	Down	4.77e-10	2.23e-09	-	-	-	-	gi|408397835|gb|EKJ76973.1|/5.99035e-176/hypothetical protein FPSE_02848 [Fusarium pseudograminearum CS3096]
FGSG_07830	801	2957	1282	393.837	185.573	-1.08561	Down	3.54e-121	1.16e-119	-	-	-	-	gi|46126905|ref|XP_388006.1|/1.20669e-74/hypothetical protein FG07830.1 [Gibberella zeae PH-1]
FGSG_06367	2457	994	431	43.1597	20.339	-1.08543	Down	6.46e-42	8.28e-41	-	-	-	-	gi|46123979|ref|XP_386543.1|/0/hypothetical protein FG06367.1 [Gibberella zeae PH-1]
FGSG_05502	2278	595	258	27.8651	13.1318	-1.0854	Down	9.51e-26	8.26e-25	-	-	-	K14786//protein KRI1	gi|46122249|ref|XP_385678.1|/0/hypothetical protein FG05502.1 [Gibberella zeae PH-1]
FGSG_06274	2388	249	108	11.124	5.24382	-1.08499	Down	1.24e-11	6.31e-11	-	-	-	K06948//	gi|46123793|ref|XP_386450.1|/0/hypothetical protein FG06274.1 [Gibberella zeae PH-1]
FGSG_09101	816	235	102	30.7238	14.4933	-1.08397	Down	4.8e-11	2.38e-10	-	GO:0003824//catalytic activity	GO:0008152//metabolic process	K16066//malonic semialdehyde reductase [EC:1.1.1.-];K00540//[EC:1.-.-.-]	gi|46133923|ref|XP_389277.1|/9.27432e-147/hypothetical protein FG09101.1 [Gibberella zeae PH-1]
FGSG_09453	1562	1034	449	70.6215	33.3291	-1.08333	Down	2.11e-43	2.78e-42	-	GO:0016881//acid-amino acid ligase activity;GO:0032559	GO:0006163//purine nucleotide metabolic process	K01923//phosphoribosylaminoimidazole-succinocarboxamide synthase [EC:6.3.2.6]	gi|46135875|ref|XP_389629.1|/4.76208e-167/hypothetical protein FG09453.1 [Gibberella zeae PH-1]
FGSG_04182	2282	1833	798	85.6928	40.5458	-1.07962	Down	3.6e-75	7.3e-74	GO:0031224//intrinsic to membrane	GO:0005275//amine transmembrane transporter activity	GO:0006865//amino acid transport	K03293//amino acid transporter, AAT family	gi|46116680|ref|XP_384358.1|/0/hypothetical protein FG04182.1 [Gibberella zeae PH-1]
FGSG_04028	1510	241	105	17.027	8.06252	-1.07852	Down	3.28e-11	1.63e-10	-	GO:0032559;GO:0042623//ATPase activity, coupled	-	K14777//ATP-dependent RNA helicase DDX47/RRP3 [EC:3.6.4.13]	gi|91207782|sp|Q4IFI0.1|RRP3_GIBZE/0/RecName: Full=ATP-dependent rRNA helicase RRP3
FGSG_08812	3096	335	146	11.5436	5.46777	-1.07807	Down	5.15e-15	3.07e-14	-	-	-	-	gi|46129254|ref|XP_388988.1|/0/hypothetical protein FG08812.1 [Gibberella zeae PH-1]
FGSG_06201	1031	87	38	9.0024	4.27349	-1.07489	Down	7.52e-05	0.000224893	-	-	-	-	gi|46123647|ref|XP_386377.1|/3.00809e-163/hypothetical protein FG06201.1 [Gibberella zeae PH-1]
FGSG_04571	1544	1521	665	105.094	49.9382	-1.07347	Down	4.03e-62	7e-61	-	GO:0016772//transferase activity, transferring phosphorus-containing groups	GO:0008152//metabolic process	K00967//ethanolamine-phosphate cytidylyltransferase [EC:2.7.7.14]	gi|408389570|gb|EKJ69012.1|/0/hypothetical protein FPSE_10805 [Fusarium pseudograminearum CS3096]
FGSG_10505	2043	80	35	4.17753	1.98636	-1.07252	Down	0.000152089	0.000437949	-	-	-	K11230//mitogen-activated protein kinase kinase kinase [EC:2.7.11.25];K09241//transcriptional regulatory protein GAL4	gi|46137981|ref|XP_390681.1|/0/hypothetical protein FG10505.1 [Gibberella zeae PH-1]
FGSG_00732	3371	598	262	18.9252	9.01158	-1.07046	Down	2.49e-25	2.13e-24	-	GO:0003824//catalytic activity	-	K14521//N-acetyltransferase 10 [EC:2.3.1.-]	gi|46107698|ref|XP_380908.1|/0/hypothetical protein FG00732.1 [Gibberella zeae PH-1]
FGSG_09947	1257	178	78	15.1071	7.19478	-1.07021	Down	1.51e-08	6.39e-08	-	GO:0030246//carbohydrate binding	GO:0044238//primary metabolic process	-	gi|46136863|ref|XP_390123.1|/0/hypothetical protein FG09947.1 [Gibberella zeae PH-1]
FGSG_06120	684	89	39	13.8813	6.61099	-1.07021	Down	6.59e-05	0.000198708	GO:0016020//membrane	-	-	-	gi|46123485|ref|XP_386296.1|/1.39482e-51/hypothetical protein FG06120.1 [Gibberella zeae PH-1]
FGSG_03273	1585	253	111	17.029	8.11992	-1.06845	Down	1.52e-11	7.73e-11	-	-	-	K12584//scavenger mRNA-decapping enzyme DcpS [EC:3.-.-.-]	gi|46114862|ref|XP_383449.1|/2.31408e-136/hypothetical protein FG03273.1 [Gibberella zeae PH-1]
FGSG_05304	797	98	43	13.1179	6.25559	-1.06832	Down	2.86e-05	8.98e-05	GO:0005622//intracellular	GO:0003677//DNA binding	-	K03004//DNA-directed RNA polymerase I subunit RPA43	gi|46121853|ref|XP_385480.1|/1.45333e-85/hypothetical protein FG05304.1 [Gibberella zeae PH-1]
FGSG_03259	1341	1178	517	93.7161	44.7013	-1.06798	Down	4.03e-48	5.68e-47	-	GO:0003824//catalytic activity	GO:0008152//metabolic process	-	gi|46114834|ref|XP_383435.1|/0/hypothetical protein FG03259.1 [Gibberella zeae PH-1]
FGSG_07263	1850	164	72	9.45735	4.51252	-1.0675	Down	5.92e-08	2.39e-07	-	GO:0050662//coenzyme binding;GO:0003824//catalytic activity	GO:0008152//metabolic process	K03885//NADH dehydrogenase [EC:1.6.99.3]	gi|408399651|gb|EKJ78749.1|/0/hypothetical protein FPSE_01117 [Fusarium pseudograminearum CS3096]
FGSG_05421	4874	551	242	12.0605	5.75689	-1.06692	Down	2.39e-23	1.93e-22	GO:0043234//protein complex	GO:0003676//nucleic acid binding;GO:0034061	GO:0006261//DNA-dependent DNA replication;GO:0000731//DNA synthesis involved in DNA repair;GO:0051320//S phase;GO:0007165//signal transduction	K02320//DNA polymerase alpha subunit A [EC:2.7.7.7]	gi|46122087|ref|XP_385597.1|/0/hypothetical protein FG05421.1 [Gibberella zeae PH-1]
FGSG_06473	1913	3317	1460	184.981	88.4904	-1.06379	Down	2.35e-131	8.3e-130	GO:0031224//intrinsic to membrane	GO:0005275//amine transmembrane transporter activity	GO:0006865//amino acid transport	K09885//aquaporin rerated protein, other eukaryote	gi|46124191|ref|XP_386649.1|/0/hypothetical protein FG06473.1 [Gibberella zeae PH-1]
FGSG_10386	1015	1081	476	113.621	54.375	-1.06321	Down	5.42e-44	7.23e-43	-	-	-	-	gi|408393107|gb|EKJ72374.1|/2.84214e-48/hypothetical protein FPSE_07398 [Fusarium pseudograminearum CS3096]
FGSG_07452	2851	684	302	25.5951	12.282	-1.05932	Down	2.75e-28	2.56e-27	GO:0043231//intracellular membrane-bounded organelle	GO:0008168//methyltransferase activity	GO:0006730//one-carbon metabolic process;GO:0006364//rRNA processing	K14857//AdoMet-dependent rRNA methyltransferase SPB1 [EC:2.1.1.-]	gi|46126149|ref|XP_387628.1|/0/hypothetical protein FG07452.1 [Gibberella zeae PH-1]
FGSG_10219	873	154	68	18.8193	9.03135	-1.0592	Down	1.8e-07	6.95e-07	GO:0044464//cell part;GO:0032991//macromolecular complex	GO:0003723//RNA binding	-	K14560//U3 small nucleolar ribonucleoprotein protein IMP3	gi|46137407|ref|XP_390395.1|/3.04301e-94/hypothetical protein FG10219.1 [Gibberella zeae PH-1]
FGSG_00278	1627	1423	629	93.3071	44.8251	-1.05768	Down	6.87e-57	1.09e-55	-	GO:0046914//transition metal ion binding;GO:0051540;GO:0016783//sulfurtransferase activity	GO:0006768//biotin metabolic process	K01012//biotin synthetase [EC:2.8.1.6]	gi|46105300|ref|XP_380454.1|/0/hypothetical protein FG00278.1 [Gibberella zeae PH-1]
FGSG_02139	4453	373	165	8.93622	4.29625	-1.05659	Down	4.57e-16	2.87e-15	-	GO:0017111//nucleoside-triphosphatase activity	-	K05658//ATP-binding cassette, subfamily B (MDR/TAP), member 1;K05663//mitochondrial ABC transporter ATM	gi|408400170|gb|EKJ79255.1|/0/hypothetical protein FPSE_00566 [Fusarium pseudograminearum CS3096]
FGSG_04546	1700	1295	573	81.2678	39.0808	-1.05622	Down	8.1e-52	1.21e-50	-	GO:0004180//carboxypeptidase activity	-	K01288//carboxypeptidase D [EC:3.4.16.6]	gi|46117408|ref|XP_384722.1|/0/hypothetical protein FG04546.1 [Gibberella zeae PH-1]
FGSG_01825	597	122	54	21.8013	10.4876	-1.05573	Down	3.68e-06	1.27e-05	-	-	-	-	gi|46109886|ref|XP_382001.1|/2.97764e-115/hypothetical protein FG01825.1 [Gibberella zeae PH-1]
FGSG_04288	2658	32227	14277	1293.49	622.788	-1.05445	Down	0	0	-	-	-	K03034//26S proteasome regulatory subunit N4	gi|408395816|gb|EKJ74989.1|/0/hypothetical protein FPSE_04809 [Fusarium pseudograminearum CS3096]
FGSG_08222	1326	324	144	26.0675	12.5915	-1.0498	Down	5.12e-14	2.93e-13	-	-	-	-	gi|46127689|ref|XP_388398.1|/0/hypothetical protein FG08222.1 [Gibberella zeae PH-1]
FGSG_00288	1118	488	217	46.5667	22.5049	-1.04906	Down	2.47e-20	1.81e-19	-	-	-	K05527//BolA protein	gi|46105320|ref|XP_380464.1|/1.21508e-18/hypothetical protein FG00288.1 [Gibberella zeae PH-1]
[truncated: 41 more rows]
