# Supplementary material for: A phosphorylated transcription factor regulates sterol biosynthesis in Fusarium graminearum
Source: Nat Commun. 2019 Mar 15;10:1228. doi: 10.1038/s41467-019-09145-6 (PMC6420630; doi:10.1038/s41467-019-09145-6)
Supplement: Supplementary file 7 — Supplementary Data 4 [file 41467_2019_9145_MOESM7_ESM.xlsx]

## Sheet: Sheet1
Supplementary Data 4. A list of PCR primers used in this study and their relevant characteristics.
Primer	Sequence(5’-3’)	Relevant Characteristics
P1	CTTGTTCATTAAGAGAGGTT	PCR primers for amplification of the upstream fragment of FgUPC2A
P2	CAAAATAGGCATTGATGTGTTGACCTCC TGTCATGAGACCATGTACGT
P3	CTCGTCCGAGGGCAAAGGAATAGAGTAG GCAAGCCGCATCAGGAGATC	PCR primers for amplification of the downstream fragment of FgUPC2A
P4	GGTAGTAGCAGAAGCCAGAT
P5	CATTCGGTGGCAAGCTTTCC	PCR primers to amplify upstream- (HPH/Neo)-downstream fragment for deletion of FgUPC2A
P6	TTCAACCGTGATAATCTGAC
P7	CACTCTCCGTATAACTTCGC	PCR primers for the identification of FgUPC2A disruption mutants
P8	GACGAAATCATCGTCCAGTTG
P9	CCCTCGGCCTATTCCTAGGTC	PCR primers for amplification of the upstream fragment of FgUPC2B
P10	CAAAATAGGCATTGATGTGTTGACCTCCCTCATGAGGGTAAGAGACATA
P11	CTCGTCCGAGGGCAAAGGAATAGAGTAGGGCACCTCATCGGTAAGTTAAT	PCR primers for amplification of the downstream fragment of FgUPC2B
P12	CGTGATATGATTCGGTTGTAGCG
P13	ATGATGCTCGTCCTGACTCTG	PCR primers to amplify upstream- (HPH/Neo)-downstream fragment for deletion of FgUPC2B
P14	CGTGGTATACATGGCGCCTGCGT
P15	ACTGGGTGAATCACTGATTG	PCR primers for the identification of FgUPC2B disruption mutants
P16	AACTGGGATTCGTGCTTCCATG
P17	TTGTGCCATTATTGTTGCAATTT	PCR primers for amplification of the upstream fragment of FgUPC2C
P18	CAAAATAGGCATTGATGTGTTGACCTCCTTGTCGATTACATCAATCGGATC
P19	CTCGTCCGAGGGCAAAGGAATAGAGTAGATGATTGTGGGCATGCAGATGATG	PCR primers for amplification of the downstream fragment of FgUPC2C
P20	TTGAATGATACATTGTCTCAAC
P21	TGAGGAAACTTTATGCCGTTCCA	PCR primers to amplify upstream- (HPH/Neo)-downstream fragment for deletion of FgUPC2C
P22	GATGGTATCAGTCGTGTAAGTG
P23	GGTGAAGCTGTCTACATACT	PCR primers for the identification of FgUPC2C disruption mutants
P24	AGACCCTGCATGAGGGGTTCAAG
P25	CTTACACTGCTGGTAACT	PCR primers for amplification of the upstream fragment of FgUPC2D
P26	CAAAATAGGCATTGATGTGTTGACCTCCCGTAGCTGATGACAGCTG
P27	CTCGTCCGAGGGCAAAGGAATAGAGTAGGAGGCACAGCACTTGTGG	PCR primers for amplification of the downstream fragment of FgUPC2D
P28	GCTGGAGGCAATATCTTGTT
P29	GCCAAGTACGCTTACACC	PCR primers to amplify upstream- (HPH/Neo)-downstream fragment for deletion of FgUPC2D
P30	GTGATCCACGTCACCATGA
P31	TGACCAGAGTCTCTTGAG	PCR primers for the identification of FgUPC2D disruption mutants
P32	TTCTTACCGTCTAGACGG
P33	CAAGGATCAATTCATTCCA	PCR primers for amplification of the upstream fragment of FgSRE1
P34	CAAAATAGGCATTGATGTGTTGACCTCCCCGAAAGAGTCGCCGTGAG
P35	CTCGTCCGAGGGCAAAGGAATAGAGTAGCACCGAGGACCGCGAGGAGCT	PCR primers for amplification of the downstream fragment of FgSRE1
P36	ATTGAGCACTTCGTCGCAATC
P37	GCAGGGATCGATCATCTGA	PCR primers to amplify upstream- (HPH/Neo)-downstream fragment for deletion of FgSRE1
P38	GCGGTGGAGTTGAGTGAGAA
P39	GCAATAGTCAGCTGGCAGT	PCR primers for the identification of FgSRE1 disruption mutants
P40	GATCAGCATTTATTACCTCA
P41	CAGCACAAGCACAGGGCAGA	PCR primers for amplification of the upstream fragment of FgSRE2
P42	CAAAATAGGCATTGATGTGTTGACCTCCTGGTGGTAGTCGAGGCGAGT
P43	CTCGTCCGAGGGCAAAGGAATAGAGTAGATTAACCCACACGACCTCT	PCR primers for amplification of the downstream fragment of FgSRE2
P44	TCTGACATCCATCACCTGTC
P45	AATTGAAACCCACAGGTAAT	PCR primers to amplify upstream- (HPH/Neo)-downstream fragment for deletion of FgSRE2
P46	TTAGCATCCTTCTAGAAGAG
P47	CTCTACTCTACTCTGCTCT	PCR primers for the identification of FgSRE2 disruption mutants
P48	TGAGTGTCGATGTCGTTGA
P49	GGTAGTAGCAGAAGCCAGAT	PCR primers for amplification of the upstream fragment of FgUPC2A to construct double deletion mutant
P50	CCAAAATAGCATTGATGTGTTGACCTCCTGTCATGAGACCATGTACGT
P51	CTATCGCCTTCTTGACGAGTTCTTCTGAGCAAGCCGCATCAGGAGATC	PCR primers for amplification of the downstream fragment of FgUPC2A to construct double deletion mutant
P52	GGTAGTAGCAGAAGCCAGAT
P53	CCCTCGGCCTATTCCTAGGTC	PCR primers for amplification of the upstream fragment of FgUPC2B to construct double deletion mutant
P54	CCAAAATAGCATTGATGTGTTGACCTCCCTCATGAGGGTAAGAGACATA
P55	CTATCGCCTTCTTGACGAGTTCTTCTGAGGCACCTCATCGGTAAGTTAAT	PCR primers for amplification of the downstream fragment of FgUPC2B to construct double deletion mutant
P56	CGTGATATGATTCGGTTGTAGCG
P57	TTGTGCCATTATTGTTGCAATTT	PCR primers for amplification of the upstream fragment of FgUPC2C to construct double deletion mutant
P58	CCAAAATAGCATTGATGTGTTGACCTCCTTGTCGATTACATCAATCGGATC
P59	CTATCGCCTTCTTGACGAGTTCTTCTGAATGATTGTGGGCATGCAGATGATG	PCR primers for amplification of the downstream fragment of FgUPC2C to construct double deletion mutant
P60	TTGAATGATACATTGTCTCAAC
P61	CTTACACTGCTGGTAACT	PCR primers for amplification of the upstream fragment of FgUPC2D to construct double deletion mutant
P62	CCAAAATAGCATTGATGTGTTGACCTCCCGTAGCTGATGACAGCTG
P63	CTATCGCCTTCTTGACGAGTTCTTCTGAGGAGGCACAGCACTTGTGG	PCR primers for amplification of the downstream fragment of FgUPC2D to construct double deletion mutant
P64	GCTGGAGGCAATATCTTGTT
P65	CAAGGATCAATTCATTCCA	PCR primers for amplification of the upstream fragment of FgSRE1 to construct FgSRE1/2 double deletion mutant
P66	CCAAAATAGCATTGATGTGTTGACCTCCCCGAAAGAGTCGCCGTGAG
P67	CTATCGCCTTCTTGACGAGTTCTTCTGACACCGAGGACCGCGAGGAGCT	PCR primers for amplification of the downstream fragment of FgSRE1 to construct FgSRE1/2 double deletion mutant
P68	ATTGAGCACTTCGTCGCAATC
P69	CAGCACAAGCACAGGGCAGA	PCR primers for amplification of the upstream fragment of FgSRE2 to construct FgSRE1/2 double deletion mutant
P70	CCAAAATAGCATTGATGTGTTGACCTCCTGGTGGTAGTCGAGGCGAGT
P71	CTATCGCCTTCTTGACGAGTTCTTCTGAATTAACCCACACGACCTCT	PCR primers for amplification of the downstream fragment of FgSRE2 to construct FgSRE1/2 double deletion mutant
P72	TCTGACATCCATCACCTGTC
P73	CGGCTGTACCAATTGCAAATC	Quantitative real-time PCR primers for analysis of FgUPC2A expression
P74	AGGAGATGGAATCTGCGTGAG
P75	TGTACTCGGTCGAGGATCTCC	Quantitative real-time PCR primers for analysis of FgUPC2B expression
P76	GACCAGAGGACAGTCGGTGAG
P77	CAGGTTCTAGCAGCGAAGTT	Quantitative real-time PCR primers for analysis of FgUPC2C expression
P78	TAGACGGATACTCGCATTTG
P79	TGCGAGTATCCAGCTGCACG	Quantitative real-time PCR primers for analysis of FgUPC2D expression
P80	AGCTCATCCACAATATGAGGA
P81	AGCAATACTACGACGCTGCAT	Quantitative real-time PCR primers for analysis of FgSRE1 expression
P82	GTGCCAGCGACGGTCCAGAA
P83	ATCTTGGCTTCTACGACCCTG	Quantitative real-time PCR primers for analysis of FgSRE2 expression
P84	CTGAGCTCCATACTGTTTCT
P85	ATCTCGAGTGTTCCAACCTATCCCCAAA	PCR primers for amplification of the upstream fragment of FgSCP
P86	ATGTCGACGGACGGATGGTGAGATTTGA
P87	ATAAGCTTAAACGTCATGGTCTGGGAAT	PCR primers for amplification of the downstream fragment of FgSCP
P88	ATGAGCTCGCATCCTTGGTAAAAGGTGAA
P89	TCCTGGCTTTTACTTCACCCT	PCR primers for the identification of FgSCP disruption mutants
P90	TCCTGCTACAACACGTCATGT
P91	ATCTCGAGTGGCAGTAGGTCTTTAGACCG	PCR primers for amplification of the upstream fragment of FgOFD
P92	ATGTCGACCGTGCTTGTAAGGTTCCGAT
P93	ATGGATCCCCGTGGCCTAGACTATACCCT	PCR primers for amplification of the downstream fragment of FgOFD
P94	ATGAGCTCTGCCGTGCTTTTATGTCATG
P95	ATTGCTCCAGCAAAAGCTTC	PCR primers for the identification of FgOFD disruption mutants
P96	TTGGCGTCCTCGTCATTCT
P97	ATCTCGAGTGCTCATTTGCTTGAGTCGT	PCR primers for amplification of the upstream fragment of FgINSIG
P98	ATGTCGACAAGGTTGAGTTCCCAGGTTC
P99	ATGGATCCTCGACTCACTCTTGGCCCAT	PCR primers for amplification of the downstream fragment of FgINSIG
P100	ATGAGCTCACACCTCCTGAACGCAGTTTA
P101	CATACACACACACAATGGCTG	PCR primers for the identification of FgINSIG disruption mutants
P102	ACCTGGGGAGTAATTTTCCA
P103	CATACACACACACAATGGCTG	PCR primers for the identification of FgINSIG disruption mutants
P104	ACCTGGGGAGTAATTTTCCA
P105	ATCTCGAGTGTCTGGGATGTGCCTTCTTA	PCR primers for amplification of the upstream fragment of FgNDT80A
P106	ATGTCGACGCTGCGGTTGTCATGAGA
P107	ATCTGCAGATCAAAAGGTGTTGGCTTTGC	PCR primers for amplification of the downstream fragment of FgNDT80A
P108	ATGGATCCTCTCGTCGCAATTTCAGCTT
P109	TATGTTCCCAGGACCACGTTA	PCR primers for the identification of FgNDT80A disruption mutants
P110	AATTTGTCGTCCTCCTCATCG
P111	ATCTCGAGTTTTGTACCCCGAAGCATTGA	PCR primers for amplification of the upstream fragment of FgNDT80B
P112	ATGTCGACTTGGGGTGAGGATTCTTCGT
P113	ATAAGCTGCGAATCGAGAAAACAGTCCT	PCR primers for amplification of the downstream fragment of FgNDT80B
P114	ATGAGCTCTTGCGCAGTAGAGATGGGAGA
P115	ACTCTGCCCTTCGGCAGTT	PCR primers for the identification of FgNDT80B disruption mutants
P116	ATACACAGCATCCACAGGCG
P117	ATCTCGAGAGTACACCTCTGCCACGCC	PCR primers for amplification of the upstream fragment of FgNDT80C
P118	ATGTCGACAGGCTGGTTGCTGAAATTGT
P119	ATAAGCTTTGTTGCACATCGCTCTTCAA	PCR primers for amplification of the downstream fragment of FgNDT80C
P120	ATGAGCTCTTCAACCGCGAGTTGGAGTAT
P121	AGCACACACCAAAGAGAGACA	PCR primers for the identification of FgNDT80C disruption mutants
P122	TCCCTTTTTCTGTAGTGCACA
P123	ATCGCGTAGAGCAAAACACA	PCR primers to amplify upstream fragment of FgSR
P124	CAAAAAATGCTCCTTCAATATCACTAGTGATGGCGCAGAGTTGGAAACA
P125	CCTAACCCTAAACCAAAGCATCAGGCCTATTCCCATTGCAGACGAGGA	PCR primers to amplify downstream fragment of FgSR
P126	TACACCGCATTGCAGGCT
P127	TTGCGGCTCCACTTATGTCCT	PCR primers to amplify upstream- HPH-downstream fragment for deletion of FgSR
P128	CACCCGTTCTCGTTCTTCAA
P129	TTCAACACGCGTCATGGAAT	PCR primers for identification FgSR deletion transformants
P130	TGCGCTTCCTGATTATGTCT
P131	ATCGCGTAGAGCAAAACACA	Primers to amplify FgSR fragment used as the probe for Southern blot analysis
P132	GCTTGTTAACAGCTGAAACCG
P133	ATGGTACCATGCCGCCTCGTCGGTCT	PCR primers for amplification of the full cDNA sequence of the FgSR gene for construction of FgSR-pYES2 vector
P134	ATGAATTCTTAGTCGGGGGAATCAGG
P135	CAGGTATCGATGGCTTACTA	PCR primers for identification ScUPC2 deletion transformants
P136	TCGTTAGGTTGTTGCTCTTGC
P137	GGTACTGATGAACAAAGCAA	PCR primers for identification ScECM22 deletion transformants
P138	GCCTCCTCTGCTGTGCTAAC
P139	ATGCCGCCTCGTCGGTCTCAC	PCR primers to amply sequence of FgSR for identification yeast transformants with pYES2-FgSR
P140	ACCAGACGGGGATCTTCGTTA
P141	CTCTATACTTTAACGTCAAG	PCR primers for identification yeast transformants with pYES2-FgSR
P142	CGTGACATAACTAATTACAT
P143	AACGTTCCAGCCTTCTAC	PCR primers for amplification of ScACTIN gene for identification yeast
P144	AGTAACCACGTTCACTCAA
P145	ACTCACTATAGGGCGAATTGGGTACTCAAATTGGTTGCGTGAGAGTCCATGTCTCTG	PCR primers to amplify FgSR fragment used for construction of the FgSR-GFP vector
P146	CACCACCCCGGTGAACAGCTCCTCGCCCTTGCTCACGTCGGGGGAATCAGGCACAAT
P147	CCGTGTTGGACGGCAGCTCT	PCR primers for the identification of the in-frame FgSR-GFP fusion vector from yeast
P148	GTCAGCTTGCCGTAGGTGGCA
P149	ACTCACTATAGGGCGAATTGGGTACTCAAATTGGTTGCGTGAGAGTCCATGTCTCTG	PCR primers to amplify FgSR upstream fragment used for construction of the FgSRΔML-GFP vector
P150	CAGTTCTTCTAGGACATCGGG
P151	CCGATGTCCTAGAAGAACTGCGTTTGATGCATCATTACACC	PCR primers to amplify upstream FgSR upstream fragment used for construction of the FgSRΔML-GFP vector
P152	CACCACCCCGGTGAACAGCTCCTCGCCCTTGCTCACGTCGGGGGAATCAGGCACAAT
P153	CTATAGGGCGAATTGGGTACTCAAATTGGTTAGAGTCCATGTCTCTGAGGT	PCR primers to amplify FgSR fragment used for construction of the FgSR-Flag and FgSRΔML-Flag vector
P154	CTTTATAATCACCGTCATGGTCTTTGTAGTCGTCGGGGGAATCAGGCAC
P155	CCGTGTTGGACGGCAGCTCT	PCR primers for the identification of the in-frame FgSR-Flag, FgSR5A-Flag and FgSRΔML-Flag vector from yeast
P156	CTGAATGTTGAGTGGAATGATT
P157	ACTCACTATAGGGCGAATTGGGTACTCAAATTGGTTGCGTGAGAGTCCATGTCTCTG	PCR primers to amplify FgSR upstream fragment used for construction of the FgSRΔZF-GFP vector
P158	CAGTTCTTCTAGGACATCGGG
P159	CCGATGTCCTAGAAGAACTGCGTTTGATGCATCATTACACC	PCR primers to amplify FgSR downstream fragment used for construction of the FgSRΔZF-GFP vector
P160	CACCACCCCGGTGAACAGCTCCTCGCCCTTGCTCACGTCGGGGGAATCAGGCACAAT
P161	ACTCACTATAGGGCGAATTGGGTACTCAAATTGGTTGCGTGAGAGTCCATGTCTCTG	PCR primers to amplify FgSR upstream fragment used for construction of the FgSRT82A-GFP vector
P162	CCTTGGAGCGGAATTGAAGTT
P163	AACTTCAATTCCGCTCCAAGGGACCCGTTAACACGCCCACGTG	PCR primers to amplify FgSR downstream fragment used for construction of the FgSRT82A-GFP vector
P164	CACCACCCCGGTGAACAGCTCCTCGCCCTTGCTCACGTCGGGGGAATCAGGCACAAT
P165	ACTCACTATAGGGCGAATTGGGTACTCAAATTGGTTGCGTGAGAGTCCATGTCTCTG	PCR primers to amplify FgSR upstream fragment used for construction of the FgSRS92A-GFP vector
P166	TGAAGGGGCACGTGGGCGTGT
P167	ACACGCCCACGTGCCCCTTCAGACCCAGCAAGAGCGCCAAGACCA	PCR primers to amplify FgSR downstream fragment used for construction of the FgSRS92A-GFP vector
P168	CACCACCCCGGTGAACAGCTCCTCGCCCTTGCTCACGTCGGGGGAATCAGGCACAAT
P169	ACTCACTATAGGGCGAATTGGGTACTCAAATTGGTTGCGTGAGAGTCCATGTCTCTG	PCR primers to amplify FgSR upstream fragment used for construction of the FgSRS102A-GFP vector
P170	GGGATTTGGTCTTGGCGCTCTTG
P171	CAAGAGCGCCAAGACCAAATCCCGACCCTCCGACTTCTGTTTACTCA	PCR primers to amplify FgSR downstream fragment used for construction of the FgSRS102A-GFP vector
P172	CACCACCCCGGTGAACAGCTCCTCGCCCTTGCTCACGTCGGGGGAATCAGGCACAAT
P173	ACTCACTATAGGGCGAATTGGGTACTCAAATTGGTTGCGTGAGAGTCCATGTCTCTG	PCR primers to amplify FgSR upstream fragment used for construction of the FgSRT217A-GFP vector
P174	TATGCCCGCGCCGAGAGATG
P175	CATCTCTCGGCGCGGGCATAGACCCTGAGAACGCAGAGGCCCTT	PCR primers to amplify FgSR downstream fragment used for construction of the FgSRT217A-GFP vector
P176	CACCACCCCGGTGAACAGCTCCTCGCCCTTGCTCACGTCGGGGGAATCAGGCACAAT
P177	ACTCACTATAGGGCGAATTGGGTACTCAAATTGGTTGCGTGAGAGTCCATGTCTCTG	PCR primers to amplify FgSR upstream fragment used for construction of the FgSRS305A-GFP vector
P178	GCGTGGGTTGAGGTTCAGCTGG
P179	CCAGCTGAACCTCAACCCACGCGACCCCGACTCTTTCTTTGGCCACA	PCR primers to amplify FgSR downstream fragment used for construction of the FgSRS305A-GFP vector
P180	CACCACCCCGGTGAACAGCTCCTCGCCCTTGCTCACGTCGGGGGAATCAGGCACAAT
P181	TTTCGTAGGAACCCAATCTTCAAAATGCCGCCTCGTCGGTCTCA	PCR primers to amplify FgSR fragment used for construction of the FgSR-CYFP vector
P182	GTTCGGGATCTTGCAGGCCGGGCGGTCGGGGGAATCAGGCACAAT
P183	CCGTGTTGGACGGCAGCTCT	PCR primers for the identification of the in-frame FgSR-CYFP vector from yeast
P184	TGATCCCGGCGGCGGTCACGAAC
P185	TTTCGTAGGAACCCAATCTTCAAAATGCCGCCTCGTCGGTCTCA	PCR primers to amplify FgSR fragment used for construction of the FgSR-NYFP vector
P186	GCTCACCATCGTGGCGATGGAGCGGTCGGGGGAATCAGGCACAAT
P187	CCGTGTTGGACGGCAGCTCT	PCR primers for the identification of the in-frame FgSR-NYFP vector from yeast
P188	ATGTGGTCGGGGTAGCGGGCGA
P189	ACTCACTATAGGGCGAATTGGGTACTCAAATTGGTTTGAATCGCATAATCGCGAGT	PCR primers to amplify FgSsk2 fragment used for construction of the FgSsk2-RFP vector
P190	CATGAACTCCTTGATGACGTCCTCGGAGGAGGCCATGTAAAATCCATCAGACCCTCCA
P191	TGGGCGATCATGTACAACATTGC	PCR primers for the identification of the in-frame FgSsk2-RFP fusion vector from yeast
P192	GGAGCCGTACTGGAACTGA
P193	ACTCACTATAGGGCGAATTGGGTACTCAAATTGGTT AGTACGATGGCTAGATGGGTT	PCR primers to amplify FgSsk2 fragment used for construction of the FgSsk2-Flag vector
P194	CTT TAT AAT CAC CGT CAT GGT CTT TGT AGT CGTAAAATCCATCAGACCCTCC
P195	AGCTGCCACCGTCGGACCAAC	PCR primers for the identification of the in-frame FgSsk2-Flag fusion vector from yeast
P196	CTGAATGTTGAGTGGAATGATTTA
P197	GTACCAGATTACGCTCATATGATGCCGCCTCGTCGGTCT	PCR primers for amplification of the full cDNA sequence of the FgSR gene used for construction of pGADT7-FgSR
P198	ACTGGCCTCCATGGCCATATGTTAGTCGGGGGAATCAGGCA
P199	TCAGAGGAGGACCTGCATATGATGCCGCCTCGTCGGTCT	PCR primers for amplification of the full cDNA sequence of the FgSR gene used for construction of pGBKT7-FgSR
P200	TCGACGGATCCCCGGGAATTCTTAGTCGGGGGAATCAGGCA
P201	TCAGAGGAGGACCTGCATATGATGCCGCCTCGTCGGTCTCA	PCR primers for amplification of the full cDNA sequence of the FgSRT1 gene used for construction of pGBKT7-FgSRT1
P202	TCGACGGATCCCCGGGAATTCTTACAACTCGAGCATTCTTTCG
P203	TCAGAGGAGGACCTGCATATGCGTTTGATGCATCATTACAC	PCR primers for amplification of the full cDNA sequence of the FgSRT2 gene used for construction of pGBKT7-FgSRT2
P204	TCGACGGATCCCCGGGAATTCTTAGTTCAGCTGGAAACTGGGCTG
P205	TCAGAGGAGGACCTGCATATGCTCAACCCACGCTCGCCCGA	PCR primers for amplification of the full cDNA sequence of the FgSRT3 gene used for construction of pGBKT7-FgSRT3
P206	TCGACGGATCCCCGGGAATTCTTAGTCGGGGGAATCAGGCA
P207	TCAGAGGAGGACCTGCATATGGCAATCTCTACCAACACCAGCA	PCR primers for amplification of the full cDNA sequence of the FgSRT4 gene used for construction of pGBKT7-FgSRT4
P208	TCGACGGATCCCCGGGAATTCGTTCAGCTGGAAACTGGGCTG
P209	TCAGAGGAGGACCTGCATATGCGTTTGATGCATCATTACAC	PCR primers for amplification of the full cDNA sequence of the FgSRT5 gene used for construction of pGBKT7-FgSRT5
P210	TCGACGGATCCCCGGGAATTCTTAGTCGGGGGAATCAGGCA
P211	TCAGAGGAGGACCTGCATATGATGCCGCCTCGTCGGTCT	PCR primers for amplification of the upstream of cDNA sequence of the FgSRT6 gene used for construction of pGBKT7-FgSRT6
P212	CAGTTCTTCTAGGACATCGGG
P213	CCGATGTCCTAGAAGAACTGCGTTTGATGCATCATTACACC	PCR primers for amplification of the downstream of cDNA sequence of the FgSRT6 gene used for construction of pGBKT7-FgSRT6
P214	TCGACGGATCCCCGGGAATTCTTAGTCGGGGGAATCAGGCA
P215	TCAGAGGAGGACCTGCATATGGCAATCTCTACCAACACCAGCA	PCR primers for amplification of the full cDNA sequence of the FgSRT7 gene used for construction of pGBKT7-FgSRT7
P216	TCGACGGATCCCCGGGAATTCTTAGTCGGGGGAATCAGGCA
P217	TCAGAGGAGGACCTGCATATGATGCCGCCTCGTCGGTCT	PCR primers for amplification of the upstream of cDNA sequence of the FgSRT8 gene used for construction of pGBKT7-FgSRT8
P218	CAACTCGAGCATTCTTTC
P219	GAAAGAATGCTCGAGTTGCTCAACCCACGCTCGCCCGACT	PCR primers for amplification of the downstream of cDNA sequence of the FgSRT8 gene used for construction of pGBKT7-FgSRT8
P220	TCGACGGATCCCCGGGAATTCTTAGTCGGGGGAATCAGGCA
P221	TCAGAGGAGGACCTGCATATGATGCCGCCTCGTCGGTCT	PCR primers for amplification of the full cDNA sequence of the FgSRT9 gene used for construction of pGBKT7-FgSRT9
P222	TCGACGGATCCCCGGGAATTCTTAGTTCAGCTGGAAACTGGGCTG
P223	TCGAGTCGGTCTATAGC	PCR primers to amplify upstream fragment of FgCYP51A
P224	CTTCAATATCATCTTCTGTAAACAGGGCCTATATGG
P225	AGACAATACCGGAAGGAACTGATCCCGACATTACCGAAGAACT	PCR primers to amplify downstream fragment of FgCYP51A
P226	TTCGCAACAGTAAGCAGGTGT
P227	GGGCCTATATGGGCGTAGTTT	PCR primers to amplify upstream- HPH-HSV-downstream fragment for deletion of FgCYP51A
P228	GCTCCTCTGAATTAGCCTTGA
P229	TCCACTGGTTCCCTTTCTTT	PCR primers for identification FgCYP51A deletion transformants
P230	TGCAGCACGATCCAAGAACT
P231	ACCAACCATCAAATGAACGC	PCR primers to amplify P0-FgCYP51 fragment
P232	ATAGAATTGTAAAAGGTTAAC
P233	ACCAACCATCAAATGAACGC	PCR primers to amplify upstream of FgCYP51A to construct P1-FgCYP51 complementary fragment
P234	CGTGTCTTGACAGGAGTTGAG
P235	CTCAACTCCTGTCAAGACACGAAAACTTCAAAGCGTATTCGG	PCR primers to amplify upstream of FgCYP51A to construct P2-FgCYP51A complementary fragment
P236	ATAGAATTGTAAAAGGTTAAC
P237	ACCAACCATCAAATGAACGC	PCR primers to amplify upstream of FgCYP51A to construct P2-FgCYP51 complementary fragment
P238	TTTTAAGCGGATGCGGATAGCGTGTCTTGACAGGAGTTGAG
P239	CTATCCGCATCCGCTTAAAACTTCAAAGCGTATTCGG	PCR primers to amplify upstream of FgCYP51A to construct P2-FgCYP51A complementary fragment
P240	ATAGAATTGTAAAAGGTTAAC
P241	ACCAACCATCAAATGAACGC	PCR primers to amplify upstream of FgCYP51A to construct P3-FgCYP51 complementary fragment
P242	TTTTAACGCGATTCCGTCTGCGTGTCTTGACAGGAGTTGAG
P243	CAGACGGAATCGCGTTAAAACTTCAAAGCGTATTCGG	PCR primers to amplify upstream of FgCYP51A to construct P3-FgCYP51A complementary fragment
P244	ATAGAATTGTAAAAGGTTAAC
P245	CTTGAATTCGAGCTCGGTACCCTCTGGCCACGCAAAGGTAT	PCR primers for amplification of the full sequence of the FgCYP51A prompter used for construction of pAbAi-P0, pAbAi-P1, pAbAi-P2 and pAbAi-P3
P246	CGAACATGCCTCGAGGTCGACGATAAGAGAGAAGAGATGTGT
P247	AACCAGCATGGACTGCTAGA	PCR primers to amplify upstream fragment of BcSR
P248	CAAAATAGGCATTGATGTGTTGACCTCCAGGAAGGGAGGTAGATGCAGA
P249	CTCGTCCGAGGGCAAAGGAATAGAGTAGTCACACATCGACATGTTGGCT	PCR primers to amplify downstream fragment of BcSR
P250	TAAGGCTAGACGCGAAAACA
P251	AGTGCGGGGTGAAGAATTTA	PCR primers to amplify upstream- HPH-downstream fragment for deletion of BcSR
P252	CCAAACACAGCTTTCCTGACT
P253	ATGAAAGGAGAGATGCGATCT	PCR primers for identification BcSR deletion transformants
P254	CTCCACGATACTCGAAACCA
P255	TCATGACGAGCAGCACCCTTGA	PCR primers to amplify upstream fragment of FoSR
P256	CAAAATAGGCATTGATGTGTTGACCTCCGATGGATTGAGAAAGGGGCGA
P257	CTCGTCCGAGGGCAAAGGAATAGAGTAGAGGGTCGTGGCAGCCATGCAC	PCR primers to amplify downstream fragment of FoSR
P258	ATGTCAAGCCGACTCTCAACC
P259	TCAGAAATGCATAGTATTATTG	PCR primers to amplify upstream- HPH-downstream fragment for deletion of FoSR
P260	CGAGCCCTCGAGAAGCGCGAA
P261	TCAGGGTCCTCTCCATACATT	PCR primers for identification FoSR deletion transformants
P262	CAGCGACATGCTGAAGCTGGTT
P263	ATCGCGTAGAGCAAAACACA	Primers to amplify FgSR fragment used as the probe for Southern blot analysis
P264	CGGTTTCAGCTGTTAACAAGC
P265	CCAAGGCAATGGCTGAGATA	Quantitative real-time PCR primers for analysis of FgCYP51A expression
P266	TGTTCGAATGCCCCCTTTT
P267	TCTTTACTGCTTCCCATGCTC	Quantitative real-time PCR primers for analysis of FgCYP51B expression
P268	GGTGCTTCATCATGTCATGCT
P269	ATGATGGCTTCCAACCCATT	Quantitative real-time PCR primers for analysis of FgCYP51C expression
P270	CCCATCAGGATAGCAATCAA
P271	ATCCACGTCACCACTTTCAA	Quantitative real-time PCR primers for analysis of the reference gene ACTIN expression.
P272	TGCTTGGAGATCCACATTTG
P273	TTGACCCGTGTCGAAGCTTG	The A4 regions of the FgCYP51A gene promoter were ampliﬁed with the primers for ChIP-qPCR analysis
P274	CCAAGACCCATAAGGGATAGA
P275	AACTCCTGTCAAGACACGTGC	The A3 regions of the FgCYP51A gene promoter were ampliﬁed with the primers for ChIP-qPCR analysis
P276	TGGCATTGGTGATTGGTGCT
P277	TCAGTTTATCGAACGGAGAGC	The A2 regions of the FgCYP51A gene promoter were ampliﬁed with the primers for ChIP-qPCR analysis
P278	TCCTGTGACGCAAAAATCTG
P279	CTGATAGCGTTAGTGCCATGA	The A1 regions of the FgCYP51A gene promoter were ampliﬁed with the primers for ChIP-qPCR analysis
P280	TCTTCAACAACACCCCAAAG
P281	TTGGATCTGTTCGATACGAGG	The CK1 regions of the FgCYP51A gene promoter were ampliﬁed with the primers for ChIP-qPCR analysis
P282	ACAAACACCGTATCCTACTG
P283	GGCTGTGTCTAAAGGAACGAA	The CK2 regions of the FgCYP51A gene promoter were ampliﬁed with the primers for ChIP-qPCR analysis
P284	CTACGCTCCCATCGAATAAA
P285	GACCAGAGCCCCCATTATTT	The B3 regions of the FgCYP51B gene promoter were ampliﬁed with the primers for ChIP-qPCR analysis
P286	ACCGGGGTGTCCTTTTAGTTA
P287	AAAAAAGATGTTCGGGGTCTG	The B4 regions of the FgCYP51B gene promoter were ampliﬁed with the primers for ChIP-qPCR analysis
P288	TTGTAAGGAGGAGATGCGATG
P289	AAGCAGTCTGGCAGTTCATCA	The B2 regions of the FgCYP51B gene promoter were ampliﬁed with the primers for ChIP-qPCR analysis
P290	TCCATCATGAAAGGGTGTGA
P291	TCGGTTTCTTATTCGGACCA	The B1 regions of the FgCYP51B gene promoter were ampliﬁed with the primers for ChIP-qPCR analysis
P292	TGCTTACCAGTATCCGTATCG
P293	TCCTCACCCTCATAATGGTC	The CK1 regions of the FgCYP51B gene promoter were ampliﬁed with the primers for ChIP-qPCR analysis
P294	TGGTTGCTAGGTCCTACGC
P295	TTACGGCCTTGTCAGCAA	The CK2 regions of the FgCYP51B gene promoter were ampliﬁed with the primers for ChIP-qPCR analysis
P296	AGAGCGAGGCGTAGTCGGTA
P297	GATCGACTGGTAGCACATCTT	The C4 regions of the FgCYP51C gene promoter were ampliﬁed with the primers for ChIP-qPCR analysis
P298	GAGGGATTGAGACTGAGAGCG
P299	CATTGTAGTATATAAAAGATG	The C3 regions of the FgCYP51C gene promoter were ampliﬁed with the primers for ChIP-qPCR analysis
P300	ATACCCGCTACTAACTCCAG
P301	TGACCTGGCCAAGCTATCAAT	The C2 regions of the FgCYP51C gene promoter were ampliﬁed with the primers for ChIP-qPCR analysis
P302	GATTGTCCCGAGGGCGAAAC
P303	GGTCGACGATGGAGAGAGAC	The C1 regions of the FgCYP51C gene promoter were ampliﬁed with the primers for ChIP-qPCR analysis
P304	TTGTCCAGCCATGTTCATAC
P305	GAGATATCCAGTAAACTATCTTG	The CK1 regions of the FgCYP51C gene promoter were ampliﬁed with the primers for ChIP-qPCR analysis
P306	TAGAAGAGTGGTGTCCCCTAGG
P307	GGGTTTTCAGGTACATCCGGA	The CK2 regions of the FgCYP51C gene promoter were ampliﬁed with the primers for ChIP-qPCR analysis
P308	TCAACCGGCGCATTTCTCATC
P309	ACTCACTATAGGGCGAATTGGGTACTCAAATTGGTTGCGTGAGAGTCCATGTCTCTG	PCR primers to amplify FgSR upstream fragment used for construction of the FgSRΔML-GFP vector
P310	CAGTTCTTCTAGGACATCGGG
P311	CCGATGTCCTAGAAGAACTGCGTTTGATGCATCATTACACC	PCR primers to amplify upstream FgSR upstream fragment used for construction of the FgSRΔML-GFP vector
P312	CACCACCCCGGTGAACAGCTCCTCGCCCTTGCTCACGTCGGGGGAATCAGGCACAAT
P313	ATGTTCTCTCCGCTGGTGTTG	Quantitative real-time PCR primers for analysis of FgERG10 expression
P314	GAGGTTGGGGAGGTAGTGAGG
P315	CATCAAGGCCATTGAGCTTTA	Quantitative real-time PCR primers for analysis of FgERG13 expression
P316	CCTCGAGGAAACCAATCGAGT
P317	GGCTATGACTCCAAGTGGCG	Quantitative real-time PCR primers for analysis of FgERG1 expression
P318	TCTCGGGCGAAGCTTCAGGG
P319	CAATCCCTTCGTCGAGACGAC	Quantitative real-time PCR primers for analysis of FgERG8 expression
P320	CAGCGGAAGAACCAAGACCAG
P321	TTACGTCGCTTGGAGAATG	Quantitative real-time PCR primers for analysis of FgERG19 expression
P322	CATGAGAGCCATGTTGGCG
P323	TCCCTACAAACGGCGCATAT	The FgERG1 gene promoter regions were ampliﬁed with the primers for ChIP-qPCR analysis
P324	CAGTGAATGCGAAATCGAGA
P325	GAAGGCATGAAGTGACACGTA	The FgERG2 gene promoter regions were ampliﬁed with the primers for ChIP-qPCR analysis
P326	AAACGGTGACCCAATTTCTG
P327	CAGCGTCAAATGGATCGATA	The FgERG3A gene promoter regions were ampliﬁed with the primers for ChIP-qPCR analysis
P328	CCTGTCATTGAAATGAGCCA
P329	CGAATTAGTGGTCCTCTGCAA	The FgERG3B gene promoter regions were ampliﬁed with the primers for ChIP-qPCR analysis
P330	TTTCCAATGAATGCACCCTG
P331	TGGTGTCTTTGGGTCAATTC	The FgERG7 gene promoter regions were ampliﬁed with the primers for ChIP-qPCR analysis
P332	ATTAAAATGTCCCGGCCCT
P333	ATGCCTCGGATTATATTGGGA	The FgERG8 gene promoter regions were ampliﬁed with the primers for ChIP-qPCR analysis
P334	ATGACGGCAAACAAGTGAGGT
P335	GGACCGGCAGTTAAACTGCT	The FgERG9 gene promoter regions were ampliﬁed with the primers for ChIP-qPCR analysis
P336	TGTAGAGCGATACGAGAGTGG
P337	TTGTCCAATGTTAGCCTTGG	The FgERG10A gene promoter regions were ampliﬁed with the primers for ChIP-qPCR analysis
P338	TTGACGGTTGATGATTGATGA
P339	CGTGCTTCCTTTATCCCATCA	The FgERG13 gene promoter regions were ampliﬁed with the primers for ChIP-qPCR analysis
P340	CAGGCCAGCCAGTACCTAA
P341	TGTTGAAACCAACGGGTCTT	The FgERG24A gene promoter regions were ampliﬁed with the primers for ChIP-qPCR analysis
P342	TGCCATCAGGGAGAAAGTCAT
P343	GGGTCACTCGCTTGAATATCT	The FgERG24B gene promoter regions were ampliﬁed with the primers for ChIP-qPCR analysis
P344	AAGGATGGCTGTCGAATAGAA
P345	AAGCTCCGTCCCTAACATGAA	The FgERG25 gene promoter regions were ampliﬁed with the primers for ChIP-qPCR analysis
P346	AAAGGCGGCTCTAGTTACAAA
P347	TGGTCGTTTATTCGTCCTTG	The FgERG10B gene promoter regions were ampliﬁed with the primers for ChIP-qPCR analysis
P348	GGGACAGGCAGGTGATTATGT
P349	GCATCGCACTGAACCTAAAGA	The FgERG19 gene promoter regions were ampliﬁed with the primers for ChIP-qPCR analysis
P350	TTGTTGTAGCGGGAGGAGTT
P351	AAATCTCCGCTCATTAGCGA	The FgERG5 gene promoter regions were ampliﬁed with the primers for ChIP-qPCR analysis
P352	GTTTGTTTTTTGCCAGTGACC
P353	TCAATTTCTTAGCGAGCTTCA	The FgERG6A gene promoter regions were ampliﬁed with the primers for ChIP-qPCR analysis
P354	ATACGGGTTACGAATACGAGG
P355	CAACCATTCGCAAGCTGA	The FgERG6B gene promoter regions were ampliﬁed with the primers for ChIP-qPCR analysis
P356	TTATGGGTACTAGGTCCCCTG
P357	ATCCACGTCACCACTTTCAA	The ACTIN gene regions were ampliﬁed with the primers for ChIP-qPCR analysis
P358	TGCTTGGAGATCCACATTTG
P359	GGATGGCACCTCGAGGCGAGT	Quantitative real-time PCR primers for analysis of FGSG_00079 expression
P360	CCAGTCTCCCCATCCAAAGGC
P361	TCAAGCCTACTGAGGACGGAA	Quantitative real-time PCR primers for analysis of FGSG_00080 expression
P362	TGTCTCTCTGATCGTATCTTT
P363	GCTCCGTCTTTGGGCAGGAAG	Quantitative real-time PCR primers for analysis of FGSG_00081 expression
P364	GTATCATATACGGCGGCGGCG
P365	AGAATTCAGGCGTTGGTTGA	PCR primers for amplification of the downstream fragment of Fg00079
P366	CAAAATAGGCATTGATGTGTTGACCTCCTCTGGTATGACTACCGGGGGT
P367	CTCGTCCGAGGGCAAAGGAATAGAGTAGGAAGAGACGAGGTGGGGTTT	PCR primers for amplification of the downstream fragment of Fg00079
P368	TTGGTCTTTCTGAGTGTTCCG
P369	TGCATTGCATCACGCTACCTA	PCR primers for the identification of Fg00079 disruption mutants
P370	GCAGCTGGGTTACCCTTCTTT
P371	AAGGATGCCGACCTAGAAGTT	PCR primers for amplification of the downstream fragment of Fg00080
P372	CAAAATAGGCATTGATGTGTTGACCTCCTGAGTACTGTTGGGTCGGGAA
P373	CTCGTCCGAGGGCAAAGGAATAGAGTAGAAGAACGGAATTCCAGAGGA	PCR primers for amplification of the downstream fragment of Fg00080
P374	TGAAGCTGGTTGTATCGATGA
P375	AATCCGTCTGATAGGGTGGTA	PCR primers for the identification of Fg00080 disruption mutants
P376	TCCGACGGTTGATAAATATGG
P377	TTTCCACAACGCCCTTGTT	PCR primers for amplification of the downstream fragment of Fg00081
P378	CAAAATAGGCATTGATGTGTTGACCTCCTCTCCGAGGATTGCTCTTGGT
P379	CTCGTCCGAGGGCAAAGGAATAGAGTAGGCTTGGAACGTTGAACATGA	PCR primers for amplification of the downstream fragment of Fg00081
P380	AGTGATTGACCGCGACTTCAT
P381	TGGACAATGCCTTGGCTATA	PCR primers for the identification of Fg00081 disruption mutants
P382	GCAATGAAGGACGACCAGAAT
P383	TGAATCGCATAATCGCGAGT	PCR primers to amplify upstream fragment of FgSSK2
P384	CAAAATAGGCATTGATGTGTTGACCTCCTAACGGTTGTGTCTGGGCTG
P385	CTCGTCCGAGGGCAAAGGAATAGAGTAGACGCTACAAAGCTTGCCTTGA	PCR primers to amplify downstream fragment of FgSSK2
P386	TCTTCTCGCATCGGTATTCGT
P387	AGCGCGGCAAATGACATAAA	PCR primers to amplify upstream- HPH-downstream fragment for deletion of FgSSK2
P388	TCGTCGTTCATCATTCGGTT
P389	AACGAGACGAGAAATCGACG	PCR primers for identification of FgSSK2 deletion transformants
P390	TTCAGCATTCGAGTGAATCG
P391	TCAGGGGAATGCTGAAGATC	PCR primers to amplify upstream fragment of FgSWP73
P392	CAAAAAATGCTCCTTCAATATCACTAGTGAGGTCTTGCGTTGAGGTT
P393	CCTAACCCTAAACCAAAGCATCAGGCCTGCCGACTGTGCACTGGGAG	PCR primers to amplify downstream fragment of FgSWP73
P394	ATCACAAGGAGAGCGCTACAC
P395	CATTTTATTTGAACGATGGGG	PCR primers to amplify upstream- HPH-downstream fragment for deletion of FgSWP73
P396	GTCCAGTCAAACAGCTACGTG
P397	ATGTCAGTTGCCTCTCGAAGC	PCR primers for identification FgSWP73 deletion transformants
P398	CACTATGGCGTCTCCTCGCCG
P399	AGACCGATGGAGCGTCGACGG	PCR primers to amplify upstream fragment of FgARP9
P400	CAAAAAATGCTCCTTCAATATCACTAGTGTTGCGTCGCGATGGTGTAGC
P401	CCTAACCCTAAACCAAAGCATCAGGCCTCATAACACTCATCCCTTGGG	PCR primers to amplify downstream fragment of FgARP9
P402	GAATGTTTAACCTTACTCTC
P403	AGAGAAGTTTTTGCGCATTC	PCR primers to amplify upstream- HPH-downstream fragment for deletion of FgARP9
P404	CAATATCCTCTCATACTATG
P405	AGAATCGTTCGTTTGCTACC	PCR primers for identification FgARP9 deletion transformants
P406	GCTTGACCGCCTAGCATATA
P407	ACTCACTATAGGGCGAATTGGGTACTCAAATTGGTTTCAGGGGAATGCTGAAGATC	PCR primers to amplify FgSWP73 fragment used for construction of the FgSwp73-GFP vector
P48	CACCACCCCGGTGAACAGCTCCTCGCCCTTGCTCACACGCTGCTTGGAGAGCAAGA
P409	GCATTCCTTCTTCGAATCTC	PCR primers for the identification of the in-frame FgSwp73-GFP fusion vector from yeast
P410	GTCAGCTTGCCGTAGGTGGCA
P411	ACTCACTATAGGGCGAATTGGGTACTCAAATTGGTTTGAAGACGGAGGGTGCCAAGGCCGA	PCR primers to amplify FgARP9 fragment used for construction of the FgArp9-GFP vector
P412	CACCACCCCGGTGAACAGCTCCTCGCCCTTGCTCACGCCTAGCATGGAGTGCGTACG
P413	GGCTGGAGGACCTACCACGAC	PCR primers for the identification of the in-frame FgArp9-GFP fusion vector from yeast
P414	GTCAGCTTGCCGTAGGTGGCA
P415	ATGTCGCCAACTTTACCGAT	Quantitative real-time PCR primers for analysis of FGSG_13888 expression
P416	TGACCAACGCTGATGATGA
P417	ATGAAGCTTGCCTTGGCACGATCG	Quantitative real-time PCR primers for analysis of FGSG_04826 expression
P418	TTCGTCGAGAACACTGGTTGCTGC
P419	TAGACTATGGAACTGGACATGAAT	Quantitative real-time PCR primers for analysis of FGSG_09229 expression
P420	CATGAAGGAATGGTCGTCGAGG
P421	CAGATGCTAGGAATTACTCGCG	Quantitative real-time PCR primers for analysis of FGSG_09014 expression
P422	GTAACCCATCTTCTGGGCAATT
P423	AATATATCGTCTTCTTCAGGATG	Quantitative real-time PCR primers for analysis of FGSG_07535 expression
P424	ACATCCGACGTCTCTGAAGCGAC
P425	GGATGGCACCTCGAGGCGAGT	Quantitative real-time PCR primers for analysis of FGSG_00079 expression
P426	CCAGTCTCCCCATCCAAAGGC
P427	TCAAGCCTACTGAGGACGGAA	Quantitative real-time PCR primers for analysis of FGSG_00080 expression
P428	TGTCTCTCTGATCGTATCTTT
P429	GCTCCGTCTTTGGGCAGGAAG	Quantitative real-time PCR primers for analysis of FGSG_00081 expression
P430	GTATCATATACGGCGGCGGCG
P431	TAATGGTTCTGGGCTTCGGTA	Quantitative real-time PCR primers for analysis of FgAURJ expression
P432	CGCTGTTCATTGTTTTCTCC
P433	CCGACGTTGACGTGTTGAT	Quantitative real-time PCR primers for analysis of FgAURF expression
P434	ATCCGCTGGGTCAACTTCTAT
P435	ATGATTTCCGTAAGTACCTA	The FgAURJ and FgAURF gene promoter regions were ampliﬁed with the primers for ChIP-qPCR analysis
P436	TTCTCTAACAAGACTTTATGC
P437	GCTGATATCGGATCCGAATTCATGCCGCCTCGTCGGTCT	PCR primers for amplification of the cDNA sequence of the FgSR gene used for construction of pET32a-FgSRN1-158
P438	TTGTCGACGGAGCTCGAATTCGACGGCACGTTGCCAGATGTC
